# Supplementary material for: Sulfasalazine Sensitizes Polyhematoporphyrin-Mediated Photodynamic Therapy in Cholangiocarcinoma by Targeting xCT
Source: Front Pharmacol. 2021 Aug 13;12:723488. doi: 10.3389/fphar.2021.723488 (PMC8414975; doi:10.3389/fphar.2021.723488)
Supplement: Supplementary file 2 [file Table1.CSV]

Supplementary Table 1. Different expression genes between CCA and paratumoral tissue.
row.names(tT)	logFC	AveExpr	t	P.Value	adj.P.Val	B	regulated
MFSD6	1.523933892	5.810851541	18.40934518	2.87E-35	3.04E-33	69.78593545	Up-Regulated
SPATS2	1.180410993	5.701021827	18.211152	7.01E-35	6.96E-33	68.89474733	Up-Regulated
LRRC1	1.806296914	5.01076059	17.59097661	1.19E-33	1.00E-31	66.07347804	Up-Regulated
JAG1	2.038255409	6.43701301	15.99854792	2.13E-30	1.24E-28	58.60444695	Up-Regulated
GLS	1.740874733	5.501186247	15.62760288	1.28E-29	6.90E-28	56.81897506	Up-Regulated
SPP1	3.454839639	8.444006058	15.49960188	2.38E-29	1.24E-27	56.19897115	Up-Regulated
EHF	2.487488282	5.70797992	15.27316854	7.18E-29	3.59E-27	55.09735463	Up-Regulated
ANKRD36B	1.509593366	6.082473219	15.14101168	1.37E-28	6.70E-27	54.45157648	Up-Regulated
ANKRD36|ANKRD36C	1.649186545	6.429434287	15.01673708	2.53E-28	1.20E-26	53.84243606	Up-Regulated
CD24	2.102689219	7.802921647	14.94223782	3.65E-28	1.70E-26	53.476407	Up-Regulated
YEATS2	1.009961867	5.421721296	14.91173598	4.24E-28	1.97E-26	53.32635955	Up-Regulated
SLC38A1	2.003426196	6.835214764	14.71690997	1.11E-27	5.02E-26	52.36542279	Up-Regulated
PKM	1.80308209	7.109261652	14.6504131	1.54E-27	6.84E-26	52.03644827	Up-Regulated
S100A11	1.228083568	8.474412335	14.32456943	7.83E-27	3.24E-25	50.41725591	Up-Regulated
CTHRC1	1.802320898	5.441381126	14.29275839	9.18E-27	3.76E-25	50.25855046	Up-Regulated
ZNF532	1.407423876	5.533937375	14.01884227	3.63E-26	1.41E-24	48.88746119	Up-Regulated
ITGAV	1.80561932	7.526562934	13.99912495	4.01E-26	1.55E-24	48.78845769	Up-Regulated
EPCAM	2.460782194	6.786695782	13.99707574	4.05E-26	1.56E-24	48.77816597	Up-Regulated
DCAF16	1.172886962	6.264248072	13.98539946	4.30E-26	1.65E-24	48.71951589	Up-Regulated
LOC440434	1.081326379	6.953725875	13.98189521	4.37E-26	1.68E-24	48.70191121	Up-Regulated
STK39	2.162715774	5.93038971	13.84921028	8.54E-26	3.21E-24	48.03438665	Up-Regulated
PCNXL2	1.453318682	4.648781571	13.76735872	1.29E-25	4.77E-24	47.6216945	Up-Regulated
ZDHHC13	1.497370119	4.658726828	13.726768	1.59E-25	5.83E-24	47.41678479	Up-Regulated
SLC39A10	1.158170337	4.828623301	13.7222977	1.62E-25	5.94E-24	47.3942077	Up-Regulated
SOX4	1.642161333	6.979556054	13.68051582	2.01E-25	7.28E-24	47.18309232	Up-Regulated
MMP14	1.744524924	7.001250231	13.64404586	2.41E-25	8.69E-24	46.99867404	Up-Regulated
ANKRD36C	1.566013973	6.418154862	13.59751043	3.05E-25	1.09E-23	46.76316524	Up-Regulated
C12orf75	2.448446516	5.841201753	13.59033875	3.17E-25	1.12E-23	46.72685138	Up-Regulated
ZC3HAV1L	1.142044571	5.12192829	13.54741883	3.94E-25	1.38E-23	46.50942012	Up-Regulated
TMEM65	1.248195498	5.682175397	13.42784564	7.24E-25	2.47E-23	45.90271785	Up-Regulated
TMSB10	1.30281224	11.33655973	13.41527119	7.72E-25	2.62E-23	45.8388362	Up-Regulated
MYOF	2.058182133	6.232457941	13.30253491	1.37E-24	4.56E-23	45.2654337	Up-Regulated
ITGA2	3.016056008	5.666320063	13.23500631	1.94E-24	6.38E-23	44.9213966	Up-Regulated
ITGB8	2.345748702	5.404167924	13.22265812	2.06E-24	6.76E-23	44.85844076	Up-Regulated
SNORD78	2.235461288	6.023132549	13.21418055	2.15E-24	7.06E-23	44.81521072	Up-Regulated
ESRP1	2.659282924	5.443645487	13.12465784	3.41E-24	1.09E-22	44.35830297	Up-Regulated
FGD6	1.837412909	5.883528882	13.03294051	5.45E-24	1.71E-22	43.88944566	Up-Regulated
PTPN14	1.42222526	5.807448166	13.019491	5.84E-24	1.83E-22	43.82062925	Up-Regulated
PPAP2C	1.492947926	6.222984832	12.9985602	6.50E-24	2.02E-22	43.71350205	Up-Regulated
LAMC1	1.552539632	6.676659451	12.98147646	7.10E-24	2.20E-22	43.62603633	Up-Regulated
YWHAZP3	1.188923685	9.370271881	12.95135731	8.29E-24	2.55E-22	43.47176976	Up-Regulated
ZNF83	1.062595244	5.806825807	12.89142148	1.13E-23	3.42E-22	43.16455307	Up-Regulated
ADAM9	1.661234661	6.524155704	12.8667331	1.28E-23	3.88E-22	43.0379171	Up-Regulated
TANC2	1.780113543	5.4700338	12.83660611	1.49E-23	4.51E-22	42.88331461	Up-Regulated
HDGFRP3	1.760724604	5.890996662	12.78914781	1.91E-23	5.68E-22	42.6396188	Up-Regulated
KDM5B	1.176245236	5.880502572	12.70240878	2.98E-23	8.75E-22	42.19373789	Up-Regulated
MLLT3	1.467901992	5.090155446	12.69359554	3.12E-23	9.13E-22	42.14839925	Up-Regulated
SLC25A36	1.434864409	5.137849237	12.61861816	4.60E-23	1.33E-21	41.76243531	Up-Regulated
FAM60A	1.125166727	5.838833339	12.59430384	5.22E-23	1.50E-21	41.63717583	Up-Regulated
SOX9	1.390566249	6.624436432	12.56872904	5.95E-23	1.70E-21	41.50537283	Up-Regulated
FAR1	1.476184996	5.488445503	12.52789341	7.35E-23	2.08E-21	41.29481609	Up-Regulated
TULP3	1.030383211	6.51057951	12.51400381	7.90E-23	2.23E-21	41.22316926	Up-Regulated
PLP2	1.595574394	8.039135627	12.50305692	8.36E-23	2.35E-21	41.16669152	Up-Regulated
CHD3	1.109942029	5.402868939	12.47726137	9.56E-23	2.67E-21	41.03356977	Up-Regulated
SPECC1	1.224972899	5.546286671	12.44116648	1.15E-22	3.19E-21	40.84721268	Up-Regulated
ECT2	1.624945839	4.866663608	12.42241325	1.27E-22	3.51E-21	40.75035181	Up-Regulated
SULF1	2.487316955	5.656712036	12.35521118	1.80E-22	4.92E-21	40.4030392	Up-Regulated
DSG2	1.974959516	7.470003916	12.32975242	2.05E-22	5.60E-21	40.27137809	Up-Regulated
ZNF512	1.039117416	5.25371037	12.31945415	2.17E-22	5.89E-21	40.21810691	Up-Regulated
SPINT1	1.583123035	6.30126163	12.25664285	3.00E-22	8.05E-21	39.89303245	Up-Regulated
GPR56	1.339850401	6.358035135	12.25352111	3.05E-22	8.17E-21	39.87686896	Up-Regulated
BICC1	3.142877833	7.518121021	12.23151447	3.42E-22	9.11E-21	39.76290552	Up-Regulated
FAM83B	1.945168648	5.045023006	12.23044232	3.44E-22	9.14E-21	39.75735244	Up-Regulated
RBMS2	1.143618488	6.442852488	12.2292831	3.46E-22	9.19E-21	39.75134827	Up-Regulated
SRGAP1	1.770616715	5.654627263	12.16226363	4.90E-22	1.29E-20	39.40406737	Up-Regulated
TPM2	1.216216051	6.759581663	12.14252487	5.43E-22	1.42E-20	39.30172755	Up-Regulated
C1orf9	1.155533011	5.87113394	12.134295	5.67E-22	1.48E-20	39.25905038	Up-Regulated
CD58	1.25340894	5.834559214	11.92360905	1.70E-21	4.27E-20	38.16502928	Up-Regulated
LRRC37A2|LRRC37A	1.07167034	6.266453209	11.9089232	1.83E-21	4.58E-20	38.08866829	Up-Regulated
HIST2H2BC	1.264017029	5.376699243	11.88954225	2.03E-21	5.02E-20	37.98787491	Up-Regulated
DNAJC10	1.051593782	6.266247767	11.83598741	2.68E-21	6.60E-20	37.70924119	Up-Regulated
POF1B	2.454902377	4.724700736	11.81780314	2.95E-21	7.24E-20	37.61459509	Up-Regulated
LRRC37A4P	1.320993977	5.639650159	11.78472491	3.51E-21	8.54E-20	37.44238051	Up-Regulated
C2orf27A	1.149531385	3.784013902	11.77689424	3.65E-21	8.87E-20	37.40160289	Up-Regulated
RAB25	2.428144053	5.866124906	11.74461622	4.32E-21	1.05E-19	37.233482	Up-Regulated
MGAT5	1.273555092	5.880121022	11.71335576	5.09E-21	1.22E-19	37.07060726	Up-Regulated
SNORD47|SNORD44|GAS5|SNORD74|SNORD81|SNORD79|SNORD80|SNORD76|SNORD77	1.074007391	6.415710812	11.70007102	5.46E-21	1.31E-19	37.00137473	Up-Regulated
TSPAN15	1.059746273	5.744015645	11.67596378	6.19E-21	1.47E-19	36.87571767	Up-Regulated
B3GNT3	1.366867367	5.733161024	11.66211801	6.66E-21	1.58E-19	36.80353399	Up-Regulated
LOC100506123	1.609047879	5.652268663	11.6456783	7.25E-21	1.71E-19	36.71781426	Up-Regulated
ANXA4	1.39597997	7.316135197	11.64484029	7.29E-21	1.71E-19	36.71344436	Up-Regulated
LINC00342	1.489414932	5.821238923	11.64474848	7.29E-21	1.71E-19	36.71296558	Up-Regulated
CAMSAP2	1.162742257	6.440002643	11.60608345	8.92E-21	2.07E-19	36.5113031	Up-Regulated
SEL1L3	1.624992098	6.108220054	11.56107383	1.13E-20	2.59E-19	36.2764563	Up-Regulated
FAM63B	1.070322999	5.298612703	11.52293043	1.38E-20	3.13E-19	36.0773591	Up-Regulated
TES	1.345419841	5.512372691	11.50739899	1.50E-20	3.38E-19	35.99626997	Up-Regulated
ANXA2P2	1.477069698	9.970061789	11.50692473	1.50E-20	3.38E-19	35.99379372	Up-Regulated
PFKP	1.147693954	5.433478017	11.47625928	1.76E-20	3.95E-19	35.83365727	Up-Regulated
RASAL2	1.331523345	5.802755489	11.459446	1.92E-20	4.28E-19	35.74583941	Up-Regulated
OSBPL3	1.465925777	4.76600288	11.45786884	1.94E-20	4.32E-19	35.73760108	Up-Regulated
ASAP1	1.033011407	6.143438313	11.45319794	1.99E-20	4.42E-19	35.71320181	Up-Regulated
SLC7A5P2|LOC100271836|SLC7A5P1	1.102083378	7.87856832	11.39106538	2.75E-20	6.05E-19	35.38855127	Up-Regulated
SPINT2	1.486315141	6.470273397	11.35695006	3.29E-20	7.16E-19	35.21022482	Up-Regulated
TESC	1.809108082	6.413376697	11.3477457	3.46E-20	7.49E-19	35.16210392	Up-Regulated
ENAH	1.37572927	6.187914392	11.29897111	4.46E-20	9.58E-19	34.90705113	Up-Regulated
MAP4K3	1.253371794	6.274599371	11.29794424	4.49E-20	9.61E-19	34.9016804	Up-Regulated
SEZ6L2	1.107048489	5.351473539	11.29760634	4.50E-20	9.62E-19	34.89991313	Up-Regulated
RASEF	2.030793127	5.538288458	11.26431263	5.36E-20	1.14E-18	34.72575841	Up-Regulated
SMG1P1	1.137400682	8.08130747	11.25689296	5.57E-20	1.18E-18	34.6869415	Up-Regulated
LAMC2	2.683784119	6.061679997	11.25680387	5.57E-20	1.18E-18	34.68647543	Up-Regulated
ANXA3	1.708961707	5.086990968	11.2542161	5.65E-20	1.19E-18	34.67293667	Up-Regulated
GMNN	1.988738222	6.236913329	11.25291836	5.69E-20	1.20E-18	34.66614704	Up-Regulated
ASAP2	1.432560618	5.496016863	11.1809003	8.30E-20	1.73E-18	34.28926181	Up-Regulated
SCRN1	1.327750279	5.275522244	11.17971935	8.35E-20	1.74E-18	34.28308013	Up-Regulated
LRRC16A	1.227605649	5.586578128	11.17748495	8.45E-20	1.75E-18	34.27138406	Up-Regulated
UBE2Q2	1.039679376	5.80073019	11.16458138	9.04E-20	1.87E-18	34.20383644	Up-Regulated
ZNF292	1.106708619	6.077826366	11.16171165	9.18E-20	1.90E-18	34.18881324	Up-Regulated
MGC57346	1.671541064	4.871661364	11.13901495	1.03E-19	2.12E-18	34.06998491	Up-Regulated
FNBP1L	1.250113537	7.41726523	11.13385974	1.06E-19	2.17E-18	34.04299254	Up-Regulated
VCAN	2.502388553	6.912776047	11.13321987	1.07E-19	2.18E-18	34.03964214	Up-Regulated
TCTN2	1.299277487	4.622780417	11.133024	1.07E-19	2.18E-18	34.03861654	Up-Regulated
ASNS	1.05462662	4.755990511	11.13022094	1.08E-19	2.21E-18	34.02393946	Up-Regulated
SLFN13	1.964448429	4.797901593	11.10966599	1.21E-19	2.45E-18	33.916304	Up-Regulated
NFE2L3	1.22310562	5.464131224	11.10223085	1.26E-19	2.54E-18	33.87736686	Up-Regulated
FZD6	1.1793764	4.780939072	11.06474495	1.53E-19	3.07E-18	33.68103063	Up-Regulated
MSI2	1.004515188	5.539365722	11.05768062	1.59E-19	3.18E-18	33.6440258	Up-Regulated
CRNDE	1.159261466	4.509220498	11.05499229	1.61E-19	3.23E-18	33.62994323	Up-Regulated
TOP2A	1.931777759	5.207643126	11.04328316	1.71E-19	3.42E-18	33.56860356	Up-Regulated
BHLHE41	1.463841685	4.963354679	11.00027405	2.15E-19	4.26E-18	33.34326199	Up-Regulated
TC2N	1.61928407	5.891908556	10.98539534	2.32E-19	4.60E-18	33.26529485	Up-Regulated
ABCC4	1.342288345	4.793818619	10.95987639	2.65E-19	5.24E-18	33.13155748	Up-Regulated
TMC4	1.135436536	5.835341247	10.94867758	2.81E-19	5.55E-18	33.07286255	Up-Regulated
LOC151009	1.713326963	5.689885878	10.9453277	2.86E-19	5.64E-18	33.05530461	Up-Regulated
FAM133CP	2.199397858	4.84741515	10.94318935	2.90E-19	5.70E-18	33.04409664	Up-Regulated
IFT80	1.033739328	4.072024113	10.89387636	3.76E-19	7.29E-18	32.78559608	Up-Regulated
C1orf116	1.476190448	5.116139779	10.88666013	3.90E-19	7.57E-18	32.7477636	Up-Regulated
LOC440354	1.009382248	7.81019432	10.88465027	3.94E-19	7.64E-18	32.73722629	Up-Regulated
CENPF	1.695925244	4.4778984	10.86173087	4.45E-19	8.56E-18	32.61705843	Up-Regulated
POSTN	2.597869118	5.861511705	10.84892558	4.76E-19	9.11E-18	32.54991464	Up-Regulated
LAD1	1.223189573	5.742300808	10.83998614	4.99E-19	9.54E-18	32.5030392	Up-Regulated
LOC440894	1.514539184	5.543191293	10.81395886	5.72E-19	1.08E-17	32.36655174	Up-Regulated
MYO5C	1.179438535	5.013742775	10.78808063	6.56E-19	1.23E-17	32.23083314	Up-Regulated
SMURF2	1.028014395	5.954211327	10.75876963	7.65E-19	1.43E-17	32.07709695	Up-Regulated
ATP1A1	1.233294324	8.101965522	10.74280048	8.32E-19	1.56E-17	31.99333268	Up-Regulated
LOC728888|NPIPL3|---	1.17934935	10.25988213	10.73248287	8.79E-19	1.64E-17	31.93921069	Up-Regulated
NPIPL3|SLC7A5P2|LOC100271836|SLC7A5P1	1.17934935	10.25988213	10.73248287	8.79E-19	1.64E-17	31.93921069	Up-Regulated
SMG1P1|LOC100132247|LOC100652992|LOC613037|61E3.4|NPIPL3	1.17934935	10.25988213	10.73248287	8.79E-19	1.64E-17	31.93921069	Up-Regulated
FMNL2	1.401632126	6.122778381	10.72008039	9.38E-19	1.74E-17	31.87415019	Up-Regulated
UBE2C	1.183510305	5.646367414	10.66089782	1.28E-18	2.35E-17	31.56366215	Up-Regulated
MIR181A2HG	1.253125556	4.54122062	10.64192565	1.42E-18	2.58E-17	31.46411945	Up-Regulated
ANXA2	1.365586093	8.49480026	10.64104328	1.42E-18	2.59E-17	31.45948974	Up-Regulated
LOC541471|LINC00152	1.11961365	5.801901378	10.6201623	1.59E-18	2.88E-17	31.34992701	Up-Regulated
UBE2T	1.297183442	4.875696699	10.61970785	1.59E-18	2.88E-17	31.34754245	Up-Regulated
KRT19	2.051692966	6.599266044	10.59834655	1.78E-18	3.21E-17	31.2354547	Up-Regulated
ZC2HC1A	1.243664985	5.4470418	10.59709245	1.79E-18	3.22E-17	31.22887398	Up-Regulated
FAM135A	1.148600231	5.163245771	10.54013663	2.42E-18	4.28E-17	30.92999322	Up-Regulated
GPC4	1.427069435	4.828368694	10.49361789	3.09E-18	5.41E-17	30.68586563	Up-Regulated
VCAN-AS1	1.803291951	5.364947269	10.48486684	3.24E-18	5.64E-17	30.63993942	Up-Regulated
KNTC1	1.076437279	4.215045804	10.48332574	3.27E-18	5.68E-17	30.63185155	Up-Regulated
PAQR5	1.821652559	5.278121885	10.44545536	3.99E-18	6.89E-17	30.43310141	Up-Regulated
NCEH1	1.486565972	5.694611791	10.43147454	4.29E-18	7.39E-17	30.35972681	Up-Regulated
ZFP62	1.085337642	5.333471738	10.40795577	4.86E-18	8.31E-17	30.23629429	Up-Regulated
FLNA	1.129195039	6.785177021	10.36965481	5.95E-18	1.01E-16	30.0352809	Up-Regulated
LINC00152|LOC541471	1.170904631	6.525887776	10.36408553	6.12E-18	1.04E-16	30.006052	Up-Regulated
USH1C	1.673573908	4.999445553	10.35863346	6.30E-18	1.07E-16	29.97743828	Up-Regulated
TNFRSF21	1.236581749	6.954966947	10.35031113	6.59E-18	1.11E-16	29.93376096	Up-Regulated
PDE5A	1.114728646	4.18361103	10.31338886	8.00E-18	1.33E-16	29.73998763	Up-Regulated
ITPR3	1.279206357	5.521480808	10.3131373	8.01E-18	1.33E-16	29.73866737	Up-Regulated
LOC100653149	1.924721164	5.088043196	10.31306588	8.02E-18	1.33E-16	29.73829256	Up-Regulated
C5orf28	1.081148233	5.058534687	10.30861667	8.21E-18	1.36E-16	29.71494283	Up-Regulated
B3GNT5|LOC100505668	1.0666286	4.804247675	10.27938968	9.57E-18	1.58E-16	29.56156025	Up-Regulated
DMKN	1.299852149	5.266239194	10.27497539	9.80E-18	1.61E-16	29.53839461	Up-Regulated
S100A6	1.256822807	7.555209235	10.2582503	1.07E-17	1.75E-16	29.45062448	Up-Regulated
PRC1	1.345105235	4.724101304	10.24984038	1.12E-17	1.83E-16	29.40649154	Up-Regulated
MAML2	1.183018187	5.625738265	10.24282905	1.16E-17	1.89E-16	29.36969839	Up-Regulated
CAPN2	1.08598376	6.706916083	10.24246681	1.16E-17	1.89E-16	29.3677975	Up-Regulated
LAMB1	1.088176474	6.417690882	10.22993944	1.24E-17	2.01E-16	29.30205909	Up-Regulated
PTPN13	1.881430811	4.939054182	10.22168454	1.30E-17	2.10E-16	29.25874153	Up-Regulated
LOC100506303|LOC400879|LOC440157	1.666511783	4.929008677	10.21844954	1.32E-17	2.13E-16	29.24176603	Up-Regulated
FAP	1.565014825	3.806373871	10.18323796	1.59E-17	2.54E-16	29.05700186	Up-Regulated
PKD2	1.041369529	5.108163259	10.18234858	1.60E-17	2.55E-16	29.05233523	Up-Regulated
DTL	1.327110246	4.408940124	10.17145678	1.69E-17	2.68E-16	28.99518594	Up-Regulated
TPM1	1.077755565	7.528160859	10.14416389	1.95E-17	3.07E-16	28.85198637	Up-Regulated
COL4A1	1.247192423	6.598090904	10.14212107	1.97E-17	3.10E-16	28.84126851	Up-Regulated
GALNT3	1.382683024	4.517804184	10.08231673	2.71E-17	4.20E-16	28.52752608	Up-Regulated
COL8A1	1.551572983	4.312695644	10.06383793	2.98E-17	4.61E-16	28.43059488	Up-Regulated
ANKRD10-IT1	1.562822003	5.706263269	10.04252007	3.34E-17	5.13E-16	28.31877869	Up-Regulated
SLC39A6	1.250437402	6.585060289	10.01084817	3.94E-17	6.00E-16	28.15266929	Up-Regulated
KIF23	1.148296633	4.045930254	9.967015582	4.97E-17	7.50E-16	27.92281464	Up-Regulated
DYX1C1	1.035230865	3.616210192	9.956963143	5.24E-17	7.86E-16	27.87010641	Up-Regulated
SGPP2	1.563803735	5.643264997	9.951655946	5.39E-17	8.08E-16	27.84227998	Up-Regulated
PMEPA1	1.20482913	6.275228586	9.93138962	6.00E-17	8.96E-16	27.73602675	Up-Regulated
HIST1H2BG|HIST1H2BC|HIST1H2BI|HIST1H2BE|HIST1H2BF	1.823001814	5.390637901	9.919126027	6.40E-17	9.54E-16	27.6717355	Up-Regulated
TGFB2	2.108562677	5.444116861	9.908585283	6.76E-17	1.01E-15	27.61647924	Up-Regulated
LOC595101	1.034447905	7.747580855	9.885815043	7.62E-17	1.12E-15	27.49712392	Up-Regulated
ZNF124	1.087304731	5.284288065	9.862620083	8.61E-17	1.26E-15	27.37555683	Up-Regulated
LOC728643	1.085362975	7.267939804	9.825691313	1.05E-16	1.52E-15	27.18204141	Up-Regulated
DCDC2	3.041773555	7.299103532	9.794435712	1.23E-16	1.77E-15	27.01828725	Up-Regulated
NPAS2	1.243872354	5.783505741	9.793832755	1.24E-16	1.78E-15	27.01512855	Up-Regulated
IQGAP1	1.07579789	7.758688368	9.793648449	1.24E-16	1.78E-15	27.01416303	Up-Regulated
RIPK2	1.014984388	5.98193349	9.785592821	1.29E-16	1.86E-15	26.97196329	Up-Regulated
CCNB2	1.201580855	3.844606924	9.782491321	1.31E-16	1.88E-15	26.95571653	Up-Regulated
TNFAIP6	2.475233741	4.863487532	9.718157526	1.84E-16	2.61E-15	26.61878757	Up-Regulated
BACE2	1.341502739	5.810998039	9.657133451	2.54E-16	3.55E-15	26.29933313	Up-Regulated
SLC6A6	1.091837731	5.02219246	9.644972891	2.71E-16	3.77E-15	26.23569151	Up-Regulated
FANCI	1.000060902	4.274917225	9.622715947	3.05E-16	4.21E-15	26.1192269	Up-Regulated
ITGB4	1.206538528	5.851610217	9.621362866	3.07E-16	4.24E-15	26.11214727	Up-Regulated
FAM117B	1.025728164	5.817967629	9.620102609	3.09E-16	4.27E-15	26.10555338	Up-Regulated
CEP170P1	1.05179977	5.817434255	9.596955253	3.49E-16	4.78E-15	25.98445451	Up-Regulated
CCNB1	1.131716572	5.066294245	9.587023412	3.68E-16	5.02E-15	25.9325018	Up-Regulated
MIR1299	1.260964794	7.897448367	9.57441372	3.93E-16	5.35E-15	25.86654783	Up-Regulated
CMTM4	1.04579894	5.800667196	9.56107366	4.21E-16	5.73E-15	25.79678162	Up-Regulated
KIAA0101	1.033787044	4.400537846	9.542556332	4.64E-16	6.26E-15	25.6999529	Up-Regulated
PPP1R9A	1.670244269	4.829258002	9.537291214	4.78E-16	6.43E-15	25.67242409	Up-Regulated
HIST1H4H|HIST2H4B|HIST4H4|HIST2H4A|HIST1H4L|HIST1H4E|HIST1H4B|HIST1H4C|HIST1H4J|HIST1H4K|HIST1H4F|HIST1H4D|HIST1H4A|HIST1H4I	1.916280577	5.84416586	9.512634794	5.44E-16	7.25E-15	25.54352518	Up-Regulated
CDS1	1.208214679	4.503915622	9.488763585	6.16E-16	8.16E-15	25.41875978	Up-Regulated
SFN	1.53399788	6.800981131	9.458256914	7.24E-16	9.50E-15	25.25935575	Up-Regulated
TRAF5	1.184755717	4.73031581	9.453786759	7.41E-16	9.71E-15	25.23600229	Up-Regulated
HIST1H4E|HIST2H4B|HIST4H4|HIST2H4A|HIST1H4L|HIST1H4B|HIST1H4H|HIST1H4C|HIST1H4J|HIST1H4K|HIST1H4F|HIST1H4D|HIST1H4A|HIST1H4I	1.2143658	7.619636156	9.450590853	7.53E-16	9.86E-15	25.21930656	Up-Regulated
ERV3-1|ZNF117	1.183701598	5.638782465	9.441918007	7.88E-16	1.03E-14	25.17400148	Up-Regulated
C3orf52	1.363817958	4.351152536	9.408499588	9.40E-16	1.22E-14	24.99946909	Up-Regulated
ARHGEF38	1.425412412	4.104778371	9.398743419	9.89E-16	1.28E-14	24.9485278	Up-Regulated
MAP3K1	1.143143966	6.297351869	9.392415214	1.02E-15	1.32E-14	24.91548832	Up-Regulated
HIST3H2A	1.085433665	5.128745827	9.381302058	1.08E-15	1.39E-14	24.85747219	Up-Regulated
ELOVL7	1.54514308	4.750492063	9.367169219	1.17E-15	1.49E-14	24.78370214	Up-Regulated
SLC12A2	2.010335065	6.716490317	9.365979617	1.17E-15	1.50E-14	24.77749324	Up-Regulated
COL10A1	1.886697174	5.001009022	9.360482137	1.21E-15	1.54E-14	24.74880125	Up-Regulated
MYEF2	1.48577848	4.188312821	9.326904587	1.44E-15	1.83E-14	24.57359522	Up-Regulated
PDZK1IP1	1.696109098	6.43008239	9.32440514	1.46E-15	1.85E-14	24.56055596	Up-Regulated
BCL9	1.016888941	5.357085501	9.312722051	1.55E-15	1.96E-14	24.49961204	Up-Regulated
EDIL3	1.719516039	4.428474975	9.3124236	1.56E-15	1.96E-14	24.4980553	Up-Regulated
HIST2H3A|HIST2H3D|HIST2H3C	1.006098718	4.706228202	9.3032713	1.63E-15	2.05E-14	24.45031915	Up-Regulated
STIL	1.039883171	3.618368075	9.298688824	1.67E-15	2.10E-14	24.42642004	Up-Regulated
PPP2R3A	1.203884839	4.52845714	9.288789168	1.76E-15	2.20E-14	24.37479465	Up-Regulated
SH3YL1	1.16394706	5.232596448	9.279374305	1.85E-15	2.31E-14	24.32570319	Up-Regulated
KLF7-IT1	1.286291241	4.380147767	9.279147566	1.85E-15	2.31E-14	24.32452099	Up-Regulated
NPNT	2.0411444	5.161144764	9.279140885	1.85E-15	2.31E-14	24.32448615	Up-Regulated
PIWIL4|FUT4	1.023338828	4.138687984	9.277985699	1.86E-15	2.32E-14	24.31846313	Up-Regulated
ANLN	1.759818971	4.446994948	9.277604258	1.87E-15	2.33E-14	24.31647435	Up-Regulated
COL1A2	1.753853088	6.703050616	9.246978181	2.19E-15	2.71E-14	24.15682561	Up-Regulated
GRHL2	1.572813371	4.766232258	9.223549352	2.48E-15	3.06E-14	24.03473699	Up-Regulated
CDH11	1.559387376	5.866008069	9.221748437	2.50E-15	3.09E-14	24.02535388	Up-Regulated
HIST2H2BE	1.283893166	6.725098196	9.205765781	2.72E-15	3.33E-14	23.94209096	Up-Regulated
MACC1	2.218915314	4.482831137	9.197876764	2.84E-15	3.47E-14	23.90099901	Up-Regulated
RNU7-48P	1.095562386	6.235738632	9.188945168	2.97E-15	3.63E-14	23.85448177	Up-Regulated
CCNA2	1.326249297	4.534617657	9.157773668	3.50E-15	4.25E-14	23.69217975	Up-Regulated
HIST1H3B|HIST1H3F|HIST1H3H|HIST1H3J|HIST1H3G|HIST1H3I|HIST1H3E|HIST1H3C|HIST1H3D|HIST1H3A	1.087765084	5.082732047	9.152238057	3.61E-15	4.37E-14	23.66336456	Up-Regulated
SORT1	1.28010252	5.121178694	9.125666386	4.14E-15	4.99E-14	23.52507911	Up-Regulated
FRAS1	1.611103303	4.558356041	9.052436015	6.08E-15	7.18E-14	23.14424767	Up-Regulated
LINC00516	1.338408112	4.755960581	9.042312563	6.41E-15	7.55E-14	23.09163416	Up-Regulated
RN5S229	1.17638431	3.735535565	9.039409514	6.51E-15	7.65E-14	23.07654799	Up-Regulated
RNU7-57P	1.10295203	6.158446043	9.035421205	6.65E-15	7.79E-14	23.05582319	Up-Regulated
RN5S435	1.010357028	5.065888948	8.995521963	8.19E-15	9.53E-14	22.84856299	Up-Regulated
RNU7-35P	1.271671138	6.148259664	8.994208663	8.24E-15	9.58E-14	22.84174318	Up-Regulated
GATS	1.05852755	5.17638874	8.990392462	8.41E-15	9.75E-14	22.82192693	Up-Regulated
RNU7-75P	1.218272827	4.4306973	8.984266797	8.68E-15	1.01E-13	22.79012098	Up-Regulated
MIR3916	1.266931535	6.50651504	8.949316433	1.04E-14	1.19E-13	22.60871142	Up-Regulated
FAT1	1.330527014	7.063871986	8.936594748	1.11E-14	1.27E-13	22.54270591	Up-Regulated
ITGA6	1.391360694	6.093610834	8.90617585	1.31E-14	1.48E-13	22.38493784	Up-Regulated
MKI67	1.444698529	4.839758744	8.899969818	1.35E-14	1.52E-13	22.35276036	Up-Regulated
RNU6-3	1.075797081	7.539542338	8.878994103	1.51E-14	1.69E-13	22.24402995	Up-Regulated
PRR11	1.189126037	4.608848011	8.840557693	1.84E-14	2.04E-13	22.04489561	Up-Regulated
CDH6	2.329783974	5.558101693	8.83015113	1.94E-14	2.15E-13	21.99100448	Up-Regulated
EPPK1	1.017188898	6.529206455	8.823436341	2.01E-14	2.22E-13	21.95623698	Up-Regulated
HIST2H4B|HIST4H4|HIST2H4A|HIST1H4L|HIST1H4E|HIST1H4B|HIST1H4H|HIST1H4C|HIST1H4J|HIST1H4K|HIST1H4F|HIST1H4D|HIST1H4A|HIST1H4I	1.291997441	5.28118495	8.786703046	2.44E-14	2.67E-13	21.76611867	Up-Regulated
TNFSF15	1.281493592	3.760074717	8.768683997	2.68E-14	2.91E-13	21.67290724	Up-Regulated
ITIH5	2.279491623	5.698603029	8.764335988	2.74E-14	2.97E-13	21.65042013	Up-Regulated
PTPRM	1.012041411	6.833238447	8.750129419	2.95E-14	3.19E-13	21.57695965	Up-Regulated
HIST1H2AE|HIST1H2AB	1.541666821	7.009227654	8.748066097	2.98E-14	3.22E-13	21.56629217	Up-Regulated
PTTG1	1.039628495	4.310562737	8.724910852	3.36E-14	3.62E-13	21.44660825	Up-Regulated
SCTR	1.970122889	5.868133084	8.689618074	4.04E-14	4.30E-13	21.26429572	Up-Regulated
GULP1	1.450924392	4.306344323	8.616722781	5.90E-14	6.20E-13	20.888163	Up-Regulated
KIAA1804	1.27493814	5.068666175	8.590649858	6.76E-14	7.06E-13	20.75377233	Up-Regulated
TBL1XR1-AS1	1.007604686	3.994740505	8.561487365	7.86E-14	8.11E-13	20.60354877	Up-Regulated
SRPX2	1.102726796	5.0795921	8.553396438	8.20E-14	8.45E-13	20.56188778	Up-Regulated
NUSAP1	1.033983692	5.235370586	8.547663043	8.44E-14	8.69E-13	20.53237059	Up-Regulated
ENPP5	1.240779606	3.878516275	8.539137297	8.83E-14	9.05E-13	20.48848472	Up-Regulated
SLC44A3	1.24259385	5.666465368	8.531800241	9.17E-14	9.38E-13	20.45072445	Up-Regulated
HNF1B	1.06851593	6.161805734	8.508374019	1.04E-13	1.05E-12	20.33020402	Up-Regulated
KIF11	1.12626512	3.714894088	8.507371782	1.04E-13	1.06E-12	20.3250493	Up-Regulated
LOC654342	1.109436179	6.491528248	8.493032769	1.12E-13	1.14E-12	20.25131402	Up-Regulated
COL1A1	1.132705292	6.588196758	8.429185508	1.56E-13	1.56E-12	19.92330086	Up-Regulated
MIR4677	1.563148382	4.740960888	8.412831873	1.70E-13	1.68E-12	19.8393671	Up-Regulated
SLC34A2	1.953622468	5.849435499	8.409372497	1.73E-13	1.71E-12	19.82161651	Up-Regulated
HIST1H2BF|HIST1H2BC|HIST1H2BI|HIST1H2BE|HIST1H2BG	1.317799242	5.433617425	8.387844234	1.93E-13	1.90E-12	19.71118644	Up-Regulated
MYO1D	1.066237886	6.204358341	8.382495819	1.99E-13	1.94E-12	19.68376088	Up-Regulated
HKDC1	1.498705549	5.551503765	8.380315649	2.01E-13	1.96E-12	19.6725825	Up-Regulated
TMEM55A	1.001157992	5.422729598	8.368588818	2.13E-13	2.08E-12	19.61246623	Up-Regulated
ITGA3	1.441993739	5.894704002	8.361512117	2.21E-13	2.16E-12	19.57619711	Up-Regulated
NRARP	1.133621788	4.72484144	8.356237042	2.28E-13	2.21E-12	19.5491659	Up-Regulated
TUSC3	1.131448837	5.520059765	8.341443188	2.46E-13	2.38E-12	19.47337714	Up-Regulated
KIAA1524	1.018287079	3.567960734	8.340705521	2.47E-13	2.39E-12	19.46959885	Up-Regulated
TERC	1.21575574	7.057072431	8.331777088	2.58E-13	2.50E-12	19.42387367	Up-Regulated
ARHGAP18	1.002118723	5.81959982	8.309804969	2.89E-13	2.79E-12	19.31139386	Up-Regulated
LRIG3	1.771191789	6.072716076	8.300431023	3.04E-13	2.92E-12	19.26342676	Up-Regulated
DGKH	1.023773497	4.598816372	8.297347743	3.08E-13	2.96E-12	19.24765206	Up-Regulated
LAMA3	1.354168812	4.959731313	8.292201936	3.17E-13	3.04E-12	19.22132796	Up-Regulated
DEFB109P1	1.104922413	4.174292227	8.234370617	4.27E-13	4.03E-12	18.92573841	Up-Regulated
KLF5	1.50341247	6.101701001	8.230085852	4.36E-13	4.12E-12	18.90385684	Up-Regulated
RAB3IP	1.138769128	5.871473994	8.2035332	5.00E-13	4.68E-12	18.76831594	Up-Regulated
CHML	1.218003455	4.7470449	8.172529144	5.87E-13	5.43E-12	18.61018269	Up-Regulated
SEMA3C	1.546385653	4.535770927	8.171256939	5.91E-13	5.46E-12	18.60369696	Up-Regulated
LOC440354|---	1.058710215	9.020205358	8.166393729	6.06E-13	5.59E-12	18.57890643	Up-Regulated
PDGFD	1.792716108	5.686196781	8.135708017	7.09E-13	6.49E-12	18.42256576	Up-Regulated
SFRP4	1.598186009	4.566593139	8.130187812	7.29E-13	6.66E-12	18.39445596	Up-Regulated
PRTFDC1	1.017530644	4.392978083	8.128452723	7.36E-13	6.72E-12	18.38562155	Up-Regulated
ADAM28	1.610422034	4.728633388	8.12304591	7.57E-13	6.90E-12	18.35809508	Up-Regulated
RNU7-53P	1.05675941	6.004197833	8.10223418	8.42E-13	7.62E-12	18.25218293	Up-Regulated
PCDP1	1.52399104	4.187537709	8.098917504	8.57E-13	7.74E-12	18.23531034	Up-Regulated
TEX9	1.160661977	3.990613999	8.084718545	9.21E-13	8.28E-12	18.1630967	Up-Regulated
SLC22A15	1.106070095	4.421182673	8.058809024	1.05E-12	9.39E-12	18.03140636	Up-Regulated
LOC100509195|LOC100506560	1.158790954	3.811685206	8.026654389	1.24E-12	1.10E-11	17.86812212	Up-Regulated
MMP7	2.522417235	5.908627573	8.012033987	1.34E-12	1.18E-11	17.79393336	Up-Regulated
DEPDC1B	1.629115889	4.797707602	8.009753387	1.35E-12	1.19E-11	17.78236396	Up-Regulated
GPX8	1.558438699	4.420468118	7.99834353	1.43E-12	1.25E-11	17.72449495	Up-Regulated
PKHD1	2.45140049	6.121226499	7.991174975	1.49E-12	1.30E-11	17.68814807	Up-Regulated
HNRNPU-AS1	1.077001079	6.740588044	7.942095702	1.91E-12	1.65E-11	17.43952916	Up-Regulated
MIR604	1.628066156	6.486416944	7.931238426	2.02E-12	1.73E-11	17.38458448	Up-Regulated
OLR1	1.675491386	4.617879513	7.919161587	2.15E-12	1.84E-11	17.32349159	Up-Regulated
PARD6B	1.225398381	5.792989268	7.911876614	2.23E-12	1.91E-11	17.28665128	Up-Regulated
PYGB	1.125292223	5.554093284	7.899627989	2.38E-12	2.02E-11	17.2247302	Up-Regulated
UCA1	2.669431751	6.478783623	7.847309167	3.10E-12	2.59E-11	16.96053421	Up-Regulated
MIR3685	1.297599052	5.430198575	7.840767614	3.21E-12	2.67E-11	16.92753505	Up-Regulated
MITF	1.101828589	4.580929134	7.823370536	3.51E-12	2.91E-11	16.83981189	Up-Regulated
RN5S268	2.271068302	5.605348625	7.820766121	3.55E-12	2.95E-11	16.82668404	Up-Regulated
C11orf93	1.061576852	4.8268822	7.762593711	4.78E-12	3.89E-11	16.53378075	Up-Regulated
LINC00340	1.058234471	4.159301566	7.740616589	5.34E-12	4.32E-11	16.42328637	Up-Regulated
COL6A3	1.464253983	6.447285509	7.723371001	5.83E-12	4.69E-11	16.33664412	Up-Regulated
UBASH3B	1.407578461	5.238431607	7.687843796	6.98E-12	5.57E-11	16.15833249	Up-Regulated
PLLP	1.013613797	6.141279686	7.660505695	8.02E-12	6.34E-11	16.02128738	Up-Regulated
RN5S195	1.498938926	7.287001321	7.570360367	1.26E-11	9.70E-11	15.57043586	Up-Regulated
COL3A1|MIR3606	1.401251783	7.121868244	7.560025719	1.33E-11	1.02E-10	15.51885284	Up-Regulated
SPDYE6|SPDYE2	1.24123953	6.528720317	7.554006579	1.37E-11	1.05E-10	15.48881977	Up-Regulated
ANTXR1	1.292565332	5.270381096	7.547569285	1.42E-11	1.08E-10	15.45670852	Up-Regulated
MECOM	1.010173551	4.08790865	7.526622663	1.58E-11	1.19E-10	15.35227945	Up-Regulated
PGM2L1	1.074875028	4.709065025	7.507913193	1.73E-11	1.31E-10	15.25908088	Up-Regulated
SPDYE2|SPDYE2L|SPDYE6	1.154824228	6.375898434	7.460344401	2.20E-11	1.64E-10	15.02245636	Up-Regulated
SNORA74A	2.264839058	6.867580681	7.448557861	2.33E-11	1.73E-10	14.96390053	Up-Regulated
THBS2	1.209764098	6.353903785	7.413119543	2.79E-11	2.05E-10	14.78802347	Up-Regulated
SPDYE2|LOC100509023|SPDYE2L	1.06354922	6.348112881	7.410973932	2.82E-11	2.07E-10	14.77738382	Up-Regulated
TMEM156	1.517799302	5.387145118	7.366686833	3.52E-11	2.55E-10	14.55800026	Up-Regulated
PTHLH	1.26625156	3.717567592	7.33806324	4.06E-11	2.92E-10	14.41644194	Up-Regulated
RN5S82	1.420027299	5.266016111	7.323773497	4.36E-11	3.12E-10	14.34584133	Up-Regulated
NDC80	1.042626617	3.679732265	7.269563309	5.72E-11	4.03E-10	14.07843484	Up-Regulated
GREM1	1.510132215	5.793819568	7.259808271	6.01E-11	4.21E-10	14.03038805	Up-Regulated
SNORA26	1.168446374	5.454453804	7.241692667	6.57E-11	4.57E-10	13.94122216	Up-Regulated
PCDHB14	1.050814554	4.31312124	7.227357178	7.06E-11	4.89E-10	13.87071729	Up-Regulated
CSPP1	1.369914135	6.263840953	7.202409111	7.99E-11	5.50E-10	13.74813468	Up-Regulated
MUC13	2.047264082	4.790574672	7.196126656	8.25E-11	5.66E-10	13.71728936	Up-Regulated
INHBA	1.43956322	6.235288415	7.175905077	9.12E-11	6.23E-10	13.6180713	Up-Regulated
SNAP25	1.478950394	4.682951689	7.168611447	9.45E-11	6.45E-10	13.58230922	Up-Regulated
ARL4C	1.177003337	6.657162401	7.139075451	1.09E-10	7.40E-10	13.43762204	Up-Regulated
COL5A2	1.011658389	5.220480908	7.100977588	1.32E-10	8.85E-10	13.25131279	Up-Regulated
PI3	2.863151333	6.381441041	7.087789746	1.41E-10	9.41E-10	13.18690543	Up-Regulated
VGLL3	1.193375488	4.54955357	7.085331812	1.43E-10	9.52E-10	13.17490612	Up-Regulated
BACE2-IT1	1.804040623	4.545340401	7.080508422	1.46E-10	9.73E-10	13.15136343	Up-Regulated
IGF2BP2	1.173888154	4.807382333	7.078779239	1.48E-10	9.81E-10	13.14292483	Up-Regulated
NQO1	1.495581728	4.815561796	7.053901066	1.67E-10	1.10E-09	13.02160105	Up-Regulated
LOC100507959	1.389720167	4.580389931	7.044222828	1.75E-10	1.15E-09	12.97444591	Up-Regulated
KIAA0754	1.004708584	5.972285018	7.014285123	2.03E-10	1.32E-09	12.82873427	Up-Regulated
MGP	1.317090221	7.000587641	6.976426832	2.44E-10	1.57E-09	12.64480746	Up-Regulated
C5orf46	1.546949731	3.896804477	6.947579853	2.82E-10	1.80E-09	12.50491525	Up-Regulated
MIR320C1	1.197469852	5.205072913	6.940464844	2.92E-10	1.86E-09	12.47044556	Up-Regulated
RN5S506	1.175717931	5.971722424	6.917890212	3.26E-10	2.06E-09	12.36116992	Up-Regulated
CHMP4C	1.037337357	6.766958752	6.911433098	3.36E-10	2.12E-09	12.32993878	Up-Regulated
SMA5	1.07393498	7.622190294	6.906197526	3.45E-10	2.17E-09	12.30462421	Up-Regulated
FBXO32	1.007818842	4.378409686	6.905218183	3.47E-10	2.18E-09	12.29988981	Up-Regulated
CDCP1	1.224696082	5.73379512	6.905161719	3.47E-10	2.18E-09	12.29961686	Up-Regulated
LIPH	1.57856976	3.808185419	6.891778762	3.70E-10	2.32E-09	12.23494663	Up-Regulated
FNDC1	1.304225095	4.505532533	6.875078429	4.02E-10	2.51E-09	12.15431493	Up-Regulated
FXYD3	1.588769684	5.278818694	6.855271174	4.43E-10	2.74E-09	12.05878255	Up-Regulated
TPX2	1.032125357	5.331977857	6.849160482	4.56E-10	2.82E-09	12.02933209	Up-Regulated
UBD	1.516694963	7.453749446	6.820696417	5.24E-10	3.21E-09	11.89228752	Up-Regulated
SNORD99	1.276695782	8.085023084	6.815120278	5.39E-10	3.29E-09	11.86546709	Up-Regulated
VEPH1	1.418818937	4.021839511	6.790302963	6.08E-10	3.68E-09	11.7462064	Up-Regulated
SCARNA10	1.569057806	7.51595129	6.781428931	6.35E-10	3.83E-09	11.7036045	Up-Regulated
LOC100170939|SMA4	1.11372975	7.352844408	6.781396555	6.35E-10	3.83E-09	11.70344912	Up-Regulated
LOC100289026	1.141324739	4.152757404	6.777535545	6.47E-10	3.90E-09	11.68492051	Up-Regulated
ARNTL2	1.03302367	5.229581664	6.752255006	7.32E-10	4.37E-09	11.56370784	Up-Regulated
COL12A1	1.477412815	5.359855778	6.750748467	7.37E-10	4.40E-09	11.55649028	Up-Regulated
TM4SF1	1.130069713	7.677483016	6.74348351	7.64E-10	4.55E-09	11.52169438	Up-Regulated
CTNND2	1.100244304	4.89528253	6.742073068	7.69E-10	4.58E-09	11.51494077	Up-Regulated
LINC00597	1.094293526	3.89502263	6.735499508	7.94E-10	4.71E-09	11.48347231	Up-Regulated
LOC100287314	1.236751494	4.83274729	6.734518961	7.98E-10	4.73E-09	11.47877939	Up-Regulated
C6orf141	1.095209986	5.069195432	6.729416675	8.18E-10	4.84E-09	11.45436426	Up-Regulated
ESM1	1.081131859	3.787701778	6.690862463	9.86E-10	5.78E-09	11.27012468	Up-Regulated
TMC5	1.52669557	4.560856565	6.665117096	1.12E-09	6.48E-09	11.14734051	Up-Regulated
PMAIP1	1.088854659	4.359713553	6.654117401	1.18E-09	6.81E-09	11.09494159	Up-Regulated
MTMR11	1.114704608	5.133052523	6.640678008	1.26E-09	7.25E-09	11.03097026	Up-Regulated
C12orf36	1.092390583	4.055393169	6.631666464	1.31E-09	7.55E-09	10.98810607	Up-Regulated
CD248	1.368294918	6.428471155	6.62788853	1.34E-09	7.68E-09	10.97014333	Up-Regulated
LOC100190986	1.157270981	7.518515654	6.622780883	1.37E-09	7.86E-09	10.9458652	Up-Regulated
CA9	1.15694958	5.223844763	6.614401148	1.43E-09	8.17E-09	10.90605112	Up-Regulated
B3GALT2	1.193197456	3.813770123	6.602370172	1.51E-09	8.62E-09	10.84892674	Up-Regulated
RASA4|RASA4B|POLR2J3|UPK3BL	1.016854303	8.053530718	6.590788397	1.60E-09	9.09E-09	10.79397723	Up-Regulated
PPP1R14C	1.265671713	3.751005823	6.57576958	1.72E-09	9.73E-09	10.72278245	Up-Regulated
SNRPN|SNURF|PAR-SN|SNORD107|LOC100506948|SNORD116-28|SNORD115-26|SNORD115-13|SNORD115-7	1.423708131	4.414984669	6.563640304	1.82E-09	1.03E-08	10.66533628	Up-Regulated
GUSBP9	1.088664503	6.968217621	6.551142445	1.94E-09	1.09E-08	10.60619243	Up-Regulated
GCNT4	1.849061946	4.894835994	6.517389963	2.28E-09	1.26E-08	10.44671018	Up-Regulated
ANKRD1	2.071770043	4.911534387	6.506529736	2.40E-09	1.33E-08	10.39547169	Up-Regulated
RNU1-11P	1.194799553	7.982044954	6.50580185	2.41E-09	1.33E-08	10.39203887	Up-Regulated
SNORA42	1.569611461	7.900281041	6.49434844	2.54E-09	1.40E-08	10.33804512	Up-Regulated
PLAC4	1.293333035	4.574285117	6.49257053	2.56E-09	1.41E-08	10.32966744	Up-Regulated
BIRC3	1.103052128	6.5364743	6.470847318	2.84E-09	1.56E-08	10.22738759	Up-Regulated
MUC1	1.480990561	5.632360469	6.442173655	3.26E-09	1.77E-08	10.09261622	Up-Regulated
KRT7	1.015710817	6.858017591	6.438890282	3.31E-09	1.79E-08	10.07720084	Up-Regulated
SNORD107|PAR-SN|LOC100506948|SNORD116-28|SNORD115-26|SNORD115-13|SNORD115-7	1.230420449	4.377428592	6.425098892	3.54E-09	1.91E-08	10.01248898	Up-Regulated
RNU7-10P	1.218786698	4.746654408	6.41835729	3.65E-09	1.97E-08	9.980878787	Up-Regulated
HUNK	1.118924075	4.480234512	6.416673358	3.68E-09	1.98E-08	9.972985456	Up-Regulated
FOXQ1	1.181933219	5.448790571	6.411579508	3.77E-09	2.03E-08	9.949114023	Up-Regulated
KAAG1	1.500122415	3.504952688	6.305941063	6.23E-09	3.24E-08	9.456010571	Up-Regulated
EDNRA	1.034978715	4.666113822	6.296427822	6.52E-09	3.38E-08	9.411789765	Up-Regulated
ARL14	1.745291582	4.586848396	6.282525316	6.96E-09	3.60E-08	9.347222121	Up-Regulated
STC1	1.093478445	5.306664688	6.278483021	7.10E-09	3.67E-08	9.328460932	Up-Regulated
LHFPL3-AS2	1.859387297	4.207861048	6.271785055	7.32E-09	3.78E-08	9.297386629	Up-Regulated
SEMA3E	1.580819804	3.988590878	6.263551687	7.61E-09	3.92E-08	9.25921035	Up-Regulated
SNORD64|SNORD108|PAR5	1.511128763	6.611954419	6.253347683	7.99E-09	4.10E-08	9.211929382	Up-Regulated
CST2	1.146146234	5.171842908	6.214232934	9.61E-09	4.87E-08	9.031026128	Up-Regulated
LOC100506965	1.482811963	5.628064027	6.209237784	9.83E-09	4.98E-08	9.007962684	Up-Regulated
LYPD6B	1.098202606	4.12042089	6.207336663	9.92E-09	5.02E-08	8.999187211	Up-Regulated
LAMB3|MIR4260	1.008235809	5.014183552	6.204927857	1.00E-08	5.08E-08	8.988070133	Up-Regulated
CLDN10	1.783963235	5.652141163	6.203755467	1.01E-08	5.10E-08	8.982660082	Up-Regulated
PCDHGB2	1.323273427	4.532852653	6.189640057	1.08E-08	5.43E-08	8.91756222	Up-Regulated
PRKAA2	1.202455415	4.974983561	6.188470965	1.08E-08	5.46E-08	8.912173749	Up-Regulated
SCARNA3	1.302850602	6.742543246	6.177073671	1.14E-08	5.74E-08	8.859667978	Up-Regulated
MIR1206	1.316422016	3.097881621	6.164521305	1.21E-08	6.06E-08	8.80189481	Up-Regulated
EFNA5	1.247318533	5.172878479	6.161692688	1.23E-08	6.14E-08	8.788883713	Up-Regulated
TMEM14E	1.012056427	5.194887354	6.137602678	1.38E-08	6.83E-08	8.678191342	Up-Regulated
RNU1-6|RNU1-9	1.085275654	8.930171075	6.116425289	1.52E-08	7.51E-08	8.581056308	Up-Regulated
HAVCR1	1.448026063	4.598212029	6.116112685	1.52E-08	7.52E-08	8.579623702	Up-Regulated
S100A14	1.301043519	6.160640489	6.110688801	1.56E-08	7.69E-08	8.554772754	Up-Regulated
FERMT1	1.311871425	4.140386609	6.096321647	1.67E-08	8.19E-08	8.488998016	Up-Regulated
CDR1	1.225586106	6.083328405	6.089068905	1.73E-08	8.46E-08	8.455822848	Up-Regulated
PRR15L	1.429804228	4.985461636	6.088790502	1.73E-08	8.47E-08	8.454549779	Up-Regulated
GABRE|MIR452|MIR224	1.069930834	4.617712972	6.066599917	1.92E-08	9.32E-08	8.353169683	Up-Regulated
VTCN1	1.638153556	4.924711008	6.048335274	2.09E-08	1.01E-07	8.269863039	Up-Regulated
RNU1-1|RNU1-2|RNU1-3|RNU1-8|RNU1-7|RNU1-5|RNU1-4	1.072794727	9.005959522	6.008400872	2.51E-08	1.20E-07	8.08815466	Up-Regulated
PCDHB16	1.26413453	3.996197493	5.960406337	3.14E-08	1.47E-07	7.870572244	Up-Regulated
RN5S187	1.346968018	6.41980459	5.931571084	3.58E-08	1.67E-07	7.74027402	Up-Regulated
IGF2BP3	1.090091148	3.885534887	5.885714905	4.42E-08	2.03E-07	7.533730472	Up-Regulated
PROM1	1.308330517	4.789146844	5.884493564	4.45E-08	2.04E-07	7.528240653	Up-Regulated
HIST1H4D|HIST2H4B|HIST4H4|HIST2H4A|HIST1H4L|HIST1H4E|HIST1H4B|HIST1H4H|HIST1H4C|HIST1H4J|HIST1H4K|HIST1H4F|HIST1H4A|HIST1H4I	1.127906372	5.136787465	5.871702748	4.71E-08	2.16E-07	7.470782508	Up-Regulated
SNORA68	1.041716711	7.222368551	5.848370905	5.25E-08	2.39E-07	7.3661399	Up-Regulated
EGLN3	1.05609531	4.487703539	5.830548941	5.69E-08	2.58E-07	7.286355381	Up-Regulated
KRT23	1.175066606	4.802210445	5.814012556	6.14E-08	2.77E-07	7.212440227	Up-Regulated
SEMA6A	1.155927277	5.580924202	5.811400182	6.21E-08	2.80E-07	7.200773399	Up-Regulated
SNORA71A	1.208785363	6.954728077	5.803939939	6.43E-08	2.89E-07	7.167471249	Up-Regulated
RNU105A|SNORA73B	1.203829094	7.87267449	5.716962649	9.54E-08	4.20E-07	6.780887552	Up-Regulated
PLEKHH2	1.137386778	4.49777159	5.696391388	1.05E-07	4.58E-07	6.689913092	Up-Regulated
LXN	1.209099375	5.952390405	5.684276699	1.11E-07	4.82E-07	6.636419958	Up-Regulated
CTSC	1.014445753	7.174455232	5.668712353	1.19E-07	5.15E-07	6.567785329	Up-Regulated
NEB	1.080890506	4.20117259	5.643371828	1.33E-07	5.72E-07	6.456259718	Up-Regulated
RGS1	1.262762222	5.826850941	5.563272821	1.90E-07	7.98E-07	6.105547524	Up-Regulated
CEACAM6	2.059865822	5.622540076	5.527874841	2.23E-07	9.24E-07	5.951446735	Up-Regulated
CXCL6	1.28951803	5.468895775	5.519340778	2.32E-07	9.56E-07	5.914377251	Up-Regulated
KCNJ16	1.458021127	4.110030371	5.420959092	3.58E-07	1.43E-06	5.489384155	Up-Regulated
IL8	1.48076713	6.386889142	5.409757839	3.76E-07	1.50E-06	5.441273796	Up-Regulated
IL18	1.34703797	6.320989201	5.380322596	4.28E-07	1.69E-06	5.315120733	Up-Regulated
C19orf33	1.239375527	6.853226712	5.363612622	4.61E-07	1.82E-06	5.24368296	Up-Regulated
CST1	1.492103709	5.106294315	5.329439048	5.35E-07	2.09E-06	5.097989055	Up-Regulated
SLC2A1	1.025719995	5.411754509	5.328924172	5.36E-07	2.09E-06	5.095798127	Up-Regulated
AHNAK2	1.029524562	4.972176602	5.320335742	5.57E-07	2.17E-06	5.059270427	Up-Regulated
GCNT3	1.062965524	4.060034969	5.264893723	7.08E-07	2.71E-06	4.824304887	Up-Regulated
ACSL4	1.034458204	5.744698462	5.264748253	7.09E-07	2.71E-06	4.823690295	Up-Regulated
SLC28A3	1.166117216	3.688021077	5.139455888	1.22E-06	4.48E-06	4.298137669	Up-Regulated
CFTR	2.069012072	5.75372732	5.111715991	1.37E-06	5.00E-06	4.182818174	Up-Regulated
FDCSP	2.105759516	4.413627816	5.102031773	1.43E-06	5.20E-06	4.142649234	Up-Regulated
RAB27B	1.266881205	4.934832216	5.098553525	1.45E-06	5.27E-06	4.128233306	Up-Regulated
ANXA13	1.461947431	5.296914762	5.093288796	1.48E-06	5.38E-06	4.106424629	Up-Regulated
CXCL5	1.583490553	4.81344391	5.03276424	1.92E-06	6.83E-06	3.856707602	Up-Regulated
IBSP	1.037571501	3.652161561	5.006910433	2.14E-06	7.56E-06	3.750603794	Up-Regulated
RN5S17|RN5S16|RN5S15|RN5S14|RN5S13|RN5S12|RN5S11|RN5S10|RN5S8|RN5S7|RN5S6|RN5S5|RN5S4|RN5S3|RN5S2|RN5S1	1.126972009	8.50553852	5.003763181	2.17E-06	7.66E-06	3.737710813	Up-Regulated
MIR147B|C15orf48	1.096541176	4.5141746	4.97812272	2.41E-06	8.46E-06	3.632862008	Up-Regulated
ANXA8L2|LOC100652762|ANXA8	1.026999252	5.298843657	4.913803941	3.16E-06	1.09E-05	3.371347793	Up-Regulated
STMN2	1.085532159	4.508166914	4.854664052	4.04E-06	1.37E-05	3.132805517	Up-Regulated
SLC7A11	1.071609001	3.467721946	4.853046788	4.07E-06	1.38E-05	3.126308299	Up-Regulated
AGR2	1.209024901	3.774695293	4.779080868	5.52E-06	1.82E-05	2.8306565	Up-Regulated
RNU4-2	1.019959739	8.035107835	4.750591264	6.21E-06	2.03E-05	2.71756989	Up-Regulated
CCDC80	1.047774096	5.311764917	4.73490544	6.62E-06	2.15E-05	2.655496083	Up-Regulated
CCL20	1.390851698	5.806984794	4.708926264	7.36E-06	2.37E-05	2.552985966	Up-Regulated
MIR614|GPRC5A	1.435544376	5.301083506	4.697154663	7.72E-06	2.48E-05	2.50665971	Up-Regulated
CEACAM7	1.544540379	4.328471409	4.663672959	8.85E-06	2.81E-05	2.37531618	Up-Regulated
SNORD17	1.275303673	8.691229764	4.65348003	9.22E-06	2.92E-05	2.335455231	Up-Regulated
AREG|AREGB	1.346120214	4.793705596	4.653431872	9.22E-06	2.92E-05	2.33526704	Up-Regulated
SPINK1	1.84172624	6.918775597	4.646404212	9.49E-06	3.00E-05	2.307818477	Up-Regulated
SNORA11	1.484593329	7.876763722	4.594201975	1.17E-05	3.65E-05	2.104799725	Up-Regulated
ANXA8L1|ANXA8	1.090244277	5.239505892	4.592491908	1.18E-05	3.67E-05	2.098175272	Up-Regulated
NRG1-IT1	1.180608955	3.327980908	4.555516687	1.37E-05	4.22E-05	1.955349388	Up-Regulated
CHST4	1.165467024	5.044876651	4.427023207	2.27E-05	6.76E-05	1.465168156	Up-Regulated
DKK1	1.514785437	3.915617746	4.374274438	2.80E-05	8.19E-05	1.266757487	Up-Regulated
SNORA23	1.273228646	7.734110155	4.336739549	3.23E-05	9.38E-05	1.126588667	Up-Regulated
SNORD116-20|SNORD116-21	1.071540727	7.655564527	4.309939066	3.59E-05	0.000103353	1.027027633	Up-Regulated
SNORD116-25	1.051977626	3.808158812	4.263690827	4.29E-05	0.000121663	0.856251042	Up-Regulated
SFRP2	1.077411022	3.936134452	4.017266952	0.000108418	0.000286049	-0.031149083	Up-Regulated
MMP12	1.220115613	3.282861304	3.989446531	0.000120122	0.000314732	-0.128891169	Up-Regulated
TFF1	1.269293781	5.574112679	3.962794715	0.000132461	0.00034458	-0.222052618	Up-Regulated
SNORD116-16	1.018410917	4.661066654	3.756135068	0.000278601	0.000679213	-0.928364866	Up-Regulated
TCN1	1.471083766	3.920227493	3.620053568	0.000448022	0.001052033	-1.377517466	Up-Regulated
CTSE	1.134467121	4.274088363	3.516330788	0.000638413	0.001453929	-1.711109919	Up-Regulated
SNORD116-14	1.079491506	6.587981098	3.514663589	0.00064202	0.001461226	-1.716409127	Up-Regulated
VTRNA1-1	1.006640602	4.637729941	3.349690391	0.001111205	0.002415929	-2.230780309	Up-Regulated
OLFM4	1.145598505	4.209901872	3.346272896	0.00112369	0.002441187	-2.241224257	Up-Regulated
GABRP	1.002554796	4.474620263	3.107169337	0.002407622	0.004877275	-2.950095205	Up-Regulated
SCARNA4	1.006124734	4.944705668	2.956794198	0.003809961	0.007397284	-3.373355986	Up-Regulated
CLEC1B	-3.411867089	3.893744457	-30.28276244	5.85E-55	1.48E-50	114.7599121	Down-Regulated
OIT3	-3.732361899	4.587759635	-28.42592187	2.72E-52	3.44E-48	108.701012	Down-Regulated
STAB2	-2.513497512	4.045869329	-27.24986453	1.56E-50	1.32E-46	104.6976309	Down-Regulated
FCN2	-2.47905859	5.798278245	-27.04592372	3.19E-50	2.02E-46	103.9897168	Down-Regulated
CPN1	-3.646930794	5.17678415	-26.82926374	6.85E-50	3.47E-46	103.2331233	Down-Regulated
GNMT	-4.453936466	5.553007665	-26.4568303	2.58E-49	1.09E-45	101.9215351	Down-Regulated
PGLYRP2	-2.490628089	5.215837358	-26.38508307	3.33E-49	1.21E-45	101.6672496	Down-Regulated
CYP39A1	-3.760392799	4.014507755	-25.89454835	1.96E-48	6.19E-45	99.91454639	Down-Regulated
ACSM5	-3.927089895	5.245665094	-25.55771456	6.69E-48	1.88E-44	98.69654718	Down-Regulated
HAO2	-4.574038977	4.73233516	-25.2738777	1.90E-47	4.82E-44	97.66089987	Down-Regulated
SARDH	-1.450994981	5.077449177	-25.09703602	3.66E-47	7.48E-44	97.01131106	Down-Regulated
LOC728290	-3.211092525	3.277268818	-25.08764382	3.79E-47	7.48E-44	96.97671713	Down-Regulated
ASPDH	-1.641991478	5.673215762	-25.08419413	3.84E-47	7.48E-44	96.96400868	Down-Regulated
GFRA1	-1.7355404	4.314566003	-24.92568478	6.93E-47	1.25E-43	96.37868621	Down-Regulated
SLC25A47	-1.872474266	5.672539332	-24.59116267	2.43E-46	4.10E-43	95.13447089	Down-Regulated
ABAT	-3.008191791	5.705680957	-24.50051592	3.42E-46	5.42E-43	94.79521735	Down-Regulated
CLEC4G	-1.655063258	5.652785292	-24.46485183	3.92E-46	5.62E-43	94.66149402	Down-Regulated
ASPG	-1.138017916	5.427454794	-24.45974509	3.99E-46	5.62E-43	94.64233472	Down-Regulated
LPA	-5.067769171	5.299907765	-24.44060397	4.29E-46	5.72E-43	94.57049618	Down-Regulated
SHBG	-2.370684343	5.050659316	-24.40884682	4.84E-46	6.13E-43	94.45121941	Down-Regulated
RDH16	-2.885278905	4.769227155	-24.31203837	6.99E-46	8.05E-43	94.08692953	Down-Regulated
HFE2	-2.547760233	4.739518835	-24.31177766	7.00E-46	8.05E-43	94.08594707	Down-Regulated
LOC255167	-1.754132946	4.362167261	-24.18546554	1.13E-45	1.25E-42	93.60907144	Down-Regulated
HGFAC	-1.485524424	5.554274831	-24.11613082	1.47E-45	1.56E-42	93.34655335	Down-Regulated
UROC1	-1.648420975	4.517308538	-24.02920886	2.06E-45	2.08E-42	93.01668858	Down-Regulated
MASP2	-2.710217571	5.139882132	-23.94363779	2.85E-45	2.78E-42	92.69112515	Down-Regulated
CRHBP	-2.892879024	3.86803434	-23.84618354	4.15E-45	3.89E-42	92.31935051	Down-Regulated
CLEC4M	-2.508774745	4.2180223	-23.65327429	8.74E-45	7.91E-42	91.58027187	Down-Regulated
LOC100507008	-5.932722602	4.459924405	-23.62913666	9.60E-45	8.33E-42	91.48749885	Down-Regulated
GLYCTK	-1.71697127	5.179153828	-23.62196471	9.87E-45	8.33E-42	91.45992073	Down-Regulated
LDHD	-1.025822307	5.140197395	-23.61117998	1.03E-44	8.40E-42	91.41843945	Down-Regulated
KHK	-2.256300403	5.25667052	-23.59094695	1.11E-44	8.81E-42	91.34058165	Down-Regulated
AGXT2	-3.452474755	4.420569658	-23.31579541	3.25E-44	2.49E-41	90.27715267	Down-Regulated
CETP	-2.519485316	4.810044691	-23.30245008	3.42E-44	2.55E-41	90.22535438	Down-Regulated
GCGR	-1.215189894	5.179337273	-23.18906222	5.34E-44	3.86E-41	89.78442745	Down-Regulated
SERPINF2	-3.38325774	6.333668309	-23.12261908	6.93E-44	4.87E-41	89.52536467	Down-Regulated
PRODH2	-2.304726357	5.297254646	-23.07112245	8.48E-44	5.80E-41	89.32422795	Down-Regulated
CD5L	-2.645057177	4.349905854	-23.03186304	9.90E-44	6.60E-41	89.17068156	Down-Regulated
AGXT	-3.66913516	6.143393129	-22.95689251	1.33E-43	8.48E-41	88.87697029	Down-Regulated
NR1I3	-3.435513194	5.094989835	-22.95526652	1.34E-43	8.48E-41	88.87059292	Down-Regulated
GDF2	-1.279067855	4.287623973	-22.92681125	1.50E-43	9.25E-41	88.75893783	Down-Regulated
NUGGC	-2.19358493	3.960465764	-22.91250407	1.59E-43	9.37E-41	88.7027626	Down-Regulated
TTC36	-3.219292775	5.192375179	-22.91160372	1.59E-43	9.37E-41	88.6992267	Down-Regulated
SLC6A12	-1.597437399	4.7463775	-22.70989776	3.54E-43	1.99E-40	87.90469501	Down-Regulated
ZG16	-1.725039764	4.185203471	-22.69523149	3.75E-43	2.07E-40	87.84673828	Down-Regulated
FXYD1	-2.922534887	5.661230615	-22.6323218	4.82E-43	2.60E-40	87.59785203	Down-Regulated
GYS2	-5.370004761	4.692737494	-22.61783725	5.11E-43	2.69E-40	87.54048181	Down-Regulated
DHODH	-2.440383967	5.506492256	-22.58570697	5.81E-43	3.00E-40	87.41313263	Down-Regulated
AMDHD1	-3.448974775	5.144426859	-22.51948059	7.57E-43	3.83E-40	87.15025966	Down-Regulated
HEPN1	-3.713257708	3.924707052	-22.48929975	8.54E-43	4.24E-40	87.03029124	Down-Regulated
CES2	-2.852615648	6.525149804	-22.4426825	1.03E-42	5.01E-40	86.84477719	Down-Regulated
IVD	-1.463030111	5.394460512	-22.37069803	1.37E-42	6.50E-40	86.55780952	Down-Regulated
ASGR1	-2.795157382	6.242334864	-22.36403649	1.41E-42	6.50E-40	86.53122216	Down-Regulated
LOC100506229	-3.811108832	4.23781358	-22.36375861	1.41E-42	6.50E-40	86.53011298	Down-Regulated
F13B	-4.766210618	4.092131439	-22.33363914	1.59E-42	7.21E-40	86.40983436	Down-Regulated
GCDH	-1.058505197	5.866019092	-22.30264061	1.81E-42	8.02E-40	86.28593303	Down-Regulated
GLYAT	-5.373806289	4.510500006	-22.2681507	2.07E-42	8.93E-40	86.14794263	Down-Regulated
APOF	-5.850038597	5.783240412	-22.26741237	2.08E-42	8.93E-40	86.14498709	Down-Regulated
APOC4|APOC2	-2.793329309	7.465649757	-22.19875365	2.74E-42	1.16E-39	85.86986424	Down-Regulated
DMGDH	-3.450605775	5.103875923	-22.17794913	2.99E-42	1.24E-39	85.78638759	Down-Regulated
DEPDC7	-2.967719223	4.188702193	-22.15439452	3.28E-42	1.34E-39	85.69181417	Down-Regulated
GLS2	-1.914629732	4.571334146	-22.14735511	3.38E-42	1.36E-39	85.66353761	Down-Regulated
ALPL	-2.181045803	5.479284933	-22.12521062	3.69E-42	1.46E-39	85.57454703	Down-Regulated
DAO	-2.800802076	4.792976835	-22.11217893	3.89E-42	1.52E-39	85.5221501	Down-Regulated
SLC27A5	-2.232286477	6.032328779	-22.04812293	5.05E-42	1.94E-39	85.26430329	Down-Regulated
F12	-2.137414218	5.926361379	-22.04337201	5.15E-42	1.94E-39	85.24515975	Down-Regulated
APOA5	-2.636207154	5.424891801	-22.02698736	5.50E-42	2.05E-39	85.17911796	Down-Regulated
GLT1D1	-1.648387358	4.492101916	-22.01678946	5.73E-42	2.08E-39	85.13799698	Down-Regulated
FETUB	-4.795278091	5.046392707	-22.01548931	5.76E-42	2.08E-39	85.13275348	Down-Regulated
FCN3	-1.796301501	4.941395134	-21.99003519	6.39E-42	2.28E-39	85.03005655	Down-Regulated
HAAO	-1.881835277	5.349496307	-21.90515707	9.02E-42	3.17E-39	84.68704688	Down-Regulated
AKR1D1	-4.135645416	4.133096819	-21.87586575	1.02E-41	3.53E-39	84.56847403	Down-Regulated
ABHD6	-1.561015746	4.660616862	-21.86907299	1.04E-41	3.58E-39	84.54096184	Down-Regulated
HAL	-4.059709887	5.069221363	-21.86120942	1.08E-41	3.64E-39	84.50910573	Down-Regulated
GCHFR	-1.261567644	5.479295754	-21.84227262	1.17E-41	3.88E-39	84.43236027	Down-Regulated
CYP2A13	-2.511971642	4.518018572	-21.80628799	1.35E-41	4.39E-39	84.28640585	Down-Regulated
ANGPTL6	-1.075738639	5.275666225	-21.80598322	1.35E-41	4.39E-39	84.28516905	Down-Regulated
AADAT	-1.78347208	4.619039216	-21.77880772	1.51E-41	4.84E-39	84.17484029	Down-Regulated
CBS	-1.209497435	4.900493905	-21.75897314	1.64E-41	5.18E-39	84.09425849	Down-Regulated
CPN2	-3.384693337	6.32972981	-21.73869566	1.78E-41	5.56E-39	84.01182821	Down-Regulated
CYP1A2	-5.623015117	6.017359388	-21.61084334	3.00E-41	9.28E-39	83.49094997	Down-Regulated
SLC25A18	-1.506788666	4.255746781	-21.539524	4.03E-41	1.23E-38	83.19953061	Down-Regulated
SLC22A1	-4.524125979	6.038402908	-21.51855536	4.39E-41	1.32E-38	83.11373284	Down-Regulated
CTH	-3.266507206	4.662230766	-21.51254024	4.50E-41	1.34E-38	83.0891108	Down-Regulated
SLC47A1	-2.71967732	5.116291091	-21.49348515	4.87E-41	1.43E-38	83.0110825	Down-Regulated
NAT2	-3.574479131	3.92151171	-21.47714898	5.21E-41	1.52E-38	82.94415271	Down-Regulated
PC	-1.594462422	5.296287389	-21.4716969	5.33E-41	1.53E-38	82.92180816	Down-Regulated
GBA3	-3.62221138	4.095286853	-21.40336275	7.06E-41	2.01E-38	82.64144375	Down-Regulated
ALDH6A1	-3.1297453	5.970077776	-21.37177953	8.04E-41	2.26E-38	82.51167048	Down-Regulated
CA5A	-3.166206542	4.234788937	-21.36410604	8.30E-41	2.31E-38	82.48012229	Down-Regulated
GPT	-1.130150977	5.743149499	-21.33829982	9.24E-41	2.54E-38	82.37397186	Down-Regulated
DCXR	-3.083097717	8.102167377	-21.31720484	1.01E-40	2.74E-38	82.28714011	Down-Regulated
ACOX2	-2.667749214	4.73800933	-21.30338017	1.07E-40	2.88E-38	82.23020511	Down-Regulated
FAM99A	-2.751457808	5.267433803	-21.28026082	1.17E-40	3.13E-38	82.13493908	Down-Regulated
LPAL2	-2.534354686	4.279518219	-21.22722563	1.46E-40	3.86E-38	81.91615433	Down-Regulated
ADI1	-1.617727198	6.362156308	-21.21539531	1.54E-40	4.01E-38	81.86730403	Down-Regulated
SPP2	-5.048910568	5.436101565	-21.19353285	1.68E-40	4.35E-38	81.77698348	Down-Regulated
CNDP1	-2.649777164	3.940108995	-21.15863062	1.95E-40	4.98E-38	81.63267017	Down-Regulated
MAT1A	-4.830739523	6.149185717	-21.12738419	2.22E-40	5.61E-38	81.50334608	Down-Regulated
CREB3L3	-3.171408356	5.663401137	-21.07295985	2.78E-40	6.97E-38	81.27780597	Down-Regulated
FTCD	-2.32850712	5.767874016	-21.00959511	3.62E-40	8.99E-38	81.01475707	Down-Regulated
TPRG1-AS1	-2.542923873	3.673258417	-20.94687274	4.71E-40	1.16E-37	80.75388798	Down-Regulated
GSTZ1	-1.81422002	5.287738736	-20.93986226	4.85E-40	1.18E-37	80.72470049	Down-Regulated
SLC10A1	-5.25686808	5.370774577	-20.93654565	4.92E-40	1.19E-37	80.71088999	Down-Regulated
LRG1	-2.736123567	6.754932339	-20.90177481	5.69E-40	1.36E-37	80.56602098	Down-Regulated
ESR1	-1.056985121	4.050583923	-20.8386268	7.41E-40	1.74E-37	80.30253967	Down-Regulated
ABCB11	-4.020969865	4.314707856	-20.83796631	7.43E-40	1.74E-37	80.29978121	Down-Regulated
FAH	-1.800062793	5.715047463	-20.8016459	8.66E-40	2.01E-37	80.14801015	Down-Regulated
PIPOX	-2.954579695	5.163004024	-20.78281594	9.37E-40	2.16E-37	80.06926166	Down-Regulated
ATF5|MIR4751	-2.06517515	6.790564817	-20.7438128	1.10E-39	2.52E-37	79.90600751	Down-Regulated
AGXT2L1	-3.255343254	4.084486953	-20.73707669	1.14E-39	2.57E-37	79.87779331	Down-Regulated
HMGCL	-1.342155713	4.84310305	-20.71767732	1.23E-39	2.76E-37	79.79650762	Down-Regulated
DGAT2	-2.117331014	5.522074408	-20.71312812	1.26E-39	2.79E-37	79.77743917	Down-Regulated
HSD17B13	-5.955718016	5.256824504	-20.70652131	1.29E-39	2.84E-37	79.74974142	Down-Regulated
MOGAT2	-2.189092441	4.148627058	-20.69685716	1.35E-39	2.94E-37	79.7092167	Down-Regulated
CFHR5	-5.192161713	4.574430923	-20.66163337	1.56E-39	3.38E-37	79.56141439	Down-Regulated
ETFDH	-2.187645901	5.225410976	-20.64968187	1.64E-39	3.52E-37	79.51122977	Down-Regulated
A1BG	-4.189330283	7.116121044	-20.63905359	1.72E-39	3.65E-37	79.46658646	Down-Regulated
CCL16	-3.849907851	6.274205336	-20.63237156	1.77E-39	3.73E-37	79.43851194	Down-Regulated
C8A	-5.022347258	5.473988445	-20.59412684	2.08E-39	4.35E-37	79.27771993	Down-Regulated
GNAO1	-1.924030042	4.729158723	-20.56751476	2.32E-39	4.82E-37	79.16572757	Down-Regulated
PEMT	-1.053048127	5.698069681	-20.52608868	2.77E-39	5.70E-37	78.99121764	Down-Regulated
SLC22A9	-2.547390429	4.511544076	-20.51731243	2.87E-39	5.87E-37	78.9542197	Down-Regulated
CYP8B1	-3.18152344	4.990090839	-20.50333944	3.05E-39	6.18E-37	78.89529411	Down-Regulated
QDPR	-1.490251798	5.527344353	-20.46300635	3.62E-39	7.27E-37	78.72506864	Down-Regulated
ACAA1	-1.133365996	5.242872103	-20.44379423	3.93E-39	7.83E-37	78.64391267	Down-Regulated
PLA2G12B	-3.514833833	4.834841024	-20.40915572	4.55E-39	9.00E-37	78.49747602	Down-Regulated
CYP4A22	-4.334001468	5.735061073	-20.3800211	5.15E-39	1.01E-36	78.37419139	Down-Regulated
AVPR1A	-2.934043476	3.963978113	-20.37939401	5.16E-39	1.01E-36	78.37153668	Down-Regulated
PXMP2	-2.240106058	6.843085536	-20.35041887	5.84E-39	1.13E-36	78.24881939	Down-Regulated
SLC25A20	-1.839945417	5.320331908	-20.32569332	6.49E-39	1.24E-36	78.14401721	Down-Regulated
ABCG8	-2.33673893	4.902271773	-20.32257803	6.58E-39	1.25E-36	78.13080723	Down-Regulated
CYP2A7P1	-1.524842575	4.341069682	-20.30155964	7.19E-39	1.36E-36	78.04164991	Down-Regulated
HAO1	-4.845816432	4.746405157	-20.26114002	8.54E-39	1.60E-36	77.87003955	Down-Regulated
TMEM220	-2.200747203	4.902514348	-20.24025921	9.34E-39	1.74E-36	77.78130532	Down-Regulated
CYP2A7	-4.178326827	5.456116178	-20.20661784	1.08E-38	1.99E-36	77.6382293	Down-Regulated
GPLD1	-2.362208991	4.215037386	-20.19253225	1.15E-38	2.10E-36	77.57828145	Down-Regulated
GSTA3	-2.203433808	3.626725728	-20.18837082	1.17E-38	2.12E-36	77.56056575	Down-Regulated
SPRYD4	-1.713028951	6.65159767	-20.1697409	1.26E-38	2.28E-36	77.48122937	Down-Regulated
CYP27A1	-2.324229945	5.605198872	-20.15021457	1.37E-38	2.47E-36	77.39802878	Down-Regulated
CYP2D6	-2.536798303	5.498978399	-20.1135628	1.61E-38	2.86E-36	77.24172837	Down-Regulated
ECHS1	-1.995121754	7.419265808	-20.10045728	1.70E-38	3.01E-36	77.1857993	Down-Regulated
DNASE1L3	-2.457614533	4.246300978	-20.06325195	1.99E-38	3.50E-36	77.0269042	Down-Regulated
THRSP	-4.631887554	5.387510673	-20.05299134	2.08E-38	3.64E-36	76.98305293	Down-Regulated
CRAT	-1.285197862	5.691011435	-20.0452832	2.15E-38	3.71E-36	76.95010157	Down-Regulated
CYP2A6	-5.220731892	5.823016842	-20.04527782	2.15E-38	3.71E-36	76.95007857	Down-Regulated
ABCG5	-2.352150607	4.529011245	-20.00710579	2.54E-38	4.34E-36	76.78678755	Down-Regulated
MUT	-2.114170223	7.112718695	-19.92035787	3.69E-38	6.22E-36	76.41501741	Down-Regulated
DHTKD1	-2.181694372	5.681371278	-19.9029558	3.97E-38	6.66E-36	76.3403242	Down-Regulated
CYP2B7P1	-4.571199135	5.786585627	-19.89935645	4.04E-38	6.72E-36	76.32487027	Down-Regulated
UPB1	-2.895147511	4.768209137	-19.89018811	4.20E-38	6.95E-36	76.28549832	Down-Regulated
SLC22A7	-2.377797452	5.01895943	-19.86651094	4.65E-38	7.64E-36	76.18377154	Down-Regulated
ALDH4A1|MIR4695	-2.002070054	5.589127139	-19.86089006	4.76E-38	7.78E-36	76.15961154	Down-Regulated
ACOT12	-3.781219888	4.410910608	-19.8520675	4.95E-38	8.03E-36	76.12168184	Down-Regulated
EHHADH	-2.933778106	4.876060244	-19.85046464	4.98E-38	8.04E-36	76.11478979	Down-Regulated
MASP1	-2.535300528	5.165823931	-19.83870052	5.24E-38	8.40E-36	76.06419616	Down-Regulated
RBP5	-2.935409648	6.127727076	-19.82499152	5.56E-38	8.86E-36	76.00521615	Down-Regulated
ACADSB	-3.443790946	6.726892842	-19.80595589	6.04E-38	9.56E-36	75.92328007	Down-Regulated
GLTPD2	-1.249361975	4.808710904	-19.78573745	6.59E-38	1.04E-35	75.8362026	Down-Regulated
CDO1	-3.576706591	4.960654971	-19.78255613	6.68E-38	1.04E-35	75.82249647	Down-Regulated
MTHFD1	-2.292467319	6.873566193	-19.74722165	7.79E-38	1.21E-35	75.67017831	Down-Regulated
PCK2	-1.657885415	5.961475665	-19.72066557	8.74E-38	1.35E-35	75.55559767	Down-Regulated
SRD5A2	-2.544096098	4.977533963	-19.68371821	1.03E-37	1.57E-35	75.39603352	Down-Regulated
APOA1	-2.896771699	6.221270191	-19.68322931	1.03E-37	1.57E-35	75.39392098	Down-Regulated
SLC38A4	-5.087259855	5.510675171	-19.6693089	1.09E-37	1.66E-35	75.33375735	Down-Regulated
CIDEB	-1.437693245	5.868313316	-19.65775134	1.15E-37	1.73E-35	75.28378723	Down-Regulated
MTTP	-4.411992129	4.68104414	-19.61934583	1.36E-37	2.03E-35	75.11761607	Down-Regulated
BHMT	-4.396294723	5.187523662	-19.61872948	1.36E-37	2.03E-35	75.11494772	Down-Regulated
GBP7	-3.199291909	4.638318772	-19.61347649	1.39E-37	2.06E-35	75.09220437	Down-Regulated
HAGH	-1.112196043	6.545513623	-19.59794104	1.49E-37	2.18E-35	75.02492159	Down-Regulated
ALDH5A1	-1.515180629	5.06200084	-19.59386217	1.52E-37	2.21E-35	75.0072513	Down-Regulated
CYP4F2|CYP4F3	-3.999119814	6.325756421	-19.53959562	1.92E-37	2.76E-35	74.77195879	Down-Regulated
CYP2D7P1	-1.728847404	5.185673457	-19.51721156	2.12E-37	3.01E-35	74.67479559	Down-Regulated
SLC13A5	-3.394589438	5.682695387	-19.51704064	2.12E-37	3.01E-35	74.67405343	Down-Regulated
ALAS1	-2.483519391	6.918144741	-19.49662862	2.32E-37	3.27E-35	74.58539439	Down-Regulated
OTC	-5.182020273	4.768375054	-19.49583385	2.32E-37	3.27E-35	74.58194123	Down-Regulated
PROZ	-2.184976773	4.808639029	-19.49368365	2.35E-37	3.28E-35	74.57259861	Down-Regulated
LOC283587	-2.568212789	4.465650524	-19.49230941	2.36E-37	3.28E-35	74.56662724	Down-Regulated
F2	-4.04680337	6.536170111	-19.47358692	2.56E-37	3.54E-35	74.48524979	Down-Regulated
CFHR4	-5.045146408	4.772131774	-19.44405363	2.91E-37	4.01E-35	74.3567925	Down-Regulated
LYVE1	-2.894757057	4.522828871	-19.44125904	2.95E-37	4.04E-35	74.34463145	Down-Regulated
INHBC	-4.456730491	5.495655981	-19.40095662	3.52E-37	4.79E-35	74.16913972	Down-Regulated
GLYATL1|LOC100287413	-3.547142011	4.527235675	-19.39922674	3.54E-37	4.80E-35	74.16160256	Down-Regulated
ERLIN1	-1.618270745	6.805401955	-19.389225	3.70E-37	4.99E-35	74.11801704	Down-Regulated
FBP1	-3.153634754	6.12924873	-19.31011838	5.24E-37	7.01E-35	73.77283802	Down-Regulated
C20orf3	-1.439235227	6.87275643	-19.28360864	5.88E-37	7.84E-35	73.65698534	Down-Regulated
DCAF11	-1.361102307	5.55405338	-19.27227519	6.18E-37	8.20E-35	73.60742867	Down-Regulated
PPP1R1A	-2.260091336	5.416565053	-19.26082954	6.50E-37	8.57E-35	73.55736472	Down-Regulated
TTC38	-1.653992033	5.790279647	-19.25723148	6.61E-37	8.64E-35	73.54162318	Down-Regulated
AGMAT	-3.228981098	5.509766132	-19.25681566	6.62E-37	8.64E-35	73.53980384	Down-Regulated
SLC6A1	-2.159067564	5.252606881	-19.23275479	7.36E-37	9.55E-35	73.43449346	Down-Regulated
CYP4A11	-4.50705437	6.455160144	-19.21043098	8.11E-37	1.05E-34	73.33671985	Down-Regulated
ABCG2	-2.079829465	4.548771595	-19.18359207	9.13E-37	1.17E-34	73.21908686	Down-Regulated
DIO1	-3.034488776	4.694908622	-19.14018714	1.11E-36	1.41E-34	73.02865162	Down-Regulated
BDH1	-2.004767828	5.022447992	-19.09366857	1.36E-36	1.73E-34	72.82428849	Down-Regulated
F9	-6.769662986	5.254121778	-19.08502776	1.41E-36	1.79E-34	72.78629766	Down-Regulated
PSAT1	-3.324062927	5.758486346	-19.08229633	1.43E-36	1.80E-34	72.77428647	Down-Regulated
ALDH8A1	-2.660349573	5.100357333	-19.0404448	1.72E-36	2.15E-34	72.59012925	Down-Regulated
SERPINA10	-3.909057416	4.997642532	-19.02009978	1.88E-36	2.34E-34	72.50052518	Down-Regulated
ITIH1	-4.191165307	6.529716648	-18.98511711	2.19E-36	2.72E-34	72.34632983	Down-Regulated
FAM99B	-1.691607602	5.188749981	-18.97169591	2.33E-36	2.87E-34	72.28713081	Down-Regulated
MFSD2A	-2.632312674	5.306591267	-18.90521472	3.13E-36	3.83E-34	71.99355177	Down-Regulated
AZGP1P1	-1.454323711	4.525447081	-18.90505888	3.13E-36	3.83E-34	71.99286293	Down-Regulated
A1BG-AS1	-1.037494572	4.830892681	-18.85151358	3.97E-36	4.83E-34	71.75599598	Down-Regulated
GREM2	-1.189271093	4.538382486	-18.84432053	4.10E-36	4.96E-34	71.7241483	Down-Regulated
MST1	-1.427037071	5.990361225	-18.83977055	4.18E-36	5.04E-34	71.70399956	Down-Regulated
F11	-3.685450773	4.962288613	-18.8302895	4.36E-36	5.23E-34	71.66200594	Down-Regulated
PBLD	-2.652414534	5.274906059	-18.79764016	5.04E-36	6.02E-34	71.51730692	Down-Regulated
GAMT	-1.787917881	6.56771003	-18.78960525	5.23E-36	6.21E-34	71.48167594	Down-Regulated
RGN	-3.207965463	5.549705124	-18.78406875	5.36E-36	6.34E-34	71.4571194	Down-Regulated
HEPACAM|HEPN1	-1.747189216	4.245523521	-18.78264971	5.39E-36	6.35E-34	71.45082481	Down-Regulated
SHMT1	-2.178261325	5.800637539	-18.76709487	5.78E-36	6.77E-34	71.38180916	Down-Regulated
AKR1C4	-3.560628959	5.385915008	-18.76168141	5.92E-36	6.90E-34	71.35778281	Down-Regulated
SERPINA11	-5.600345291	6.279980359	-18.75065365	6.22E-36	7.22E-34	71.30882704	Down-Regulated
PKLR	-1.812974093	5.001898904	-18.745293	6.37E-36	7.36E-34	71.28502374	Down-Regulated
CDHR5	-1.78130363	5.589385323	-18.72746429	6.89E-36	7.93E-34	71.20583117	Down-Regulated
BCKDHB	-1.584150602	5.112427739	-18.6727272	8.80E-36	1.01E-33	70.96244217	Down-Regulated
TDO2	-3.837237631	5.149351486	-18.66243177	9.21E-36	1.05E-33	70.9166205	Down-Regulated
ALDH1L1	-1.910076691	4.889307941	-18.63819758	1.03E-35	1.17E-33	70.80870823	Down-Regulated
ETNK2	-1.78766924	4.985811883	-18.6302477	1.06E-35	1.20E-33	70.7732918	Down-Regulated
POR|MIR4651	-1.197992599	5.867371671	-18.62238773	1.10E-35	1.24E-33	70.73826801	Down-Regulated
PRAP1	-2.41464135	6.361245985	-18.61017913	1.16E-35	1.30E-33	70.68385108	Down-Regulated
SULT2A1	-5.29198181	4.764128026	-18.60908473	1.17E-35	1.30E-33	70.6789721	Down-Regulated
MBL2	-5.118029279	5.246953812	-18.58287575	1.32E-35	1.46E-33	70.56208357	Down-Regulated
GPD1	-1.687012186	4.441752672	-18.56086569	1.45E-35	1.60E-33	70.46385353	Down-Regulated
BMP10	-1.195867964	2.712954431	-18.51479361	1.78E-35	1.96E-33	70.25803431	Down-Regulated
F10	-1.917092018	5.404363753	-18.49941274	1.91E-35	2.10E-33	70.18926218	Down-Regulated
FOLH1B	-2.639671806	4.340122954	-18.48423025	2.05E-35	2.23E-33	70.12134732	Down-Regulated
DHRS1	-1.406644502	6.107891737	-18.4675515	2.21E-35	2.40E-33	70.04670514	Down-Regulated
ARG1	-5.170790719	5.428622437	-18.44506854	2.44E-35	2.64E-33	69.94603101	Down-Regulated
PPARA	-1.249445986	5.42954175	-18.44278575	2.47E-35	2.65E-33	69.93580549	Down-Regulated
DPYS	-3.295034333	4.840983675	-18.44203124	2.47E-35	2.65E-33	69.93242561	Down-Regulated
NAT8|NAT8B	-2.307638535	4.329458333	-18.43612077	2.54E-35	2.71E-33	69.90594665	Down-Regulated
C10orf125	-1.656659414	6.464603734	-18.42430699	2.68E-35	2.85E-33	69.85300733	Down-Regulated
F7	-1.464693429	5.250750772	-18.40306129	2.95E-35	3.11E-33	69.75775702	Down-Regulated
PHYH	-1.655154453	6.297519426	-18.39851915	3.01E-35	3.16E-33	69.73738585	Down-Regulated
ADH6	-3.876992002	4.812108559	-18.3711177	3.40E-35	3.56E-33	69.61443604	Down-Regulated
CYP2B6	-5.460615807	6.291639464	-18.33095269	4.08E-35	4.25E-33	69.43404207	Down-Regulated
INSIG1	-2.318970913	6.238030397	-18.29377918	4.83E-35	5.01E-33	69.26689918	Down-Regulated
FTCD-AS1	-1.738291842	5.22948435	-18.29191906	4.87E-35	5.03E-33	69.25853087	Down-Regulated
HS3ST3B1	-1.884238678	5.697395922	-18.27286466	5.30E-35	5.45E-33	69.17278336	Down-Regulated
HPD	-4.793766489	5.820241257	-18.27232547	5.32E-35	5.45E-33	69.17035623	Down-Regulated
PFKFB1	-3.002179314	4.336837196	-18.26670682	5.45E-35	5.57E-33	69.14506222	Down-Regulated
COX6A2	-1.095861055	5.836168675	-18.26341607	5.54E-35	5.63E-33	69.13024604	Down-Regulated
SLC17A2	-3.72894293	4.578037619	-18.26052054	5.61E-35	5.68E-33	69.11720814	Down-Regulated
C3P1	-3.229585183	4.905531558	-18.2551972	5.74E-35	5.79E-33	69.09323557	Down-Regulated
ACY1	-1.535202393	6.15219431	-18.25087586	5.86E-35	5.86E-33	69.07377262	Down-Regulated
ABCB4	-3.152123746	4.688910066	-18.24713231	5.96E-35	5.94E-33	69.05691004	Down-Regulated
BLOC1S1|RDH5	-2.467195817	5.326668961	-18.19389092	7.58E-35	7.48E-33	68.81689283	Down-Regulated
KMO	-2.402970619	3.884750785	-18.19344364	7.60E-35	7.48E-33	68.8148749	Down-Regulated
ABCA8	-2.888165008	4.088544059	-18.14541827	9.44E-35	9.27E-33	68.59805667	Down-Regulated
TFR2	-2.207225963	6.172269032	-18.11999755	1.06E-34	1.04E-32	68.48317076	Down-Regulated
HSD17B6	-3.404445477	4.713944283	-18.1154685	1.08E-34	1.05E-32	68.46269351	Down-Regulated
SLC31A1	-1.890591046	7.003288937	-18.11121468	1.10E-34	1.07E-32	68.4434583	Down-Regulated
CFHR3	-4.754364753	4.880658521	-18.07571765	1.30E-34	1.25E-32	68.28285465	Down-Regulated
DBH	-1.48857789	4.758203657	-18.04364136	1.50E-34	1.44E-32	68.13758861	Down-Regulated
NR1I2	-1.98779247	4.298606724	-18.04160418	1.51E-34	1.45E-32	68.12835824	Down-Regulated
SORD	-2.315011549	5.912338112	-18.02750721	1.61E-34	1.54E-32	68.06447082	Down-Regulated
RTP3	-2.325725458	4.751948276	-18.0178075	1.69E-34	1.60E-32	68.02049694	Down-Regulated
CNGA1	-1.370225444	3.903006981	-17.9994115	1.83E-34	1.74E-32	67.93706497	Down-Regulated
PLG	-4.410751575	5.282128444	-17.97818729	2.02E-34	1.91E-32	67.8407521	Down-Regulated
AR	-2.067608577	4.657739067	-17.95397677	2.25E-34	2.11E-32	67.73081701	Down-Regulated
ALDH2	-2.261886788	8.211943227	-17.95323612	2.26E-34	2.11E-32	67.72745269	Down-Regulated
OGDHL	-1.4543608	5.058201216	-17.9503501	2.29E-34	2.13E-32	67.71434256	Down-Regulated
HHIP	-1.182400028	3.238401293	-17.94179853	2.38E-34	2.21E-32	67.67548961	Down-Regulated
LECT2	-3.222902446	4.048412933	-17.9172361	2.67E-34	2.46E-32	67.5638412	Down-Regulated
SERPINC1	-6.449348678	6.121254149	-17.91093572	2.74E-34	2.53E-32	67.53519031	Down-Regulated
ISOC1	-1.381158551	6.261848849	-17.89944071	2.89E-34	2.65E-32	67.48290386	Down-Regulated
COLEC10	-2.785422544	4.746255567	-17.88697345	3.06E-34	2.80E-32	67.42617578	Down-Regulated
APOE	-1.788043481	6.563245233	-17.85966293	3.47E-34	3.16E-32	67.30183868	Down-Regulated
ASL	-1.008871222	5.835424645	-17.85868306	3.48E-34	3.16E-32	67.29737582	Down-Regulated
GPT2	-1.657546775	5.055176509	-17.79937072	4.57E-34	4.13E-32	67.02700592	Down-Regulated
F8	-2.044693597	4.160621825	-17.79880379	4.58E-34	4.13E-32	67.02441943	Down-Regulated
XDH	-2.27108976	5.036177627	-17.78803846	4.81E-34	4.32E-32	66.97529743	Down-Regulated
HPX	-4.638133421	6.332736692	-17.78722124	4.83E-34	4.32E-32	66.97156785	Down-Regulated
SOD1	-1.044257302	8.63602667	-17.78197352	4.95E-34	4.40E-32	66.94761667	Down-Regulated
GPR128	-1.992573252	3.342803496	-17.78182975	4.95E-34	4.40E-32	66.94696043	Down-Regulated
CYP4F24P	-1.051788029	4.06962496	-17.78086044	4.97E-34	4.40E-32	66.94253595	Down-Regulated
GSTA5	-2.303578278	4.202643724	-17.73773423	6.06E-34	5.35E-32	66.7455628	Down-Regulated
VNN3	-2.462123023	3.892193258	-17.71865056	6.61E-34	5.81E-32	66.65832444	Down-Regulated
RUNDC3B	-1.403547319	4.039333084	-17.6877766	7.62E-34	6.68E-32	66.51708942	Down-Regulated
ANG|RNASE4	-2.473605517	7.102739271	-17.6599822	8.66E-34	7.53E-32	66.38983738	Down-Regulated
EPHX2	-2.688766741	5.193645097	-17.6550748	8.86E-34	7.68E-32	66.36735934	Down-Regulated
SLC22A10	-3.202947624	3.982270167	-17.64066323	9.46E-34	8.18E-32	66.30133025	Down-Regulated
SLC16A2	-1.836312505	6.171747725	-17.63589017	9.67E-34	8.33E-32	66.2794558	Down-Regulated
FOLH1|FOLH1B	-2.137301224	4.606032242	-17.63514718	9.70E-34	8.33E-32	66.27605044	Down-Regulated
KLKB1	-3.907627114	5.11343361	-17.61686446	1.06E-33	9.03E-32	66.19223371	Down-Regulated
BTD	-1.182134023	5.073700747	-17.60448334	1.12E-33	9.53E-32	66.13544836	Down-Regulated
AQP9	-4.098203012	5.277248177	-17.60269712	1.13E-33	9.57E-32	66.12725437	Down-Regulated
NADKD1	-2.096278744	6.411218987	-17.59862659	1.15E-33	9.72E-32	66.10857986	Down-Regulated
AKR7A3	-2.393306531	5.582010211	-17.58815359	1.20E-33	1.01E-31	66.06052278	Down-Regulated
ITIH4|TMEM110-MUSTN1|TMEM110|MUSTN1	-4.376684419	7.416248958	-17.5796153	1.25E-33	1.05E-31	66.02133301	Down-Regulated
ITIH3	-3.937721843	6.096958738	-17.57390567	1.29E-33	1.07E-31	65.99512128	Down-Regulated
CYP2J2	-2.973642402	5.157751982	-17.53850399	1.51E-33	1.26E-31	65.83250597	Down-Regulated
PLGLA	-4.82900629	6.143465203	-17.52032438	1.65E-33	1.36E-31	65.74893666	Down-Regulated
LOC100507203	-2.824090646	4.856158102	-17.5059102	1.76E-33	1.45E-31	65.68264643	Down-Regulated
GSTA2|GSTA1	-5.548605766	5.149776977	-17.50408849	1.78E-33	1.46E-31	65.67426657	Down-Regulated
PEG3-AS1	-1.615413434	3.658904255	-17.47271199	2.05E-33	1.68E-31	65.52986788	Down-Regulated
CYP1A1	-1.998323508	3.859721154	-17.44320849	2.35E-33	1.91E-31	65.39397389	Down-Regulated
ADRA1A	-2.229469496	4.242342763	-17.43460157	2.45E-33	1.98E-31	65.35430911	Down-Regulated
C8B	-5.185999548	6.179880291	-17.39246711	2.97E-33	2.40E-31	65.15999667	Down-Regulated
FAM176A	-1.255039145	4.171531611	-17.38888155	3.02E-33	2.43E-31	65.14345058	Down-Regulated
ITIH4-AS1	-3.192302398	5.977201224	-17.37571668	3.21E-33	2.57E-31	65.08268519	Down-Regulated
STEAP3	-1.36176966	6.726730632	-17.37550612	3.22E-33	2.57E-31	65.08171315	Down-Regulated
H6PD	-1.377679029	5.886988913	-17.35545488	3.53E-33	2.81E-31	64.98911897	Down-Regulated
HADH	-1.305139896	5.503648833	-17.35510754	3.54E-33	2.81E-31	64.98751455	Down-Regulated
ACSM2A	-4.596535499	5.68377583	-17.34605265	3.69E-33	2.92E-31	64.94568293	Down-Regulated
AFM	-5.343337764	5.123162483	-17.34151217	3.77E-33	2.97E-31	64.92470293	Down-Regulated
CRYL1	-1.857221182	4.845733353	-17.33557064	3.87E-33	3.04E-31	64.89724519	Down-Regulated
FXN	-1.002322775	4.397982196	-17.31573635	4.24E-33	3.33E-31	64.80555177	Down-Regulated
PROC	-2.13535439	6.26637337	-17.30155695	4.53E-33	3.54E-31	64.73996991	Down-Regulated
FLJ22763	-1.620678842	3.267045806	-17.2998769	4.57E-33	3.56E-31	64.73219773	Down-Regulated
PCCB	-1.116633288	5.706775861	-17.28530649	4.89E-33	3.78E-31	64.66477749	Down-Regulated
LOC729080	-1.159254363	5.531462037	-17.24797217	5.81E-33	4.49E-31	64.49190002	Down-Regulated
PRG4	-5.054716135	6.246936283	-17.21458472	6.79E-33	5.22E-31	64.33714769	Down-Regulated
CAT	-2.321862551	7.1415164	-17.20600447	7.07E-33	5.42E-31	64.29735485	Down-Regulated
GPR182	-1.12616106	4.134442058	-17.20234821	7.19E-33	5.49E-31	64.28039527	Down-Regulated
SLC30A1	-1.526105959	6.407157233	-17.19079355	7.58E-33	5.77E-31	64.22678766	Down-Regulated
LRRC2	-1.081174916	3.353210557	-17.1666999	8.48E-33	6.43E-31	64.11495082	Down-Regulated
ACSL1	-3.28070224	6.331285992	-17.15713177	8.87E-33	6.70E-31	64.07051731	Down-Regulated
SLC35D1	-1.836548805	5.42880349	-17.14190445	9.52E-33	7.18E-31	63.99977895	Down-Regulated
MLYCD	-1.023229567	5.350364602	-17.14126969	9.55E-33	7.18E-31	63.99682953	Down-Regulated
CPS1	-5.161239213	5.466139322	-17.13074005	1.00E-32	7.51E-31	63.94789608	Down-Regulated
SERPIND1	-3.957763653	6.119147707	-17.09785654	1.17E-32	8.73E-31	63.79498828	Down-Regulated
CDC37L1	-1.665536604	6.115913937	-17.09250581	1.20E-32	8.93E-31	63.77009443	Down-Regulated
PCK1	-4.319132439	5.693568468	-17.08797738	1.22E-32	9.09E-31	63.74902338	Down-Regulated
TMEM56	-2.144065102	5.851634548	-17.02546175	1.64E-32	1.21E-30	63.45786768	Down-Regulated
ACAD11	-1.596099575	5.183772627	-17.01762034	1.70E-32	1.25E-30	63.4213125	Down-Regulated
CES1P1	-3.100820742	5.474423646	-17.01738217	1.70E-32	1.25E-30	63.42020208	Down-Regulated
SLC1A2	-1.740523286	3.943493521	-16.98978455	1.94E-32	1.41E-30	63.29148406	Down-Regulated
ADH4	-5.580292796	5.673527167	-16.98111982	2.02E-32	1.46E-30	63.25105091	Down-Regulated
CYB5A	-2.039283323	7.7235834	-16.97624726	2.06E-32	1.49E-30	63.22830935	Down-Regulated
PZP	-3.448260156	4.651876011	-16.9713572	2.11E-32	1.52E-30	63.20548309	Down-Regulated
PCTP	-1.070810322	5.801717801	-16.96736639	2.15E-32	1.55E-30	63.18685218	Down-Regulated
GCH1	-1.855107052	4.874164443	-16.95848079	2.24E-32	1.60E-30	63.14536288	Down-Regulated
LONP2	-1.273943099	7.328343869	-16.92772065	2.59E-32	1.84E-30	63.00165774	Down-Regulated
CD36	-1.624022506	3.492122204	-16.91981394	2.69E-32	1.91E-30	62.96469976	Down-Regulated
C6	-4.21039093	5.275985418	-16.89155174	3.07E-32	2.17E-30	62.83253003	Down-Regulated
SCP2	-2.067026254	7.118731639	-16.88742215	3.13E-32	2.21E-30	62.81320928	Down-Regulated
PCSK6|LOC100507472	-1.963062332	5.573423135	-16.8538967	3.66E-32	2.58E-30	62.65627647	Down-Regulated
PXDC1	-1.352932293	6.003134741	-16.84788823	3.77E-32	2.64E-30	62.62813568	Down-Regulated
TAT	-5.033899334	5.519963408	-16.8474891	3.78E-32	2.64E-30	62.62626618	Down-Regulated
MARCO	-1.834709338	4.859753468	-16.82440877	4.21E-32	2.94E-30	62.51812527	Down-Regulated
SERPINA7	-3.84461065	4.819863932	-16.81336912	4.43E-32	3.08E-30	62.46637606	Down-Regulated
CES3	-1.615380082	4.95815019	-16.80892755	4.53E-32	3.14E-30	62.44555147	Down-Regulated
CES1P2	-1.308440931	4.388903601	-16.80130489	4.69E-32	3.25E-30	62.40980634	Down-Regulated
CYP3A4	-5.131039901	6.310038027	-16.7884487	4.98E-32	3.44E-30	62.34950278	Down-Regulated
BMPER	-1.132278503	4.059145376	-16.78801211	5.00E-32	3.44E-30	62.34745453	Down-Regulated
OSTalpha	-1.467749123	4.868702439	-16.78533206	5.06E-32	3.47E-30	62.33488063	Down-Regulated
CFL2	-1.472326478	6.24260588	-16.72938114	6.58E-32	4.48E-30	62.0721697	Down-Regulated
AHSG	-4.974878875	6.320452214	-16.70321026	7.45E-32	5.04E-30	61.94915133	Down-Regulated
PGRMC1	-1.262974209	7.466395781	-16.69380565	7.79E-32	5.26E-30	61.90492301	Down-Regulated
SLC7A9	-1.24590427	4.351867119	-16.68724093	8.03E-32	5.41E-30	61.87404357	Down-Regulated
EPHX1	-2.201272101	7.348714545	-16.61560409	1.13E-31	7.56E-30	61.53672089	Down-Regulated
NSUN6	-2.381402388	5.808693305	-16.61438603	1.13E-31	7.58E-30	61.5309797	Down-Regulated
DDC	-1.317176285	4.195925741	-16.61417904	1.13E-31	7.58E-30	61.53000405	Down-Regulated
ADH1A	-5.222898268	5.956973964	-16.60153303	1.20E-31	8.02E-30	61.47038704	Down-Regulated
CYP2C9	-4.546357434	7.478300533	-16.58258355	1.32E-31	8.75E-30	61.38101589	Down-Regulated
C2	-2.591032319	6.089400968	-16.5619025	1.45E-31	9.62E-30	61.28342642	Down-Regulated
SLCO1B1	-5.644264837	5.307585413	-16.56120405	1.46E-31	9.63E-30	61.28012963	Down-Regulated
PON1	-4.392569392	5.664097066	-16.54170865	1.60E-31	1.05E-29	61.18808392	Down-Regulated
BRP44L	-1.683699502	6.534931293	-16.54035302	1.61E-31	1.06E-29	61.18168162	Down-Regulated
MST1P2	-1.500032243	5.906336829	-16.53210003	1.67E-31	1.10E-29	61.14270008	Down-Regulated
PCYT2	-1.013445305	5.394041127	-16.52826844	1.70E-31	1.11E-29	61.12459931	Down-Regulated
SLC39A5	-1.3177445	4.866568602	-16.50546309	1.90E-31	1.24E-29	61.01682653	Down-Regulated
C9	-5.608413141	5.896554367	-16.50432916	1.91E-31	1.24E-29	61.01146613	Down-Regulated
ANGPTL3	-4.651577541	5.137304958	-16.5036506	1.91E-31	1.24E-29	61.00825831	Down-Regulated
AKR7A2	-1.061546246	5.846329901	-16.50336407	1.92E-31	1.24E-29	61.00690376	Down-Regulated
ACSM2B	-4.585376208	6.176560241	-16.48857937	2.06E-31	1.33E-29	60.93699583	Down-Regulated
ACOT1	-1.013744574	5.047903458	-16.47049027	2.24E-31	1.44E-29	60.85142596	Down-Regulated
MT1CP	-2.64134584	6.174735078	-16.45249772	2.44E-31	1.56E-29	60.76627205	Down-Regulated
ACAT2	-1.737263751	6.16851608	-16.44245942	2.56E-31	1.63E-29	60.71874574	Down-Regulated
CYP2E1	-4.370003523	6.154595518	-16.44168537	2.57E-31	1.63E-29	60.71508048	Down-Regulated
AQP7|LOC100509620	-1.026664874	5.230259767	-16.43334191	2.67E-31	1.70E-29	60.67556795	Down-Regulated
SAA4|SAA2-SAA4	-5.485057337	6.001712748	-16.4313121	2.70E-31	1.71E-29	60.66595394	Down-Regulated
APOC1P1	-3.61548475	7.432298123	-16.42822951	2.74E-31	1.73E-29	60.65135257	Down-Regulated
GCSH	-1.072882572	7.3170431	-16.41521209	2.91E-31	1.83E-29	60.58967951	Down-Regulated
SLC23A2	-1.662829367	5.609714471	-16.39411842	3.22E-31	2.02E-29	60.48969818	Down-Regulated
ACAA2	-2.041499745	7.971144667	-16.37432863	3.54E-31	2.22E-29	60.39584634	Down-Regulated
ACO1	-1.549945179	6.854807599	-16.37046401	3.60E-31	2.25E-29	60.37751289	Down-Regulated
CLPX	-1.120383317	6.539741705	-16.36822257	3.64E-31	2.27E-29	60.36687878	Down-Regulated
CHAD	-1.27692174	5.292651535	-16.3580536	3.82E-31	2.38E-29	60.31862619	Down-Regulated
APOC3	-4.772409176	7.202017557	-16.30518242	4.92E-31	3.05E-29	60.06753928	Down-Regulated
MIR135A1	-1.395895425	3.152197484	-16.30303851	4.97E-31	3.07E-29	60.0573504	Down-Regulated
LINC00526	-1.08045481	4.157723991	-16.29403488	5.18E-31	3.20E-29	60.01455459	Down-Regulated
ACOX1	-1.85913352	7.335795639	-16.2547318	6.25E-31	3.85E-29	59.82762161	Down-Regulated
ADRB2	-1.277886925	3.85684283	-16.25385989	6.28E-31	3.86E-29	59.82347245	Down-Regulated
ENPP1	-3.187748966	5.589626906	-16.24378973	6.59E-31	4.03E-29	59.77554469	Down-Regulated
TMEM57	-1.132187663	6.453404963	-16.23393376	6.91E-31	4.21E-29	59.72862407	Down-Regulated
CLYBL	-1.776495111	5.345547244	-16.21998953	7.38E-31	4.48E-29	59.66222006	Down-Regulated
HSDL2	-1.807908287	5.929148075	-16.21444391	7.58E-31	4.58E-29	59.63580441	Down-Regulated
ACACB	-1.960115185	5.49775081	-16.20797068	7.82E-31	4.71E-29	59.60496543	Down-Regulated
PAIP2B	-2.600675683	4.803690522	-16.19372133	8.37E-31	5.03E-29	59.53706199	Down-Regulated
SEC14L2	-1.426653786	5.000060106	-16.18154472	8.87E-31	5.32E-29	59.47901588	Down-Regulated
TTPA	-3.488006603	6.305325477	-16.17997071	8.94E-31	5.35E-29	59.47151118	Down-Regulated
FDX1	-1.133498357	5.943312404	-16.14607968	1.05E-30	6.28E-29	59.30984813	Down-Regulated
BCHE	-3.08397423	4.184734658	-16.13605491	1.10E-30	6.54E-29	59.26200179	Down-Regulated
HMGCS2	-4.91958056	5.975044338	-16.10218126	1.30E-30	7.67E-29	59.10023663	Down-Regulated
ITIH4	-3.51330204	7.235772307	-16.08185795	1.43E-30	8.44E-29	59.00311337	Down-Regulated
ABCC6	-1.311439622	5.529571263	-16.0342908	1.80E-30	1.05E-28	58.7755939	Down-Regulated
AKR1CL1	-2.440780143	4.119647593	-16.02919248	1.84E-30	1.08E-28	58.75119138	Down-Regulated
HYAL1	-1.117977791	6.118405544	-16.01978915	1.93E-30	1.13E-28	58.706175	Down-Regulated
BHMT2	-3.563007942	6.137535164	-15.9409469	2.81E-30	1.64E-28	58.32830462	Down-Regulated
UGT3A1	-1.647480036	3.799323683	-15.91565932	3.18E-30	1.84E-28	58.20694527	Down-Regulated
UGT2B10	-4.961950818	5.958074933	-15.91354546	3.21E-30	1.86E-28	58.19679696	Down-Regulated
GADD45G	-1.184615781	5.637594656	-15.89616875	3.49E-30	2.01E-28	58.11335299	Down-Regulated
GSTA1	-5.08055601	5.402949155	-15.89504805	3.51E-30	2.02E-28	58.10797003	Down-Regulated
IDNK|C9orf103	-1.084774116	5.987302958	-15.86096508	4.13E-30	2.37E-28	57.944189	Down-Regulated
CYP2C8	-5.270139387	6.454464967	-15.86078985	4.14E-30	2.37E-28	57.94334659	Down-Regulated
ACAT1	-2.074208544	6.232518706	-15.84470618	4.47E-30	2.56E-28	57.86600879	Down-Regulated
PLGLB1|PLGLB2	-3.555314678	6.162472362	-15.83292836	4.73E-30	2.70E-28	57.80935536	Down-Regulated
PGM1	-1.285651499	5.771358252	-15.8197841	5.04E-30	2.87E-28	57.74610899	Down-Regulated
RCAN1	-1.102414219	4.716056885	-15.81732999	5.10E-30	2.90E-28	57.73429817	Down-Regulated
ASS1	-1.953687623	7.373647426	-15.79210587	5.76E-30	3.26E-28	57.61286009	Down-Regulated
ACADL	-1.958157122	3.616074651	-15.75457713	6.91E-30	3.89E-28	57.43203882	Down-Regulated
MMAB	-1.054061112	5.928575095	-15.74723069	7.16E-30	4.02E-28	57.39662197	Down-Regulated
OAF	-1.033796958	5.608193163	-15.74223352	7.33E-30	4.11E-28	57.37252709	Down-Regulated
KCNN2	-1.358037989	3.576868546	-15.73814293	7.48E-30	4.18E-28	57.35280117	Down-Regulated
GNE	-1.70666479	6.194136103	-15.7375111	7.50E-30	4.18E-28	57.34975416	Down-Regulated
GOT2	-1.334808253	5.818816092	-15.72368837	8.02E-30	4.46E-28	57.28308111	Down-Regulated
RDH5	-1.127113238	5.742241195	-15.72123192	8.12E-30	4.51E-28	57.27123014	Down-Regulated
MTHFS	-1.112065992	6.129607761	-15.71800044	8.25E-30	4.57E-28	57.25563898	Down-Regulated
LOC728040	-3.343229231	5.100591622	-15.67464962	1.02E-29	5.61E-28	57.04635776	Down-Regulated
LRRC28	-1.258755287	5.414070216	-15.6566715	1.11E-29	6.09E-28	56.9594991	Down-Regulated
C1R	-1.635842526	7.299711997	-15.64919652	1.15E-29	6.29E-28	56.92337321	Down-Regulated
ENPEP	-1.739609972	4.237897844	-15.64536675	1.17E-29	6.40E-28	56.9048617	Down-Regulated
LEAP2	-3.607686501	6.4721152	-15.64442642	1.18E-29	6.40E-28	56.90031626	Down-Regulated
CYP4F3	-2.581595899	6.11967138	-15.64431467	1.18E-29	6.40E-28	56.89977604	Down-Regulated
PEBP1	-1.287938998	9.342106545	-15.63585683	1.23E-29	6.65E-28	56.85888691	Down-Regulated
NECAB2	-1.22948221	4.877159547	-15.63505681	1.23E-29	6.67E-28	56.8550188	Down-Regulated
RCL1	-1.426528793	5.653670664	-15.62440686	1.30E-29	6.99E-28	56.80351853	Down-Regulated
SLC38A3	-3.156606497	6.626010504	-15.61578897	1.35E-29	7.27E-28	56.7618347	Down-Regulated
TM6SF2	-1.430117084	5.230792793	-15.59103432	1.53E-29	8.18E-28	56.64204892	Down-Regulated
KDM8	-1.134956796	4.239105467	-15.58676047	1.56E-29	8.34E-28	56.62136054	Down-Regulated
SLC25A13	-1.44424441	6.213401063	-15.57645647	1.64E-29	8.75E-28	56.57147306	Down-Regulated
ABCC9	-2.745582622	4.763466036	-15.57209575	1.67E-29	8.91E-28	56.55035647	Down-Regulated
AKR7L	-1.527801809	5.503219088	-15.56881756	1.70E-29	9.04E-28	56.53448044	Down-Regulated
ACOT2	-1.175848621	6.018113865	-15.54459789	1.91E-29	1.01E-27	56.41714627	Down-Regulated
CD14	-1.887278646	5.360540035	-15.53818457	1.97E-29	1.04E-27	56.38606454	Down-Regulated
C3orf23	-1.003523412	4.701271739	-15.52852439	2.07E-29	1.09E-27	56.33923773	Down-Regulated
PECR	-1.767473662	5.948530393	-15.52329466	2.12E-29	1.11E-27	56.31388238	Down-Regulated
SDS	-2.184312591	5.711711214	-15.49313345	2.45E-29	1.28E-27	56.16758712	Down-Regulated
ABCA6	-3.485663158	5.297906543	-15.47643606	2.66E-29	1.39E-27	56.08655018	Down-Regulated
NIPAL1	-1.128766267	4.298281081	-15.46524467	2.81E-29	1.46E-27	56.03221656	Down-Regulated
PCBD1	-1.290958065	6.995478183	-15.45331771	2.98E-29	1.55E-27	55.97429514	Down-Regulated
C1orf168	-2.473494656	3.951280035	-15.40707151	3.73E-29	1.93E-27	55.74954605	Down-Regulated
ZNF385B	-1.186387654	3.665313916	-15.40307693	3.81E-29	1.96E-27	55.73012098	Down-Regulated
GLUD1	-1.286133734	7.370166844	-15.39470736	3.96E-29	2.04E-27	55.68941474	Down-Regulated
FMO3	-4.300568688	6.153514536	-15.37387815	4.39E-29	2.24E-27	55.58807341	Down-Regulated
PON3	-3.349036069	6.033816105	-15.37333075	4.40E-29	2.25E-27	55.58540942	Down-Regulated
SLC39A14	-1.526547776	6.286481111	-15.37066368	4.46E-29	2.27E-27	55.57242929	Down-Regulated
SRD5A1	-1.43065937	5.500503378	-15.36230496	4.64E-29	2.36E-27	55.53174335	Down-Regulated
ACOT4	-1.199499325	3.953794763	-15.35528707	4.81E-29	2.44E-27	55.49757746	Down-Regulated
THPO	-1.691709066	4.639529453	-15.34704168	5.00E-29	2.53E-27	55.45742808	Down-Regulated
TSKU	-1.547999052	6.767233658	-15.32107002	5.68E-29	2.87E-27	55.33091087	Down-Regulated
CES1|LOC100653057	-4.785680607	7.24133117	-15.31425978	5.87E-29	2.96E-27	55.29772243	Down-Regulated
MT1IP	-1.062977169	4.439775818	-15.30757117	6.07E-29	3.05E-27	55.26512134	Down-Regulated
SLC25A42	-1.049906927	4.393856304	-15.27717208	7.04E-29	3.53E-27	55.11688538	Down-Regulated
C16orf70	-1.277442923	6.022644165	-15.26898747	7.33E-29	3.66E-27	55.07695575	Down-Regulated
FUT10|TTI2	-1.941409416	3.851241817	-15.26702078	7.40E-29	3.69E-27	55.06735985	Down-Regulated
UGT2B4	-4.537101054	5.643460654	-15.25761752	7.75E-29	3.85E-27	55.02147281	Down-Regulated
ABCC2	-3.624860064	5.180556705	-15.23325938	8.73E-29	4.32E-27	54.90255854	Down-Regulated
SPIC	-1.450662214	2.779312751	-15.2035533	1.01E-28	4.97E-27	54.75744089	Down-Regulated
SIGMAR1	-1.082036351	6.170158489	-15.17596747	1.16E-28	5.68E-27	54.62258731	Down-Regulated
MCC	-1.004679656	4.304075176	-15.1616006	1.24E-28	6.08E-27	54.55231912	Down-Regulated
RNF125	-1.844040949	4.051568504	-15.15494723	1.28E-28	6.27E-27	54.51976928	Down-Regulated
ALDOB	-5.257147576	7.534157612	-15.12170437	1.51E-28	7.34E-27	54.35705941	Down-Regulated
XYLB	-1.546631612	5.32725788	-15.11759402	1.54E-28	7.48E-27	54.33693193	Down-Regulated
SLC7A2	-2.837310775	5.827904807	-15.08874403	1.77E-28	8.60E-27	54.19560388	Down-Regulated
CFHR2	-6.180467317	6.140382218	-15.0416212	2.24E-28	1.08E-26	53.96455221	Down-Regulated
ECI2	-1.163032715	5.845663662	-15.03370442	2.32E-28	1.12E-26	53.92570934	Down-Regulated
SOX5	-1.503580365	4.503503272	-15.02548766	2.42E-28	1.16E-26	53.88538682	Down-Regulated
XPNPEP2	-1.759841328	4.434193022	-15.01860455	2.50E-28	1.20E-26	53.85160297	Down-Regulated
TM7SF2	-1.411540177	5.760549999	-15.01471501	2.55E-28	1.21E-26	53.83250977	Down-Regulated
SULT1A2	-1.153699742	5.992506944	-15.00681094	2.65E-28	1.26E-26	53.79370436	Down-Regulated
HAMP	-4.794848818	8.640122365	-14.98955922	2.89E-28	1.36E-26	53.70898098	Down-Regulated
LOC100507389	-2.242514896	3.165169497	-14.98192934	3.00E-28	1.41E-26	53.67149944	Down-Regulated
TF|TFP1	-3.612120757	5.680748652	-14.97636351	3.08E-28	1.45E-26	53.64415322	Down-Regulated
EBP	-1.228394983	6.740552036	-14.97435014	3.11E-28	1.46E-26	53.63426021	Down-Regulated
SCARB1	-1.282494588	5.795748307	-14.96756259	3.22E-28	1.51E-26	53.60090491	Down-Regulated
SUCLG2	-1.330253223	7.369191324	-14.95925822	3.35E-28	1.57E-26	53.56008841	Down-Regulated
SERPINA4	-2.624409986	6.36840172	-14.92972604	3.88E-28	1.81E-26	53.41487098	Down-Regulated
CFHR1	-3.637344391	6.989475987	-14.92156096	4.04E-28	1.88E-26	53.37470329	Down-Regulated
OXER1	-1.180511217	5.367220722	-14.89378455	4.63E-28	2.14E-26	53.23800081	Down-Regulated
HIBADH	-1.143635683	6.06005178	-14.86733809	5.28E-28	2.44E-26	53.1077608	Down-Regulated
IGF1	-2.671913883	5.154587504	-14.8534415	5.65E-28	2.60E-26	53.03929239	Down-Regulated
SLC22A25	-2.186571562	4.261443107	-14.84234464	5.97E-28	2.74E-26	52.98460221	Down-Regulated
GALM	-1.329512692	5.391801239	-14.77950202	8.15E-28	3.73E-26	52.6746193	Down-Regulated
AIG1	-1.441218677	5.571360184	-14.75839012	9.04E-28	4.13E-26	52.57037929	Down-Regulated
MAN1A1	-2.227561029	6.395777672	-14.7538646	9.25E-28	4.22E-26	52.54802789	Down-Regulated
HSD17B4	-1.152742258	6.790752953	-14.72013446	1.09E-27	4.95E-26	52.38136228	Down-Regulated
ADH1C	-4.722276866	7.057551587	-14.69565395	1.23E-27	5.54E-26	52.26031921	Down-Regulated
ALDH9A1	-1.037810881	6.405526358	-14.68653044	1.29E-27	5.79E-26	52.21519092	Down-Regulated
ADH1B	-5.1889279	6.949304695	-14.67425225	1.37E-27	6.14E-26	52.15444344	Down-Regulated
MLIP	-2.059138917	3.674010995	-14.66454758	1.44E-27	6.43E-26	52.10641659	Down-Regulated
AOX1	-4.354753087	6.31966839	-14.66353198	1.45E-27	6.45E-26	52.10138996	Down-Regulated
MLXIPL	-1.697740876	5.623567231	-14.65454641	1.51E-27	6.73E-26	52.05691128	Down-Regulated
TMEM176A	-1.64590591	6.15244411	-14.65291848	1.53E-27	6.78E-26	52.04885202	Down-Regulated
ALDH7A1	-1.309425878	5.345906191	-14.6525373	1.53E-27	6.78E-26	52.04696489	Down-Regulated
C4orf34	-1.398360433	7.431756732	-14.64706816	1.57E-27	6.94E-26	52.01988688	Down-Regulated
MT1H	-4.210521647	8.080196793	-14.63302478	1.68E-27	7.42E-26	51.95034176	Down-Regulated
TAKR	-1.738689383	4.246141556	-14.61016587	1.89E-27	8.29E-26	51.83709313	Down-Regulated
GYG2	-1.119737967	5.560697033	-14.60490368	1.94E-27	8.50E-26	51.81101458	Down-Regulated
CMTM8	-1.158777349	5.604519366	-14.57610539	2.23E-27	9.74E-26	51.66823987	Down-Regulated
PPAP2B	-1.3195536	6.189590272	-14.55997743	2.42E-27	1.05E-25	51.58824078	Down-Regulated
SLC27A2	-3.554425427	5.420197527	-14.55606717	2.47E-27	1.07E-25	51.5688404	Down-Regulated
APOM	-2.851567633	6.495558504	-14.55236548	2.51E-27	1.09E-25	51.55047326	Down-Regulated
CPT2	-1.490751853	5.058520168	-14.54852867	2.56E-27	1.11E-25	51.53143407	Down-Regulated
FABP1	-3.864685658	5.677013688	-14.52794454	2.84E-27	1.23E-25	51.42926237	Down-Regulated
HNF4A	-1.17144705	5.918722074	-14.48054647	3.60E-27	1.55E-25	51.19381655	Down-Regulated
DDT	-1.201791054	5.853329981	-14.47452689	3.71E-27	1.59E-25	51.1638969	Down-Regulated
SC5DL	-1.376233744	5.432203956	-14.47429181	3.71E-27	1.59E-25	51.16272834	Down-Regulated
ASPA	-1.589230106	3.307492926	-14.47306237	3.73E-27	1.60E-25	51.15661704	Down-Regulated
PNPO	-1.285940463	6.290939341	-14.47089063	3.77E-27	1.62E-25	51.1458213	Down-Regulated
GPHN	-1.185811683	5.100760758	-14.45754876	4.03E-27	1.72E-25	51.07948724	Down-Regulated
CCL23	-2.240604553	4.386909844	-14.45318786	4.12E-27	1.75E-25	51.05780112	Down-Regulated
GRHPR	-1.292522762	6.186785206	-14.4523237	4.14E-27	1.76E-25	51.05350353	Down-Regulated
OSGIN1	-1.267128923	5.648269744	-14.42534789	4.73E-27	1.99E-25	50.91930736	Down-Regulated
ABCC6P1	-1.760111537	5.421614116	-14.42140924	4.83E-27	2.03E-25	50.89970707	Down-Regulated
GGCX	-1.303840969	6.10629039	-14.39542692	5.50E-27	2.30E-25	50.77036579	Down-Regulated
LOC100505508	-4.330758678	6.999309511	-14.38907818	5.67E-27	2.37E-25	50.73875008	Down-Regulated
MST1P9	-1.435714217	6.188026051	-14.33920158	7.28E-27	3.03E-25	50.49021865	Down-Regulated
LIPC	-2.636304126	4.680637575	-14.33111802	7.58E-27	3.15E-25	50.44991315	Down-Regulated
LOC100505663	-2.249946181	3.032267516	-14.31268703	8.31E-27	3.43E-25	50.35798746	Down-Regulated
CYP4F11	-2.50865321	6.063947164	-14.31194076	8.34E-27	3.44E-25	50.35426465	Down-Regulated
AGL	-1.449505407	4.975707433	-14.31107716	8.38E-27	3.45E-25	50.34995637	Down-Regulated
SMPDL3A	-1.508304098	5.616606725	-14.29781382	8.95E-27	3.67E-25	50.28377938	Down-Regulated
GCKR	-2.497249069	5.576741303	-14.25845696	1.09E-26	4.45E-25	50.08729687	Down-Regulated
MT1DP	-1.550614109	5.816557715	-14.2544406	1.11E-26	4.53E-25	50.0672364	Down-Regulated
C4BPB	-2.791718429	5.658192259	-14.21730582	1.34E-26	5.45E-25	49.88167682	Down-Regulated
MIR621|SLC25A15	-1.714554885	5.456150516	-14.20744242	1.41E-26	5.71E-25	49.83236514	Down-Regulated
MYRIP	-1.282555523	4.336182961	-14.19613048	1.49E-26	6.04E-25	49.77579857	Down-Regulated
HS1BP3-IT1	-1.855043242	4.561061597	-14.18808904	1.55E-26	6.26E-25	49.73557815	Down-Regulated
ELOVL6	-1.291586704	4.428057919	-14.18398234	1.58E-26	6.37E-25	49.71503519	Down-Regulated
BPHL	-1.066061036	6.213200095	-14.17756617	1.64E-26	6.57E-25	49.68293597	Down-Regulated
MAN1C1	-1.255373376	4.483651756	-14.17480532	1.66E-26	6.65E-25	49.66912243	Down-Regulated
KCNJ8	-1.429094418	5.332567807	-14.17422906	1.66E-26	6.66E-25	49.66623907	Down-Regulated
WNK3	-1.769290896	3.732618993	-14.16250957	1.76E-26	7.05E-25	49.60759238	Down-Regulated
ACADM	-1.407604162	6.291763814	-14.15966771	1.79E-26	7.14E-25	49.59336893	Down-Regulated
CXCR2P1	-1.26558973	4.57149241	-14.15543916	1.83E-26	7.29E-25	49.57220353	Down-Regulated
APOC2	-3.055931327	7.382417024	-14.1386134	1.99E-26	7.90E-25	49.48796552	Down-Regulated
EPB41L4B	-1.290752967	4.757120425	-14.1298586	2.08E-26	8.25E-25	49.44412274	Down-Regulated
GAS2	-1.531296128	3.715547761	-14.11111202	2.28E-26	9.05E-25	49.35021494	Down-Regulated
SLC25A10	-1.013641902	5.412393808	-14.10713353	2.33E-26	9.20E-25	49.33028059	Down-Regulated
TTR	-3.276410636	6.611927874	-14.08723145	2.57E-26	1.01E-24	49.23053511	Down-Regulated
MEGF9	-1.069657229	5.322170356	-14.07843572	2.69E-26	1.05E-24	49.18643915	Down-Regulated
MT1JP	-2.136791921	7.7510251	-14.0635314	2.90E-26	1.13E-24	49.11169998	Down-Regulated
AQP11	-1.225554647	4.656281101	-14.06002921	2.95E-26	1.15E-24	49.09413454	Down-Regulated
SLCO1B3|SLCO1B7	-3.17539105	3.793207135	-14.0354185	3.34E-26	1.30E-24	48.97066117	Down-Regulated
KLB	-1.934774749	4.058815649	-14.01127427	3.77E-26	1.46E-24	48.84946602	Down-Regulated
ABHD15	-1.009093755	5.607304053	-13.97850381	4.45E-26	1.70E-24	48.68487225	Down-Regulated
RARRES2	-1.944894934	7.829870327	-13.97120786	4.62E-26	1.76E-24	48.64821209	Down-Regulated
AZGP1	-2.605257121	6.646711967	-13.9711906	4.62E-26	1.76E-24	48.6481254	Down-Regulated
ODZ1	-1.925399042	3.56199114	-13.95176641	5.09E-26	1.94E-24	48.55049695	Down-Regulated
SERPINF1	-2.537464108	7.448816647	-13.93373368	5.57E-26	2.12E-24	48.45982693	Down-Regulated
FGL1	-3.589339547	5.777603228	-13.91369864	6.17E-26	2.34E-24	48.35904947	Down-Regulated
MT1M	-2.708136706	7.444639483	-13.90455359	6.46E-26	2.44E-24	48.31303541	Down-Regulated
LEPR|LEPROT	-1.871485441	6.186893707	-13.87689859	7.43E-26	2.80E-24	48.17383443	Down-Regulated
MT1G	-3.813087786	9.267071176	-13.86337835	7.95E-26	3.00E-24	48.10575176	Down-Regulated
HRSP12	-2.223215711	6.949982255	-13.84068954	8.92E-26	3.34E-24	47.99145743	Down-Regulated
PEPD	-1.101541058	6.472707811	-13.83362979	9.24E-26	3.46E-24	47.9558833	Down-Regulated
PROS1	-2.06664927	6.247635347	-13.81090189	1.04E-25	3.87E-24	47.84132262	Down-Regulated
ALAD	-1.043283052	5.426841123	-13.80732814	1.06E-25	3.93E-24	47.82330422	Down-Regulated
TST	-1.028363106	7.012189503	-13.78244257	1.20E-25	4.45E-24	47.69779806	Down-Regulated
SLC9B2	-1.64072929	4.483119527	-13.78093883	1.21E-25	4.48E-24	47.69021219	Down-Regulated
FH	-1.416101746	6.403719995	-13.77015411	1.27E-25	4.72E-24	47.63580001	Down-Regulated
SELENBP1	-1.414955597	5.642849126	-13.76788827	1.29E-25	4.77E-24	47.62436666	Down-Regulated
SLC2A2	-4.883099425	6.140143145	-13.73653891	1.51E-25	5.57E-24	47.46612544	Down-Regulated
PEX19	-1.123585202	6.335931262	-13.73080342	1.55E-25	5.73E-24	47.43716382	Down-Regulated
LIFR	-2.342458904	4.949428471	-13.72515747	1.60E-25	5.87E-24	47.40865109	Down-Regulated
ARL4D	-1.693652301	4.763704028	-13.69595493	1.85E-25	6.75E-24	47.26112347	Down-Regulated
EDNRB	-1.928558645	5.410478368	-13.69575207	1.86E-25	6.75E-24	47.26009836	Down-Regulated
GADD45B	-1.582708777	7.174698924	-13.66272319	2.19E-25	7.96E-24	47.09313664	Down-Regulated
ACOT13	-1.045335332	5.985281973	-13.65227234	2.31E-25	8.36E-24	47.04028462	Down-Regulated
GNA14	-1.450441792	4.055204109	-13.64649802	2.38E-25	8.59E-24	47.01107808	Down-Regulated
ECHDC3	-1.232900562	5.278399171	-13.61504263	2.79E-25	9.99E-24	46.85191826	Down-Regulated
UGP2	-1.348952243	6.712292273	-13.61091421	2.85E-25	1.02E-23	46.83102176	Down-Regulated
GOT1	-1.643451172	6.88852578	-13.60021206	3.01E-25	1.07E-23	46.77684365	Down-Regulated
APOH	-5.139559812	7.701517528	-13.59525149	3.09E-25	1.10E-23	46.75172764	Down-Regulated
STARD5	-1.10848939	4.433109444	-13.59382421	3.11E-25	1.10E-23	46.74450069	Down-Regulated
PANK1	-1.135600723	4.957910733	-13.59222961	3.14E-25	1.11E-23	46.73642627	Down-Regulated
ACSS3	-2.685139353	4.949524151	-13.59207221	3.14E-25	1.11E-23	46.73562926	Down-Regulated
TMOD1	-1.43143049	5.031655718	-13.58769374	3.21E-25	1.13E-23	46.71345706	Down-Regulated
SMOC1	-1.800343874	5.348266569	-13.58241002	3.30E-25	1.16E-23	46.68669827	Down-Regulated
SORL1	-1.660054538	5.858877221	-13.57415182	3.44E-25	1.21E-23	46.64487009	Down-Regulated
CYP4F12	-1.601161289	4.85575236	-13.55563049	3.78E-25	1.33E-23	46.55103418	Down-Regulated
LINC00238	-1.059830034	2.643953945	-13.55310187	3.83E-25	1.34E-23	46.53822068	Down-Regulated
HSD17B8	-1.259659877	6.102061163	-13.55080516	3.87E-25	1.35E-23	46.52658174	Down-Regulated
DDTL	-1.345281722	5.429552005	-13.50468496	4.90E-25	1.70E-23	46.29275208	Down-Regulated
AGMO	-3.290730095	5.117387764	-13.46667221	5.94E-25	2.05E-23	46.09987171	Down-Regulated
DHCR7	-1.500616707	6.123146813	-13.45792946	6.21E-25	2.14E-23	46.05549035	Down-Regulated
ACSM3	-2.439039082	5.508287952	-13.45721504	6.23E-25	2.14E-23	46.05186336	Down-Regulated
ECH1	-1.011287067	7.179041168	-13.45403386	6.34E-25	2.17E-23	46.0357125	Down-Regulated
IL13RA2	-1.637680134	2.695493077	-13.44574478	6.61E-25	2.26E-23	45.99362428	Down-Regulated
GCLC	-1.171968544	5.309624357	-13.44509479	6.63E-25	2.27E-23	45.99032362	Down-Regulated
G6PC	-4.046184402	6.857570271	-13.43078204	7.13E-25	2.44E-23	45.91763341	Down-Regulated
DBT	-1.063748244	4.884956306	-13.42959334	7.17E-25	2.45E-23	45.91159547	Down-Regulated
A2M	-2.105764956	8.193583956	-13.41742748	7.63E-25	2.60E-23	45.84979184	Down-Regulated
HPR	-4.461835843	7.455614918	-13.41543875	7.71E-25	2.62E-23	45.83968755	Down-Regulated
SLCO2B1	-1.464603367	5.718676308	-13.41062831	7.90E-25	2.67E-23	45.81524526	Down-Regulated
LPCAT3	-1.413568966	7.465414406	-13.39217393	8.68E-25	2.93E-23	45.72145641	Down-Regulated
ENTPD5	-1.878862217	6.33529157	-13.38732728	8.90E-25	3.00E-23	45.69681939	Down-Regulated
NDRG2	-1.262464566	7.07347214	-13.3570521	1.04E-24	3.49E-23	45.5428707	Down-Regulated
CPED1	-1.747195703	4.79081459	-13.35193359	1.07E-24	3.57E-23	45.51683461	Down-Regulated
RELN	-2.674268377	4.748858076	-13.34605497	1.10E-24	3.68E-23	45.48692903	Down-Regulated
CCL14|CCL15|CCL14-CCL15	-2.194812783	5.285188407	-13.34241243	1.12E-24	3.74E-23	45.46839718	Down-Regulated
UAP1	-1.379964588	6.983215883	-13.33038303	1.19E-24	3.97E-23	45.40718722	Down-Regulated
TRIM55	-1.799602136	3.691882207	-13.32887984	1.20E-24	3.99E-23	45.39953749	Down-Regulated
ETFA	-1.220849199	7.512211672	-13.30439789	1.36E-24	4.52E-23	45.27491893	Down-Regulated
METTL7A	-1.682743197	6.92112633	-13.27944947	1.54E-24	5.11E-23	45.14786827	Down-Regulated
GGH	-1.525041726	5.20707285	-13.26208892	1.69E-24	5.57E-23	45.05942492	Down-Regulated
CD209	-1.188629997	4.681723874	-13.23289712	1.96E-24	6.44E-23	44.91064414	Down-Regulated
XBP1	-1.421973563	7.187756301	-13.19745686	2.35E-24	7.68E-23	44.72991154	Down-Regulated
ATP2B2	-1.122415102	4.850089292	-13.19131451	2.42E-24	7.91E-23	44.69857602	Down-Regulated
GPAM	-2.661678563	5.483470116	-13.17845691	2.59E-24	8.42E-23	44.63297119	Down-Regulated
LONRF3	-1.168456123	4.30940408	-13.16709014	2.74E-24	8.89E-23	44.57496063	Down-Regulated
FNDC4	-1.030673671	5.825406394	-13.16545416	2.76E-24	8.95E-23	44.56661045	Down-Regulated
LOC643770	-1.32492896	3.437848774	-13.15712935	2.88E-24	9.33E-23	44.5241159	Down-Regulated
MT1E|LOC100505584	-1.784198891	8.086677576	-13.14260376	3.11E-24	1.00E-22	44.44995402	Down-Regulated
RHOB	-1.192949924	7.453432003	-13.14127797	3.13E-24	1.01E-22	44.44318409	Down-Regulated
KNG1	-5.400837695	6.807291198	-13.0914513	4.04E-24	1.29E-22	44.18863843	Down-Regulated
CYP7A1	-2.922252619	3.277997662	-13.08135925	4.25E-24	1.35E-22	44.13705483	Down-Regulated
ABCA1	-1.57875512	6.539627714	-13.07791669	4.33E-24	1.37E-22	44.11945674	Down-Regulated
RBKS	-1.031393681	4.638008279	-13.04115362	5.23E-24	1.65E-22	43.93146139	Down-Regulated
IGFBP2	-1.242834049	5.831718807	-13.03643103	5.35E-24	1.68E-22	43.9073028	Down-Regulated
ALDH1L1-AS1	-1.294641149	5.531745728	-13.03058378	5.52E-24	1.73E-22	43.87738825	Down-Regulated
NIPSNAP1	-1.089535502	5.856307322	-13.01235612	6.06E-24	1.89E-22	43.78411612	Down-Regulated
METTL7B	-2.428126623	7.893457473	-12.99338695	6.68E-24	2.07E-22	43.68701861	Down-Regulated
IQGAP2	-1.849198018	5.818905677	-12.96126327	7.87E-24	2.43E-22	43.52251556	Down-Regulated
GMNC	-1.148367759	2.888011328	-12.95584894	8.10E-24	2.49E-22	43.49478035	Down-Regulated
HAO2-IT1	-2.228523007	3.50168195	-12.94520956	8.55E-24	2.62E-22	43.44027211	Down-Regulated
RASGEF1B	-1.757252266	5.784638083	-12.94506001	8.56E-24	2.62E-22	43.43950584	Down-Regulated
CYP2C19	-2.968867768	5.765966618	-12.92839366	9.32E-24	2.85E-22	43.35410009	Down-Regulated
RBP4	-3.015950213	6.845970785	-12.92602645	9.44E-24	2.88E-22	43.34196747	Down-Regulated
UGT2B28	-2.244490131	4.160073563	-12.9165559	9.91E-24	3.02E-22	43.2934236	Down-Regulated
TCEA3	-1.107387405	5.865692778	-12.91140154	1.02E-23	3.10E-22	43.2670003	Down-Regulated
MT1F	-2.518195046	9.116415069	-12.86606023	1.28E-23	3.89E-22	43.03446496	Down-Regulated
MIR675|H19	-2.039476513	6.964231504	-12.85128545	1.39E-23	4.19E-22	42.95865402	Down-Regulated
TPMT	-1.222476798	5.872140898	-12.84153232	1.46E-23	4.40E-22	42.90859962	Down-Regulated
PTGR1	-2.326110137	6.347346484	-12.82292773	1.60E-23	4.82E-22	42.81309613	Down-Regulated
HLF	-2.312771884	6.392074383	-12.82116824	1.62E-23	4.86E-22	42.8040626	Down-Regulated
QPRT	-1.245889855	6.58915577	-12.80824064	1.73E-23	5.18E-22	42.73768201	Down-Regulated
SLC43A1	-1.563432246	6.716285108	-12.79745243	1.83E-23	5.46E-22	42.6822761	Down-Regulated
FMO4	-2.058560644	4.812362547	-12.7927012	1.87E-23	5.58E-22	42.65787173	Down-Regulated
GHR	-1.868204574	4.674689535	-12.76342347	2.18E-23	6.47E-22	42.5074475	Down-Regulated
ADHFE1	-1.930409658	4.958339217	-12.74427055	2.41E-23	7.13E-22	42.40900469	Down-Regulated
UGT2B17	-3.126134131	5.935597786	-12.74313015	2.42E-23	7.16E-22	42.40314231	Down-Regulated
AADAC	-3.456177535	5.439852449	-12.73675799	2.50E-23	7.40E-22	42.3703832	Down-Regulated
CMBL	-1.531601968	5.036322225	-12.73578237	2.51E-23	7.42E-22	42.36536725	Down-Regulated
LIPG	-2.201743654	5.212515909	-12.71444549	2.81E-23	8.26E-22	42.25564914	Down-Regulated
SLC28A1	-1.616301435	5.149309559	-12.6942433	3.11E-23	9.11E-22	42.15173176	Down-Regulated
HRG	-3.994738248	6.689885708	-12.69071189	3.17E-23	9.26E-22	42.13356328	Down-Regulated
APOA4	-1.981290154	4.360350365	-12.63777076	4.17E-23	1.21E-21	41.86107043	Down-Regulated
NAT8B	-1.197571686	3.785971329	-12.62531449	4.44E-23	1.29E-21	41.7969244	Down-Regulated
MSMO1	-1.562672951	7.026557291	-12.62419712	4.47E-23	1.29E-21	41.79116969	Down-Regulated
TIMD4	-2.186487872	3.687046209	-12.56933907	5.93E-23	1.70E-21	41.50851729	Down-Regulated
CYP4V2	-1.175293107	6.468592292	-12.55583042	6.36E-23	1.81E-21	41.43887885	Down-Regulated
KAT2B	-1.216272535	5.975998118	-12.54287876	6.80E-23	1.94E-21	41.37209852	Down-Regulated
FGGY	-1.348068918	4.795071365	-12.54047289	6.89E-23	1.96E-21	41.35969214	Down-Regulated
CYP3A7|CYP3A7-CYP3AP1	-3.331082546	5.540789303	-12.5247835	7.47E-23	2.11E-21	41.27877551	Down-Regulated
LINC00261|C20orf56	-2.825130201	6.026668466	-12.51255568	7.96E-23	2.24E-21	41.21569855	Down-Regulated
CTSL1	-1.08404639	7.151510123	-12.50275778	8.37E-23	2.35E-21	41.16514802	Down-Regulated
ATP11C	-1.408031868	5.187441442	-12.50015204	8.49E-23	2.38E-21	41.15170297	Down-Regulated
AQP7P1	-1.470835992	4.756971526	-12.47105001	9.87E-23	2.75E-21	41.00150761	Down-Regulated
ETS2	-1.399715807	7.284460445	-12.46737801	1.01E-22	2.80E-21	40.98255191	Down-Regulated
AGPAT9	-1.079732324	4.239979635	-12.46412055	1.02E-22	2.85E-21	40.9657353	Down-Regulated
C4B|C4A|LOC100293534	-2.209353519	7.906871718	-12.46375449	1.02E-22	2.85E-21	40.96384546	Down-Regulated
SERPINA5	-2.128043646	6.505134635	-12.45591182	1.07E-22	2.97E-21	40.92335431	Down-Regulated
SLC16A13	-1.225660464	5.811798628	-12.45438355	1.08E-22	2.99E-21	40.91546345	Down-Regulated
SNTB1	-1.263965438	5.657794133	-12.44422741	1.13E-22	3.14E-21	40.86301999	Down-Regulated
ABCA9	-1.44959	3.542188059	-12.43530273	1.19E-22	3.28E-21	40.81692908	Down-Regulated
HPGD	-2.420188235	4.202614115	-12.40309894	1.40E-22	3.86E-21	40.65056578	Down-Regulated
PDE3B	-2.185533853	4.615570733	-12.3920253	1.49E-22	4.08E-21	40.5933422	Down-Regulated
AIFM1	-1.051415985	5.864954056	-12.37567532	1.62E-22	4.43E-21	40.50883653	Down-Regulated
POU6F2-AS1	-1.470912829	3.883507449	-12.3515493	1.83E-22	5.01E-21	40.38410449	Down-Regulated
GLDC	-1.987071561	4.726747999	-12.29539204	2.45E-22	6.66E-21	40.09360836	Down-Regulated
FNDC5	-1.384839345	5.0099816	-12.27781491	2.69E-22	7.26E-21	40.0026376	Down-Regulated
ITPR2	-1.914919284	6.433659113	-12.27351302	2.75E-22	7.42E-21	39.98036977	Down-Regulated
TM4SF5	-2.653110216	7.485352271	-12.27134693	2.78E-22	7.49E-21	39.96915697	Down-Regulated
IL1RN	-1.360795421	4.013472729	-12.23700364	3.32E-22	8.89E-21	39.79133482	Down-Regulated
HGF	-1.632167652	4.403911872	-12.23527411	3.35E-22	8.96E-21	39.7823775	Down-Regulated
PLIN2|LOC100509484	-1.877311716	6.764705248	-12.23335128	3.39E-22	9.03E-21	39.77241888	Down-Regulated
SCCPDH	-1.458069432	7.112404289	-12.22631431	3.51E-22	9.32E-21	39.73597112	Down-Regulated
ADK	-1.027656169	6.247639793	-12.22341637	3.57E-22	9.45E-21	39.7209603	Down-Regulated
NUDT7	-1.030358426	5.328109366	-12.19848766	4.06E-22	1.07E-20	39.59181058	Down-Regulated
APOC1	-2.02856312	8.682541794	-12.18749672	4.30E-22	1.13E-20	39.53485568	Down-Regulated
SDHDP1	-1.136556982	7.656209879	-12.16466658	4.84E-22	1.27E-20	39.41652421	Down-Regulated
NNMT	-1.812595329	6.326862464	-12.16406642	4.85E-22	1.27E-20	39.41341301	Down-Regulated
FAM20A	-1.517791967	5.476547734	-12.15795146	5.01E-22	1.31E-20	39.38171222	Down-Regulated
AS3MT	-2.212084003	5.465782576	-12.12232498	6.03E-22	1.57E-20	39.19697019	Down-Regulated
ETFB	-1.298907072	7.340093086	-12.11154996	6.38E-22	1.65E-20	39.14107951	Down-Regulated
IL6R	-1.037729941	5.43473003	-12.08247799	7.42E-22	1.92E-20	38.99024374	Down-Regulated
CYP26A1	-1.077493231	4.122943901	-12.06131092	8.28E-22	2.14E-20	38.88038698	Down-Regulated
PPP2R1B	-1.520249531	6.146497635	-12.053912	8.61E-22	2.22E-20	38.84197997	Down-Regulated
MT1A	-3.260644982	8.161059451	-12.05186006	8.70E-22	2.24E-20	38.83132794	Down-Regulated
SLC46A3	-1.502326236	5.285689357	-12.03877683	9.32E-22	2.39E-20	38.76340395	Down-Regulated
CECR2	-1.047292662	3.512896695	-11.98362316	1.24E-21	3.17E-20	38.47694526	Down-Regulated
SAT2	-1.643776201	6.623286831	-11.98128218	1.26E-21	3.20E-20	38.46478245	Down-Regulated
CYP3A43	-1.925611205	3.865207813	-11.97761715	1.28E-21	3.26E-20	38.44573967	Down-Regulated
MYO1B	-1.229159161	7.0775199	-11.95392229	1.45E-21	3.66E-20	38.32260597	Down-Regulated
SAA2|RN5S333	-3.426215684	6.093396423	-11.93015262	1.64E-21	4.14E-20	38.19904928	Down-Regulated
C5orf27	-2.316597404	5.906533637	-11.92551791	1.68E-21	4.23E-20	38.17495368	Down-Regulated
CFB	-1.865844252	7.9803539	-11.89598247	1.96E-21	4.89E-20	38.02137065	Down-Regulated
RNF152	-1.12756924	6.145654836	-11.89531247	1.97E-21	4.90E-20	38.01788605	Down-Regulated
TUBE1	-1.273570196	5.136654199	-11.89360725	1.99E-21	4.94E-20	38.00901737	Down-Regulated
LOC283481	-1.013203771	3.398058363	-11.8923225	2.00E-21	4.97E-20	38.00233537	Down-Regulated
C4BPA	-4.084364175	7.300310394	-11.87697265	2.17E-21	5.35E-20	37.9224931	Down-Regulated
GOLT1A	-1.616993434	5.998517998	-11.84496843	2.56E-21	6.31E-20	37.75597898	Down-Regulated
TMEM176B	-1.308412296	7.250024869	-11.81656954	2.97E-21	7.28E-20	37.60817371	Down-Regulated
POLR1E	-1.019192106	5.542838028	-11.79660519	3.30E-21	8.04E-20	37.50423961	Down-Regulated
SAA1|RN5S334	-3.087513631	6.472839271	-11.78201145	3.56E-21	8.65E-20	37.42825077	Down-Regulated
MT1X	-2.161907205	8.832695581	-11.74696461	4.27E-21	1.03E-19	37.24571559	Down-Regulated
MME	-2.035025157	4.137700225	-11.74593492	4.29E-21	1.04E-19	37.2403516	Down-Regulated
S100A12	-1.812893936	3.218823058	-11.74012198	4.43E-21	1.07E-19	37.21006913	Down-Regulated
GPX3	-1.597130313	6.421795232	-11.73069032	4.65E-21	1.12E-19	37.16093113	Down-Regulated
VSNL1	-1.289325519	4.293005323	-11.71820828	4.96E-21	1.19E-19	37.09589355	Down-Regulated
C10orf32	-1.206889117	5.583353743	-11.69502859	5.60E-21	1.34E-19	36.97509397	Down-Regulated
HSD11B1	-3.089179763	6.633469259	-11.6812557	6.02E-21	1.43E-19	36.90330395	Down-Regulated
ST6GAL1	-1.254401719	5.667653916	-11.65694578	6.84E-21	1.62E-19	36.77656649	Down-Regulated
C22orf45	-1.060797657	4.644032978	-11.65495937	6.91E-21	1.63E-19	36.76620922	Down-Regulated
TBX3	-1.0788478	4.681225902	-11.64033241	7.46E-21	1.75E-19	36.68993684	Down-Regulated
MYOM1	-1.871754172	4.284383331	-11.63814996	7.55E-21	1.77E-19	36.6785555	Down-Regulated
C1S	-1.512349414	6.529492825	-11.62462435	8.10E-21	1.90E-19	36.60801497	Down-Regulated
C8G	-1.439799015	6.593163343	-11.618658	8.36E-21	1.95E-19	36.57689553	Down-Regulated
SLC17A1	-2.026328807	4.493918418	-11.58533145	9.95E-21	2.29E-19	36.40303765	Down-Regulated
HP	-4.844903332	8.487025545	-11.55999524	1.14E-20	2.60E-19	36.27082734	Down-Regulated
PYGL	-1.849693212	6.183158454	-11.54216828	1.25E-20	2.84E-19	36.17778356	Down-Regulated
AMBP	-3.339599243	7.591812498	-11.52866054	1.34E-20	3.04E-19	36.10727295	Down-Regulated
MIR122|MIR3591	-1.517946499	2.619412041	-11.52538445	1.36E-20	3.09E-19	36.0901704	Down-Regulated
REEP6	-1.349833309	6.354926891	-11.50805621	1.49E-20	3.37E-19	35.99970155	Down-Regulated
SERPING1	-1.183085902	9.278874339	-11.49885429	1.56E-20	3.52E-19	35.95165366	Down-Regulated
CGNL1	-1.629517665	5.51374002	-11.49793397	1.57E-20	3.54E-19	35.946848	Down-Regulated
UGT2B7	-3.469248987	6.432907381	-11.49423575	1.60E-20	3.60E-19	35.92753646	Down-Regulated
CPB2	-3.924724131	7.28053074	-11.47532773	1.77E-20	3.96E-19	35.82879197	Down-Regulated
IGSF23	-1.149346351	4.246332517	-11.46625855	1.86E-20	4.15E-19	35.78142372	Down-Regulated
DSG1	-1.708031997	2.918935349	-11.46534028	1.87E-20	4.16E-19	35.77662741	Down-Regulated
OXT	-1.182146971	5.208214364	-11.44760374	2.05E-20	4.54E-19	35.68397831	Down-Regulated
PAQR9	-1.473170201	5.148916999	-11.43085688	2.23E-20	4.95E-19	35.59648615	Down-Regulated
HULC	-2.535444992	5.78554475	-11.40547173	2.55E-20	5.63E-19	35.46384104	Down-Regulated
TTPAL	-1.185556014	5.126837837	-11.37989143	2.92E-20	6.39E-19	35.3301485	Down-Regulated
CNTLN	-1.062208126	4.450897547	-11.37064606	3.06E-20	6.70E-19	35.28182186	Down-Regulated
FRRS1	-1.673332799	5.457281155	-11.36807655	3.11E-20	6.78E-19	35.26839011	Down-Regulated
RANBP3L	-1.520634031	2.935460643	-11.34997821	3.42E-20	7.41E-19	35.1737759	Down-Regulated
SLC25A33	-1.558439127	5.095957744	-11.34134053	3.57E-20	7.73E-19	35.12861531	Down-Regulated
N4BP2L1	-1.24697208	4.79726073	-11.31806418	4.04E-20	8.70E-19	35.00690407	Down-Regulated
IYD	-1.536236878	4.660271504	-11.31348211	4.14E-20	8.91E-19	34.98294204	Down-Regulated
SLC39A8	-1.151215481	4.389164039	-11.29303271	4.61E-20	9.85E-19	34.87599161	Down-Regulated
BDH2	-1.111279001	4.454762914	-11.2807607	4.91E-20	1.05E-18	34.81180121	Down-Regulated
DHCR24	-1.378676528	8.037049372	-11.25367645	5.66E-20	1.20E-18	34.67011332	Down-Regulated
AQP7P3	-1.718848885	5.124890943	-11.24162199	6.03E-20	1.27E-18	34.60704309	Down-Regulated
SERPINA6	-2.498764771	6.694254568	-11.24121219	6.05E-20	1.27E-18	34.6048989	Down-Regulated
SEPP1	-1.559870404	7.366776824	-11.17777272	8.44E-20	1.75E-18	34.27289042	Down-Regulated
AASS	-2.059755933	5.171589027	-11.14434847	1.01E-19	2.07E-18	34.09791003	Down-Regulated
CPB2-AS1	-1.868526396	4.399428752	-11.05615779	1.60E-19	3.21E-18	33.63604861	Down-Regulated
DNAJC12	-1.583377702	4.718555426	-10.97377867	2.47E-19	4.87E-18	33.20441735	Down-Regulated
STEAP4	-2.399311553	4.681785825	-10.95236288	2.76E-19	5.44E-18	33.09217818	Down-Regulated
PAPSS2	-1.549741263	6.271769781	-10.92326047	3.22E-19	6.29E-18	32.93963557	Down-Regulated
KCND3	-1.110169882	4.805318678	-10.90398425	3.56E-19	6.92E-18	32.83858661	Down-Regulated
G0S2	-1.549514561	6.258785689	-10.87455541	4.16E-19	8.04E-18	32.68429973	Down-Regulated
PNPLA3	-1.385061371	5.070199668	-10.85528705	4.60E-19	8.85E-18	32.58327106	Down-Regulated
RORC	-1.211503588	5.648236949	-10.85456277	4.62E-19	8.88E-18	32.57947337	Down-Regulated
LBP	-3.451267622	7.042563097	-10.85060405	4.72E-19	9.04E-18	32.55871578	Down-Regulated
MPDZ	-1.254553615	5.771514022	-10.80462074	6.01E-19	1.14E-17	32.31757935	Down-Regulated
NR0B2	-1.090795198	4.907600124	-10.79677807	6.26E-19	1.18E-17	32.27644835	Down-Regulated
SLC16A1	-1.001288584	4.659281555	-10.78958648	6.50E-19	1.23E-17	32.23873097	Down-Regulated
CFI	-1.964074299	7.509874998	-10.78226722	6.76E-19	1.27E-17	32.20034301	Down-Regulated
FMO5	-2.942960646	6.13842532	-10.74225812	8.35E-19	1.56E-17	31.99048773	Down-Regulated
ABCC6P2	-1.531488974	5.657606886	-10.73810015	8.53E-19	1.59E-17	31.96867687	Down-Regulated
FGG	-3.408642713	7.357364982	-10.72892035	8.95E-19	1.67E-17	31.9205228	Down-Regulated
LRP1	-1.199008947	6.862376746	-10.7208753	9.34E-19	1.73E-17	31.87832015	Down-Regulated
GLUD2	-1.208047339	4.3093566	-10.71979936	9.39E-19	1.74E-17	31.87267592	Down-Regulated
FLVCR2	-1.144684827	4.567444213	-10.71182185	9.80E-19	1.82E-17	31.83082655	Down-Regulated
HBA1|HBA2	-1.221076716	6.371679591	-10.70570582	1.01E-18	1.87E-17	31.79874167	Down-Regulated
FAM35B2	-1.108533221	4.801515599	-10.70562101	1.01E-18	1.87E-17	31.79829675	Down-Regulated
ARHGEF26	-1.718716947	5.122318386	-10.67397779	1.20E-18	2.20E-17	31.63228729	Down-Regulated
MIR1295A	-2.873448175	4.33375673	-10.66380017	1.26E-18	2.32E-17	31.57888978	Down-Regulated
GLRX	-1.114796332	4.796509005	-10.63424714	1.47E-18	2.68E-17	31.42383082	Down-Regulated
HGD	-2.374046758	6.80751278	-10.62323071	1.56E-18	2.83E-17	31.36602728	Down-Regulated
TSPAN7	-1.188987499	4.58014352	-10.61490373	1.63E-18	2.95E-17	31.3223345	Down-Regulated
GATM	-1.407746157	5.628056234	-10.61307456	1.65E-18	2.97E-17	31.31273648	Down-Regulated
FGB	-3.727092983	7.884739066	-10.59944303	1.77E-18	3.19E-17	31.24120832	Down-Regulated
UGT2B15	-3.098070545	7.036799732	-10.59823158	1.78E-18	3.21E-17	31.23485141	Down-Regulated
HBA2|HBA1	-1.201067915	6.491680943	-10.56205902	2.16E-18	3.84E-17	31.04503597	Down-Regulated
LOC100507376	-1.732884653	4.35698525	-10.55643301	2.22E-18	3.94E-17	31.01551253	Down-Regulated
APOA2	-3.388796114	8.324108753	-10.54147923	2.40E-18	4.25E-17	30.93703892	Down-Regulated
THOC5|NIPSNAP1	-1.585960797	7.284799691	-10.50140331	2.97E-18	5.20E-17	30.72672382	Down-Regulated
PAH	-3.282139857	6.893959545	-10.48712304	3.20E-18	5.58E-17	30.65178016	Down-Regulated
SLC17A3	-1.739569305	4.038144297	-10.42324671	4.48E-18	7.69E-17	30.31654512	Down-Regulated
CHPT1	-1.075233488	6.52053525	-10.38708778	5.43E-18	9.25E-17	30.12677351	Down-Regulated
MAOA	-1.618807542	5.937525784	-10.38473097	5.49E-18	9.36E-17	30.11440438	Down-Regulated
ALDH1B1	-1.35950675	6.643724966	-10.37476378	5.79E-18	9.84E-17	30.06209401	Down-Regulated
TLR4	-1.325087417	5.811394921	-10.37011652	5.93E-18	1.01E-16	30.03770409	Down-Regulated
INHBE	-1.504233198	4.678448333	-10.34544207	6.76E-18	1.14E-16	29.90820721	Down-Regulated
NFIL3	-1.277057787	6.283811871	-10.34455509	6.79E-18	1.14E-16	29.90355217	Down-Regulated
LPIN2	-1.606074682	6.546046454	-10.32606991	7.48E-18	1.25E-16	29.80653905	Down-Regulated
ANKS4B	-1.421784407	3.805982379	-10.30850805	8.21E-18	1.36E-16	29.71437282	Down-Regulated
HMOX1	-1.032225512	6.216367437	-10.3042084	8.40E-18	1.39E-16	29.69180809	Down-Regulated
A1CF	-2.684773384	6.377004945	-10.27884451	9.60E-18	1.58E-16	29.55869927	Down-Regulated
ALDH1A1	-2.117080428	6.897338347	-10.26957548	1.01E-17	1.66E-16	29.51005668	Down-Regulated
MIA2	-1.281360487	4.659239563	-10.26411235	1.04E-17	1.70E-16	29.48138721	Down-Regulated
CYP2C18	-2.532653951	6.692233432	-10.25495829	1.09E-17	1.78E-16	29.43334885	Down-Regulated
VNN1	-3.062042029	6.813657948	-10.24421982	1.15E-17	1.88E-16	29.37699665	Down-Regulated
BNIP3P1	-1.212648974	5.576501946	-10.23545926	1.21E-17	1.96E-16	29.33102463	Down-Regulated
LINGO4|RORC	-2.612125292	5.838853423	-10.22202547	1.30E-17	2.09E-16	29.26053052	Down-Regulated
ITGA9	-1.242472246	5.290309275	-10.19502765	1.49E-17	2.40E-16	29.11886397	Down-Regulated
ASGR2	-1.84594723	6.917571432	-10.19138926	1.52E-17	2.44E-16	29.09977272	Down-Regulated
DMD-AS2	-1.359530429	3.360199831	-10.1862889	1.56E-17	2.50E-16	29.07301042	Down-Regulated
CXCL12	-1.685133779	5.933128458	-10.18537413	1.57E-17	2.51E-16	29.06821053	Down-Regulated
GJC3	-1.266476707	4.934931172	-10.18520606	1.57E-17	2.51E-16	29.06732865	Down-Regulated
ECHDC2	-1.024799038	6.553989602	-10.17510962	1.66E-17	2.64E-16	29.01435225	Down-Regulated
PIK3C2G	-2.139613411	3.806189894	-10.14202478	1.98E-17	3.10E-16	28.84076331	Down-Regulated
NAMPT	-1.299530664	6.91910846	-10.13814828	2.02E-17	3.16E-16	28.82042509	Down-Regulated
ALDOC	-1.195799478	5.340727379	-10.09362031	2.55E-17	3.97E-16	28.5868222	Down-Regulated
HBB	-1.762438489	5.106473393	-10.08123679	2.72E-17	4.22E-16	28.52186108	Down-Regulated
ABCD3	-1.047338557	6.783194245	-10.07107213	2.87E-17	4.45E-16	28.46854149	Down-Regulated
SALL1	-1.823205104	5.503230791	-10.03176535	3.53E-17	5.42E-16	28.26237129	Down-Regulated
NRG1	-1.069048851	4.277173769	-10.03146961	3.54E-17	5.42E-16	28.26082021	Down-Regulated
CDA	-1.324146945	5.643431129	-10.01536042	3.85E-17	5.88E-16	28.17633346	Down-Regulated
MT2A	-1.316520008	10.02905424	-10.00992115	3.96E-17	6.03E-16	28.14780764	Down-Regulated
TRIB1	-1.064869145	6.034861645	-10.00738014	4.02E-17	6.10E-16	28.13448171	Down-Regulated
CFH	-2.503334364	8.234449588	-10.00273204	4.12E-17	6.25E-16	28.11010588	Down-Regulated
SH3BGRL2	-1.779527064	6.76171202	-9.980204149	4.64E-17	7.02E-16	27.99197008	Down-Regulated
ACSL5	-2.26900947	6.033407246	-9.962972865	5.08E-17	7.64E-16	27.90161707	Down-Regulated
FAM134B	-1.121669126	4.524211795	-9.961451612	5.12E-17	7.70E-16	27.89364063	Down-Regulated
SLITRK3	-1.047945215	2.861841487	-9.939606682	5.74E-17	8.60E-16	27.77910635	Down-Regulated
IL33	-1.445100307	3.826758428	-9.92026464	6.36E-17	9.48E-16	27.67770446	Down-Regulated
SEBOX|VTN	-2.104233472	7.97141636	-9.870159743	8.28E-17	1.22E-15	27.41507129	Down-Regulated
ORM2	-3.449925098	8.826816018	-9.861774948	8.65E-17	1.27E-15	27.37112768	Down-Regulated
ACMSD	-1.970900703	5.492847729	-9.854421167	8.99E-17	1.32E-15	27.33258913	Down-Regulated
PLA2G2A	-2.280511749	5.489862285	-9.828430886	1.03E-16	1.50E-15	27.19639602	Down-Regulated
PPP1R3C	-1.65047201	6.700801126	-9.822971613	1.06E-16	1.54E-15	27.16779116	Down-Regulated
MT1L	-1.966729255	8.472557205	-9.811469534	1.13E-16	1.63E-15	27.10752694	Down-Regulated
SDC2	-1.315057227	6.246004542	-9.776301512	1.36E-16	1.94E-15	26.92329306	Down-Regulated
MT1B	-1.568220095	4.998795222	-9.737058724	1.67E-16	2.37E-15	26.71776179	Down-Regulated
ECM2	-1.058059013	4.453828597	-9.69934873	2.04E-16	2.87E-15	26.52031028	Down-Regulated
ADAMTSL3	-1.350610816	4.892153317	-9.664645953	2.44E-16	3.42E-15	26.33865239	Down-Regulated
FURIN	-1.043512437	6.20804879	-9.659769839	2.51E-16	3.51E-15	26.31313131	Down-Regulated
SERPINA1	-1.287676948	8.345035044	-9.654137992	2.58E-16	3.61E-15	26.283656	Down-Regulated
LIN7A	-1.588431003	5.667859868	-9.650717385	2.63E-16	3.67E-15	26.26575424	Down-Regulated
MYCT1	-1.203213622	3.991766455	-9.638787326	2.80E-16	3.89E-15	26.20332203	Down-Regulated
MME-AS1	-1.368435928	3.236159467	-9.610750987	3.24E-16	4.47E-15	26.05662616	Down-Regulated
ORM1	-2.904837593	8.23387443	-9.598295687	3.46E-16	4.75E-15	25.99146655	Down-Regulated
NR1H4	-2.045046159	5.664000012	-9.595682783	3.51E-16	4.81E-15	25.97779807	Down-Regulated
ELL2	-1.444772179	6.605513339	-9.589169912	3.63E-16	4.97E-15	25.94372961	Down-Regulated
GJB2	-1.417112425	5.185632266	-9.575018428	3.92E-16	5.34E-15	25.86971054	Down-Regulated
SOCS3	-1.008864307	5.47089842	-9.535041358	4.83E-16	6.51E-15	25.66066107	Down-Regulated
SLC22A3	-1.522692571	4.684330499	-9.533652788	4.87E-16	6.54E-15	25.65340127	Down-Regulated
MTSS1	-1.082710797	6.288650464	-9.533572699	4.87E-16	6.54E-15	25.65298254	Down-Regulated
MBNL3	-1.269899413	5.388657931	-9.525706608	5.08E-16	6.81E-15	25.61185837	Down-Regulated
SLC37A4	-1.030229069	5.974439139	-9.522067817	5.17E-16	6.93E-15	25.59283567	Down-Regulated
GIPC2	-1.797496336	4.502103413	-9.497543022	5.89E-16	7.81E-15	25.46464311	Down-Regulated
MRC1	-2.303941089	6.217589309	-9.438550767	8.02E-16	1.04E-14	25.15641283	Down-Regulated
TTC39C	-1.269578123	5.683661231	-9.432079312	8.30E-16	1.08E-14	25.12261116	Down-Regulated
DMRTA1	-1.097172962	3.368654123	-9.418322359	8.92E-16	1.16E-14	25.05076351	Down-Regulated
TBX15	-1.094428031	3.793528644	-9.417763553	8.95E-16	1.16E-14	25.04784529	Down-Regulated
FAM46C	-1.091495831	5.313368258	-9.387955126	1.05E-15	1.35E-14	24.89220362	Down-Regulated
KIAA0922	-1.022949785	5.294495724	-9.368775724	1.16E-15	1.48E-14	24.79208713	Down-Regulated
NFIA	-1.095512907	6.02158909	-9.367789666	1.16E-15	1.49E-14	24.78694049	Down-Regulated
PALMD|MIR548AA1	-1.674076076	5.327309545	-9.364016433	1.19E-15	1.52E-14	24.76724695	Down-Regulated
CHN2	-1.048259704	5.086547189	-9.349689449	1.28E-15	1.63E-14	24.69247814	Down-Regulated
C10orf116	-1.049663869	5.941512111	-9.331372349	1.41E-15	1.78E-14	24.59690385	Down-Regulated
DKFZp686D0853	-2.033973745	2.842384145	-9.313734679	1.55E-15	1.95E-14	24.504894	Down-Regulated
BBOX1	-1.912075053	4.194513816	-9.300988474	1.65E-15	2.07E-14	24.4384133	Down-Regulated
KDR	-1.058125677	5.049499298	-9.247185165	2.19E-15	2.71E-14	24.15790438	Down-Regulated
CLU	-1.308992103	7.563536418	-9.209656444	2.67E-15	3.27E-14	23.96235806	Down-Regulated
SCML1	-1.2615134	5.009914229	-9.207075767	2.70E-15	3.31E-14	23.94891477	Down-Regulated
TIGD2	-1.131866549	3.714442623	-9.186727906	3.01E-15	3.67E-14	23.84293476	Down-Regulated
KLF9	-1.274106513	6.231301975	-9.172140197	3.25E-15	3.95E-14	23.76697395	Down-Regulated
AGTR1	-1.470779168	4.95856139	-9.152476669	3.60E-15	4.36E-14	23.66460658	Down-Regulated
PID1	-1.160524228	5.99560571	-9.141437208	3.82E-15	4.61E-14	23.60714802	Down-Regulated
C13orf44-AS1	-1.453091864	3.727967891	-9.134687418	3.95E-15	4.77E-14	23.5720209	Down-Regulated
DEFA1B|DEFA3|DEFA1	-2.268913364	5.378879051	-9.123803062	4.18E-15	5.03E-14	23.51538389	Down-Regulated
LOC100507577	-1.019623422	5.896558049	-9.114161595	4.40E-15	5.28E-14	23.46522169	Down-Regulated
SLC41A2	-1.202475797	6.427971291	-9.107233011	4.56E-15	5.46E-14	23.42917829	Down-Regulated
PHLDA1	-1.06571162	6.913624146	-9.092819103	4.92E-15	5.86E-14	23.35420698	Down-Regulated
ARL5B	-1.060199056	6.484592888	-9.091866606	4.95E-15	5.89E-14	23.3492533	Down-Regulated
ANXA10	-1.475125449	3.420877462	-9.080142782	5.26E-15	6.25E-14	23.28828664	Down-Regulated
CP	-3.363567582	7.19359435	-9.078905823	5.29E-15	6.29E-14	23.28185478	Down-Regulated
C5orf4	-1.196870117	5.408063879	-9.048305837	6.21E-15	7.33E-14	23.12278135	Down-Regulated
DEFA1B|DEFA1	-2.271559243	5.275140609	-9.046227588	6.28E-15	7.41E-14	23.11198032	Down-Regulated
AK4|LOC100507855	-1.203318522	6.495529917	-9.041733854	6.43E-15	7.56E-14	23.08862675	Down-Regulated
APOB	-3.330195449	9.022364808	-8.971248664	9.30E-15	1.07E-13	22.72253822	Down-Regulated
NID1	-1.077802573	6.609716536	-8.962269902	9.74E-15	1.12E-13	22.67593403	Down-Regulated
CCL3	-1.201170732	5.284681816	-8.958385393	9.94E-15	1.14E-13	22.65577366	Down-Regulated
PKP2	-1.138715173	5.719730172	-8.944706837	1.07E-14	1.22E-13	22.58479324	Down-Regulated
PLA1A	-1.389417496	4.687141409	-8.941349469	1.09E-14	1.24E-13	22.56737376	Down-Regulated
BAAT	-2.336178526	7.71449366	-8.934103231	1.13E-14	1.29E-13	22.52978052	Down-Regulated
MPEG1	-1.512183409	5.480661445	-8.923777986	1.19E-14	1.35E-13	22.47622152	Down-Regulated
DUSP6	-1.161621359	5.861017642	-8.908175399	1.29E-14	1.46E-13	22.39530598	Down-Regulated
CD4	-1.038374596	5.300245284	-8.883724401	1.47E-14	1.65E-13	22.26854656	Down-Regulated
BNIP3	-1.126312214	6.608158669	-8.863342265	1.63E-14	1.82E-13	22.162923	Down-Regulated
KCNT2	-1.247166181	4.241755597	-8.862737265	1.64E-14	1.83E-13	22.15978838	Down-Regulated
AK4P3	-1.786111661	6.132286852	-8.847895541	1.77E-14	1.97E-13	22.08290137	Down-Regulated
BCO2	-1.644694358	4.77251066	-8.837369492	1.87E-14	2.07E-13	22.02838419	Down-Regulated
ALB	-2.725250632	8.688149132	-8.835962875	1.88E-14	2.09E-13	22.02109974	Down-Regulated
FOLR2	-1.040113436	5.02150909	-8.781676127	2.50E-14	2.73E-13	21.74011147	Down-Regulated
SULT1E1	-1.733617327	3.800450908	-8.733853266	3.21E-14	3.46E-13	21.4928229	Down-Regulated
BCL6	-1.052221527	5.550255361	-8.721749443	3.42E-14	3.68E-13	21.43027198	Down-Regulated
C4A-AS1	-1.512446406	4.713532538	-8.646684516	5.05E-14	5.34E-13	21.04269227	Down-Regulated
C4B-AS1	-1.512446406	4.713532538	-8.646684516	5.05E-14	5.34E-13	21.04269227	Down-Regulated
LDLR	-1.013838244	6.637030021	-8.63796407	5.28E-14	5.58E-13	20.99770583	Down-Regulated
C3	-1.268439234	9.649576183	-8.595060259	6.60E-14	6.91E-13	20.77649996	Down-Regulated
FGA	-2.828296177	9.993430673	-8.578230934	7.21E-14	7.49E-13	20.68978725	Down-Regulated
PLSCR4	-1.065646273	5.776719545	-8.565934144	7.68E-14	7.94E-13	20.62644893	Down-Regulated
GC	-2.368147776	7.787809406	-8.540760773	8.75E-14	8.99E-13	20.49684082	Down-Regulated
PTPRB	-1.011127537	5.107106157	-8.528574853	9.32E-14	9.53E-13	20.43412696	Down-Regulated
SLED1	-1.342794623	4.216008945	-8.520210663	9.74E-14	9.94E-13	20.39109156	Down-Regulated
SERPINA3	-1.83169297	8.648214289	-8.495080207	1.11E-13	1.13E-12	20.261841	Down-Regulated
GK	-1.127660967	5.910805214	-8.448077897	1.42E-13	1.42E-12	20.02030686	Down-Regulated
C5	-2.513755262	7.646243636	-8.403376284	1.78E-13	1.76E-12	19.79085268	Down-Regulated
LOC100509976	-1.038478579	3.920454764	-8.394515822	1.87E-13	1.84E-12	19.74540219	Down-Regulated
SMARCA1	-1.244073204	6.714397313	-8.386940733	1.94E-13	1.90E-12	19.70655321	Down-Regulated
ABCA5	-1.120184238	4.444827318	-8.344318087	2.42E-13	2.35E-12	19.48810292	Down-Regulated
PCOLCE2	-1.016086904	4.221810829	-8.343831445	2.43E-13	2.35E-12	19.48561017	Down-Regulated
CD163	-1.569933946	5.954427338	-8.329765619	2.61E-13	2.52E-12	19.41357382	Down-Regulated
GRB14	-1.430201363	5.903816308	-8.225399327	4.47E-13	4.21E-12	18.87992656	Down-Regulated
F5	-2.476483858	7.056359386	-8.209321871	4.86E-13	4.55E-12	18.79785613	Down-Regulated
ABLIM3	-1.127771335	5.953833985	-8.206168829	4.94E-13	4.62E-12	18.78176522	Down-Regulated
SCIMP	-1.159266311	5.797908768	-8.181619876	5.60E-13	5.20E-12	18.65653443	Down-Regulated
NHSL1	-1.006482608	6.072223538	-8.126940396	7.42E-13	6.77E-12	18.37792174	Down-Regulated
IGFBP1	-2.526648381	7.134712745	-8.041382203	1.15E-12	1.02E-11	17.94289081	Down-Regulated
MGST1	-1.071448814	5.493869234	-8.033823349	1.20E-12	1.06E-11	17.90451243	Down-Regulated
RND1	-1.317552681	5.929139718	-8.032103055	1.21E-12	1.07E-11	17.8957793	Down-Regulated
NT5E	-1.429496001	5.285880516	-8.024410354	1.26E-12	1.11E-11	17.8567329	Down-Regulated
HABP2	-1.894522936	7.49810711	-7.998522043	1.43E-12	1.25E-11	17.72540017	Down-Regulated
SPTLC3	-1.18511032	4.613850094	-7.964065211	1.71E-12	1.48E-11	17.55076954	Down-Regulated
C11orf54	-1.150560897	6.882281718	-7.953687905	1.80E-12	1.56E-11	17.498215	Down-Regulated
PDK4	-1.644222884	6.236419463	-7.905203237	2.31E-12	1.97E-11	17.25291182	Down-Regulated
UGT1A5|UGT1A7|UGT1A1|UGT1A6|UGT1A4|UGT1A10|UGT1A8|UGT1A3|UGT1A9	-1.808804578	5.500163212	-7.886788123	2.54E-12	2.15E-11	17.15984802	Down-Regulated
SLC10A5	-1.151707693	4.010717138	-7.88244335	2.59E-12	2.19E-11	17.13789958	Down-Regulated
RASD1	-1.669992407	5.283883445	-7.882411257	2.59E-12	2.19E-11	17.13773747	Down-Regulated
ARSE	-1.325225848	5.882375495	-7.838223685	3.25E-12	2.71E-11	16.91470414	Down-Regulated
MOCOS	-1.032943419	5.487003669	-7.776981179	4.44E-12	3.64E-11	16.60616522	Down-Regulated
FST	-1.431274819	5.488993436	-7.773335235	4.52E-12	3.70E-11	16.58781857	Down-Regulated
PNPLA4	-1.023074178	5.476137665	-7.772046958	4.55E-12	3.72E-11	16.58133646	Down-Regulated
CHI3L1	-2.082576909	6.211337668	-7.767961391	4.65E-12	3.80E-11	16.56078149	Down-Regulated
CXCL2	-1.26249275	7.68518053	-7.741612595	5.31E-12	4.30E-11	16.42829204	Down-Regulated
ITIH2	-2.545718959	8.368626958	-7.731254387	5.60E-12	4.52E-11	16.37624348	Down-Regulated
UPP2	-2.115539888	4.171135212	-7.719399685	5.95E-12	4.78E-11	16.31670008	Down-Regulated
DPYD	-1.063177009	6.023416414	-7.696216238	6.69E-12	5.35E-11	16.20033217	Down-Regulated
CPS1-IT1	-2.193460651	3.173724415	-7.692463174	6.82E-12	5.45E-11	16.18150356	Down-Regulated
ELOVL2	-1.333480298	5.774184207	-7.685652401	7.06E-12	5.63E-11	16.14734176	Down-Regulated
CXCL14	-1.27000481	5.248452897	-7.628354962	9.43E-12	7.38E-11	15.86030352	Down-Regulated
SLC19A3	-1.115021616	4.677538096	-7.564042197	1.31E-11	1.00E-10	15.53889757	Down-Regulated
MS4A6A	-1.297889859	6.038227601	-7.520011708	1.63E-11	1.23E-10	15.31933956	Down-Regulated
AGT	-1.540978323	8.112762733	-7.509240985	1.72E-11	1.30E-10	15.26569267	Down-Regulated
CDHR2	-1.112147618	5.28651925	-7.50428604	1.76E-11	1.33E-10	15.24102122	Down-Regulated
CEACAM1	-1.090282798	6.299286086	-7.494028211	1.86E-11	1.40E-10	15.18996232	Down-Regulated
SCD	-1.35185889	7.962174616	-7.393525594	3.08E-11	2.25E-10	14.69089861	Down-Regulated
VSIG4	-1.468892091	5.48699618	-7.373045767	3.41E-11	2.47E-10	14.58947347	Down-Regulated
DPP4	-1.376678248	5.032741332	-7.339625782	4.03E-11	2.90E-10	14.42416472	Down-Regulated
MAOB	-1.04679279	6.652466644	-7.320876274	4.43E-11	3.17E-10	14.33153286	Down-Regulated
SULT1B1	-1.279092641	2.993751226	-7.250224199	6.30E-11	4.40E-10	13.98320512	Down-Regulated
APCS	-2.155688591	10.11246164	-7.243302963	6.52E-11	4.54E-10	13.94914497	Down-Regulated
MS4A7	-1.117567557	6.278393579	-7.23893343	6.66E-11	4.63E-10	13.92764787	Down-Regulated
IL1RL1	-1.046770028	3.408133662	-7.125819777	1.17E-10	7.88E-10	13.37275696	Down-Regulated
MIR4482-1	-1.322816377	3.91245759	-7.088461496	1.41E-10	9.38E-10	13.19018509	Down-Regulated
CCL4	-1.438588555	6.592484245	-6.913539415	3.33E-10	2.10E-09	12.34012516	Down-Regulated
ERRFI1	-1.119878809	8.976829373	-6.908945889	3.41E-10	2.14E-09	12.31791191	Down-Regulated
S100A8	-1.202556096	5.182508596	-6.897080081	3.61E-10	2.26E-09	12.26055823	Down-Regulated
PLAC8	-1.008128709	4.003073865	-6.873051562	4.06E-10	2.53E-09	12.14453415	Down-Regulated
TFPI	-1.485445499	6.834372457	-6.747529521	7.49E-10	4.47E-09	11.54107107	Down-Regulated
LOC100131726	-1.232535248	3.614694687	-6.732872811	8.04E-10	4.77E-09	11.47090151	Down-Regulated
P4HA1	-1.097620701	6.671503332	-6.674740029	1.07E-09	6.21E-09	11.19321078	Down-Regulated
P2RY13	-1.410178513	4.169538288	-6.614028931	1.43E-09	8.18E-09	10.90428313	Down-Regulated
HSD17B2	-1.535619952	6.943254916	-6.607824039	1.47E-09	8.41E-09	10.87481679	Down-Regulated
EGR1	-1.125385532	8.751925319	-6.581778401	1.67E-09	9.47E-09	10.75125812	Down-Regulated
PLA2G16	-1.011851073	6.461841257	-6.524933202	2.19E-09	1.22E-08	10.48232117	Down-Regulated
BLNK	-1.03023568	6.176853165	-6.3543036	4.96E-09	2.62E-08	9.68129338	Down-Regulated
C7	-1.864732007	6.132101844	-6.313259022	6.02E-09	3.14E-08	9.490048051	Down-Regulated
CLDN2	-1.138378481	4.829986832	-6.21856202	9.41E-09	4.78E-08	9.051021382	Down-Regulated
ANPEP	-1.231925997	8.419779218	-6.098461894	1.65E-08	8.12E-08	8.498791544	Down-Regulated
RN5S46	-1.758019038	3.680539238	-6.000505252	2.60E-08	1.24E-07	8.052299593	Down-Regulated
C8orf4	-1.096159942	6.752090228	-5.938442759	3.47E-08	1.62E-07	7.771295911	Down-Regulated
CLRN3	-1.335520655	5.000403847	-5.803713209	6.43E-08	2.89E-07	7.16645949	Down-Regulated
DPT	-1.005959144	3.536510132	-5.571352339	1.84E-07	7.72E-07	6.140797636	Down-Regulated
GBP1	-1.031088537	6.671556152	-5.553427249	1.99E-07	8.31E-07	6.062630844	Down-Regulated
SNORA14A	-1.731999711	9.521450816	-5.525943609	2.25E-07	9.30E-07	5.943055207	Down-Regulated
NPC1L1	-1.040725785	6.157211312	-5.476960543	2.80E-07	1.14E-06	5.730768905	Down-Regulated
GDA	-1.162361253	5.424326922	-5.440315129	3.29E-07	1.32E-06	5.572654665	Down-Regulated
SNORD66	-1.020355109	4.268282785	-5.353205974	4.82E-07	1.90E-06	5.199258232	Down-Regulated
UGT2B11	-1.721874751	5.28023223	-5.297269956	6.15E-07	2.38E-06	4.961340185	Down-Regulated
PROX1	-1.091425748	6.905870929	-5.199898013	9.38E-07	3.52E-06	4.550717729	Down-Regulated
GSTM1	-1.019383561	5.364201315	-5.148300256	1.17E-06	4.32E-06	4.334985233	Down-Regulated
MS4A4A	-1.012206048	4.95543043	-5.109820288	1.38E-06	5.03E-06	4.174951357	Down-Regulated
FGL2	-1.175947951	6.332176591	-4.931591408	2.93E-06	1.01E-05	3.44345437	Down-Regulated
ABCB1	-1.020445151	4.592040307	-4.714762589	7.19E-06	2.32E-05	2.575982831	Down-Regulated
IGHM	-1.492654122	7.1456539	-4.510197228	1.64E-05	5.00E-05	1.781364481	Down-Regulated
CYP3A5	-1.145699063	8.126002471	-4.461348086	1.99E-05	5.97E-05	1.59516599	Down-Regulated
AKR1C2|LOC100653286	-1.124607133	6.697666262	-4.422179606	2.32E-05	6.89E-05	1.446880206	Down-Regulated
