# Supplementary material for: Sulfasalazine Sensitizes Polyhematoporphyrin-Mediated Photodynamic Therapy in Cholangiocarcinoma by Targeting xCT
Source: Front Pharmacol. 2021 Aug 13;12:723488. doi: 10.3389/fphar.2021.723488 (PMC8414975; doi:10.3389/fphar.2021.723488)
Supplement: Supplementary file 3 [file Table2.csv]

Supplementary Table 2. Different expression genes between PDT treatment and control group.
ProbeID	pValue(PDT_vs._Con)	FC(PDT_vs._Con)	log2FC(PDT_vs._Con)	Regulation(PDT_vs._Con)	Case_mean(PDT_vs._Con)	Control_mean(PDT_vs._Con)	TargetID	GeneID	GeneSymbol	Synonyms	Description	ChromosomalLocation	EnsemblID	Sequence	Type	PDT1.flag	PDT2.flag	PDT3.flag	Con1.flag	Con2.flag	Con3.flag	PDT1.normalized	PDT2.normalized	PDT3.normalized	Con1.normalized	Con2.normalized	Con3.normalized
CUST_H6L_13987	0.003648361	-1.607246204	-0.684590944	down	5.483677489	6.168268432	NM_001198819	29974	A1CF	ACF|ACF64|ACF65|APOBEC1CF|ASP	Homo sapiens APOBEC1 complementation factor (A1CF), transcript variant 5, mRNA [NM_001198819]	hs|chr10:52560304-52560245		TTTAATTGGGGCACACAGTCCCATGGTCCATTCTGCATTTTTCAAAATTGAATATAATTG	coding/noncoding	Detected	Detected	Detected	Detected	Detected	Detected	5.35160832	5.626038511	5.473385634	6.324869325	6.1112591	6.068676871
A_23_P104224	0.009644202	-1.908528288	-0.93246057	down	7.525005213	8.457465783	NM_138933	29974	A1CF	ACF|ACF64|ACF65|APOBEC1CF|ASP	Homo sapiens APOBEC1 complementation factor (A1CF), transcript variant 3, mRNA [NM_138933]	hs|chr10:52570857-52569801	ENST00000373995	GACAGCTATTCTTGTACAAAATAACTATTCCTGCTCTAGCCAGCCAGAATCCTGCAATCC	coding	Detected	Detected	Detected	Detected	Detected	Detected	7.324609875	7.492510481	7.757895283	8.71480521	8.480842612	8.176749527
A_24_P169343	0.002047597	2.23465922	1.160054841	up	9.60333261	8.44327777	NM_153698	195827	AAED1	C9orf21	Homo sapiens AhpC/TSA antioxidant enzyme domain containing 1 (AAED1), mRNA [NM_153698]	hs|chr9:99404109-99404050	ENST00000375234	TCTGTTTTACAGCTTGTAGGAGTTCAGCATGTGAACTTTACAAACAGACCTTCAGTTATC	coding	Detected	Detected	Detected	Detected	Detected	Detected	9.449640155	9.561168891	9.799188784	8.65047508	8.215694686	8.463663543
A_24_P172990	0.005132688	2.038767177	1.027697032	up	11.3190875	10.29139047	NM_001605	16	AARS	CMT2N|EIEE29	Homo sapiens alanyl-tRNA synthetase (AARS), mRNA [NM_001605]	hs|chr16:70287935-70287876	ENST00000569825	GCCACTGCAGTCATCCCCCAGTGGCAGAAGGATGAATTGCGGGAGACTCTCAAATCCCTA	coding	Detected	Detected	Detected	Detected	Detected	Detected	11.17542113	11.14131355	11.64052784	10.46962543	10.23371752	10.17082847
CUST_H6L_32860	0.005046219	1.908625317	0.932533914	up	11.6256415	10.69310759	NM_001605	16	AARS	CMT2N|EIEE29	Homo sapiens alanyl-tRNA synthetase (AARS), mRNA [NM_001605]	hs|chr16:70298891-70296399		AATTACCATTTGGACTCCAGTGGTAGCTATGTATTTGAGAACACAGTGGCTACGGTGATG	coding	Detected	Detected	Detected	Detected	Detected	Detected	11.56213781	11.4330754	11.88171129	10.89085204	10.62612699	10.56234373
A_23_P383688	0.000631668	-1.984558295	-0.988817941	down	7.504928387	8.493746328	NM_020745	57505	AARS2	AARSL|COXPD8|LKENP|MT-ALARS|MTALARS	Homo sapiens alanyl-tRNA synthetase 2, mitochondrial (AARS2), mRNA [NM_020745]	hs|chr6:44267479-44267420	ENST00000244571	CTGGAGACCTTCTTTGCTATTACTTCTTTCATTAACAATGACCTCTAATTTAAATTGGGC	coding/noncoding	Detected	Detected	Detected	Detected	Detected	Detected	7.469348423	7.428310109	7.61712663	8.659291968	8.383705691	8.438241327
A_23_P10559	0.014938884	12.46648608	3.639982966	up	6.663669741	3.023686775	NM_001080395	9625	AATK	AATYK|AATYK1|LMR1|LMTK1|PPP1R77|p35BP	Homo sapiens apoptosis-associated tyrosine kinase (AATK), transcript variant 1, mRNA [NM_001080395]	hs|chr17:79091254-79091195	ENST00000374792	GGAAGTTGGGTGATTTTAAGTTATTGTTGCCAAAGAGATGTAAAGTTTATTGTTGCTTCG	coding	Detected	Detected	Detected	Not Detected	Detected	Detected	6.643301347	6.622113968	6.725593909	1.247643832	3.848629858	3.974786636
A_33_P3268487	0.024934709	-1.728385614	-0.789425128	down	6.207339418	6.996764547	NM_000663	18	ABAT	GABA-AT|GABAT|NPD009	Homo sapiens 4-aminobutyrate aminotransferase (ABAT), transcript variant 2, mRNA [NM_000663]	hs|chr16:8878258-8878317	ENST00000396600	CTTAAGCGTACAAAGTGATCTTGTTCACAAGTAATCTGTTGACAGTGCCAATAAATGATA	coding	Detected	Detected	Detected	Detected	Detected	Detected	5.968081817	6.059840531	6.594095908	7.223256134	6.885346854	6.881690652
A_24_P235429	0.007276623	1.604230099	0.681881086	up	10.29913847	9.617257387	NM_005502	19	ABCA1	ABC-1|ABC1|CERP|HDLDT1|TGD	Homo sapiens ATP-binding cassette, sub-family A (ABC1), member 1 (ABCA1), mRNA [NM_005502]	hs|chr9:107543763-107543704	ENST00000374736	CCAAAGAGCCATGTGTCATGTAATACTGAACCACTTTGATATTGAGACATTAATTTGTAC	coding	Detected	Detected	Detected	Detected	Detected	Detected	10.27610999	10.21898726	10.40231816	9.852357666	9.431621149	9.567793347
A_33_P3367984	0.000897877	-2.372980814	-1.246700436	down	5.665658786	6.912359222	NM_173076	26154	ABCA12	ARCI4A|ARCI4B|ICR2B|LI2	Homo sapiens ATP-binding cassette, sub-family A (ABC1), member 12 (ABCA12), transcript variant 1, mRNA [NM_173076]	hs|chr2:215796336-215796277	ENST00000272895	ATACAAGTTTGTCAGCTTTGGCATGACTGTTTGTCTCGAAAACCAATAAACTCAAAGTTT	coding/noncoding	Detected	Detected	Detected	Detected	Detected	Detected	5.559312429	5.534822092	5.902841837	6.967199079	6.763040172	7.006838415
A_23_P44569	0.003970836	1.801491149	0.849191563	up	11.4675439	10.61835233	NM_000392	1244	ABCC2	ABC30|CMOAT|DJS|MRP2|cMRP	Homo sapiens ATP-binding cassette, sub-family C (CFTR/MRP), member 2 (ABCC2), mRNA [NM_000392]	hs|chr10:101611322-101611381	ENST00000370449	CCCTGGACCCTTTTACTTTATGGCTAAGGAAGCTGGCATTGAGAATGTGAACAGCACAAA	coding	Detected	Detected	Detected	Detected	Detected	Detected	11.42885305	11.26589153	11.70788711	10.69816767	10.50037053	10.65651881
A_23_P207507	0.022727037	-1.549228329	-0.631549788	down	11.42149011	12.0530399	NM_003786	8714	ABCC3	ABC31|EST90757|MLP2|MOAT-D|MRP3|cMOAT2	Homo sapiens ATP-binding cassette, sub-family C (CFTR/MRP), member 3 (ABCC3), transcript variant 1, mRNA [NM_003786]	hs|chr17:48768701-48768760	ENST00000503337	GTAACTGTGCTGAATGCTTTAGATGAGGAAATGATCCCCAAGTGGTGAATGACACGCCTA	coding	Detected	Detected	Detected	Detected	Detected	Detected	11.31970994	11.32002992	11.62473048	12.33143855	11.85780975	11.96987139
CUST_H6L_19488	0.04049752	-1.552751943	-0.634827373	down	10.41505116	11.04987853	NM_001144070	8714	ABCC3	ABC31|EST90757|MLP2|MOAT-D|MRP3|cMOAT2	Homo sapiens ATP-binding cassette, sub-family C (CFTR/MRP), member 3 (ABCC3), transcript variant 2, mRNA [NM_001144070]	hs|chr17:48741151-48741210		TATTACCACTACATCTTTGTGACTGGGGTGAAGTTTCGTACTGGGATCATGGGTGTCATC	coding	Detected	Detected	Detected	Detected	Detected	Detected	10.35868906	10.29997256	10.58649186	11.42963076	10.92732585	10.79267899
A_33_P3298062	0.000132006	-2.748630101	-1.458712768	down	5.712675122	7.17138789	NM_001023587	10057	ABCC5	ABC33|EST277145|MOAT-C|MOATC|MRP5|SMRP|pABC11	Homo sapiens ATP-binding cassette, sub-family C (CFTR/MRP), member 5 (ABCC5), transcript variant 2, mRNA [NM_001023587]	hs|chr3:183701626-183701567	ENST00000443376	CACCTGCTGTACAGTGTTTGTGAGATGCTCTTTGAAGATGGTACTTTTATATTTTTTCAT	coding/noncoding	Detected	Detected	Detected	Detected	Detected	Detected	5.590938327	5.669602781	5.877484258	7.248527921	7.069291428	7.196344322
CUST_H6L_05491	0.01313546	-1.682723225	-0.750797901	down	4.488679846	5.239477747	NM_001171	368	ABCC6	ABC34|ARA|EST349056|GACI2|MLP1|MOAT-E|MOATE|MRP6|PXE|PXE1|URG7	Homo sapiens ATP-binding cassette, sub-family C (CFTR/MRP), member 6 (ABCC6), transcript variant 1, mRNA [NM_001171]	hs|chr16:16267251-16267192		TCAGTCCCTGAGAAGGACCGTACCACTTCAGAAGCCCAGACAGAGGTTCCTCTGGATGAC	coding/noncoding	Detected	Detected	Detected	Detected	Detected	Detected	4.799392921	4.376786418	4.289860199	5.349872557	5.083814934	5.284745751
A_23_P100539	0.002747376	-2.089838465	-1.063391433	down	4.857612906	5.921004339	NM_001171	368	ABCC6	ABC34|ARA|EST349056|GACI2|MLP1|MOAT-E|MOATE|MRP6|PXE|PXE1|URG7	Homo sapiens ATP-binding cassette, sub-family C (CFTR/MRP), member 6 (ABCC6), transcript variant 1, mRNA [NM_001171]	hs|chr16:16243914-16243855	ENST00000576204	TCATCGATAGCTCCACACGATATTGAGTCTAGACCTGTGTTTGCTCTCTGGGAGGAAAAT	coding	Detected	Detected	Detected	Detected	Detected	Detected	4.76154428	5.000806391	4.810488048	6.195531156	5.858800645	5.708681218
A_33_P3307955	0.026866804	1.561892003	0.643294702	up	6.508921699	5.865626997	NM_001122674	5825	ABCD3	ABC43|CBAS5|PMP70|PXMP1|ZWS2	Homo sapiens ATP-binding cassette, sub-family D (ALD), member 3 (ABCD3), transcript variant 2, mRNA [NM_001122674]	hs|chr1:94944201-94944260	ENST00000315713	GTTCGAGACAAGCCTGGACAAAAAGCGAGACCCGCTTCTTTAAAAAATAATAATAAAACA	coding	Detected	Detected	Detected	Detected	Detected	Detected	6.357988377	6.461460891	6.707315827	5.555857415	6.067376745	5.973646831
A_23_P305759	0.047482111	1.79091318	0.8406954	up	9.24417779	8.40348239	NM_138340	171586	ABHD3	LABH3	Homo sapiens abhydrolase domain containing 3 (ABHD3), mRNA [NM_138340]	hs|chr18:19236897-19236838	ENST00000577564	AGTCCTAGACTGAAGTCAGTAGGAATTCCAGTATTGTGTCTAAATTCTGTGGATGATGTT	coding/noncoding	Detected	Detected	Detected	Detected	Detected	Detected	9.154309175	9.058066732	9.520157464	8.926139524	8.111161012	8.173146634
A_23_P205519	0.008022753	1.635580604	0.709802859	up	11.19098339	10.48118053	NM_022060	63874	ABHD4	ABH4	Homo sapiens abhydrolase domain containing 4 (ABHD4), mRNA [NM_022060]	hs|chr14:23081028-23081087	ENST00000428304	ATGGTTTCCAGCTCAATCCACCCCTGACCCATCTGTCAGCTTTTTCCCAGGGAGCCGTTT	coding/noncoding	Detected	Detected	Detected	Detected	Detected	Detected	11.10243516	11.08184659	11.3886684	10.69138333	10.3934692	10.35868906
A_33_P3622802	0.001414387	2.438926677	1.286246386	up	8.866395751	7.580149365	NM_005470	10006	ABI1	ABI-1|ABLBP4|E3B1|NAP1BP|SSH3BP|SSH3BP1	Homo sapiens abl-interactor 1 (ABI1), transcript variant 1, mRNA [NM_005470]	hs|chr10:27036506-27036447	ENST00000346832	GTTGTACAGTGAACTGTTGTACACTGGTTCAATGAAAGGAAGTTAAAAGTACCTTTTACA	coding	Detected	Detected	Detected	Detected	Detected	Detected	8.679649537	8.789599023	9.129938692	7.613477835	7.407437185	7.719533075
A_23_P218858	0.011406749	-1.590522848	-0.669501097	down	6.655412802	7.324913899	NM_015429	25890	ABI3BP	NESHBP|TARSH	Homo sapiens ABI family, member 3 (NESH) binding protein (ABI3BP), mRNA [NM_015429]	hs|chr3:100468645-100468586	ENST00000284322	CCCACCATAAATGTTACAATATCTGAATATGCTTTGTCAAACTATCCCTTTATGCAATCG	coding	Detected	Detected	Detected	Detected	Detected	Detected	6.612956571	6.590828692	6.762453144	7.55969061	7.071839287	7.343211801
A_33_P3411975	0.013238985	-1.545753379	-0.628310159	down	8.271081704	8.899391864	NM_015429	25890	ABI3BP	NESHBP|TARSH	Homo sapiens ABI family, member 3 (NESH) binding protein (ABI3BP), mRNA [NM_015429]	hs|chr3:100585783-100585724	ENST00000475896	GCATTACCTGCCGAATCTAAAACACCAGAGGTTGAAAAAATCTCAGCACGACCCACAACA	coding	Detected	Detected	Detected	Detected	Detected	Detected	8.139097303	8.149602987	8.524544823	8.827741144	8.817978508	9.052455939
A_33_P3413667	8.41E-05	12.66365835	3.662622334	up	7.98770863	4.325086297	NM_001136001	27	ABL2	ABLL|ARG	Homo sapiens ABL proto-oncogene 2, non-receptor tyrosine kinase (ABL2), transcript variant e, mRNA [NM_001136001]	hs|chr1:179079775-179079716	ENST00000392043	CGAATCTACACACATGATACTGGGCGAAAGAAGCCAGACAAAAGAGTACATACTTTATGA	coding	Detected	Detected	Detected	Detected	Detected	Detected	7.922792469	7.72185995	8.318473471	4.467187696	4.04120887	4.466862324
A_32_P139894	0.004274353	2.245221826	1.166857989	up	9.480418496	8.313560508	NM_007314	27	ABL2	ABLL|ARG	Homo sapiens ABL proto-oncogene 2, non-receptor tyrosine kinase (ABL2), transcript variant b, mRNA [NM_007314]	hs|chr1:179068871-179068812	ENST00000502732	CAAACATGCGGATTCAATTCTTTAAAACTCGTTGAACGTTTATACCAAAGGTCCCGCCCC	coding	Detected	Detected	Detected	Detected	Detected	Detected	9.483145859	9.289410294	9.668699336	8.634001025	8.072060981	8.234619516
A_33_P3219601	0.00498637	2.454474008	1.295413889	up	8.399674959	7.10426107	NM_007314	27	ABL2	ABLL|ARG	Homo sapiens ABL proto-oncogene 2, non-receptor tyrosine kinase (ABL2), transcript variant b, mRNA [NM_007314]	hs|chr1:179076912-179076853	ENST00000504405	CCTGTCCTTAATAACTTATTGTCATGTGTACAGGAAATCAGTGATGTGGTGCAGAGGTAG	coding	Detected	Detected	Detected	Detected	Detected	Detected	8.341982872	8.148518387	8.708523618	7.429254637	6.923978719	6.959549854
CUST_H6L_27428	0.042824501	2.171982279	1.119012332	up	7.551610562	6.43259823	ENST00000502855	22885	ABLIM3	HMFN1661	actin binding LIM protein family, member 3 [Source:HGNC Symbol;Acc:29132] [ENST00000502855]	hs|chr5:148632067-148632126		ATTCCATGGGCACATGGCAAATACCTCCAAGCTTATTCCTAGTAGTATTAGGGGACTCTC	coding	Detected	Detected	Detected	Detected	Detected	Detected	7.505453683	7.298803231	7.850574772	7.1250544	6.104274093	6.068466196
A_33_P3297444	0.001455783	2.100423018	1.070679911	up	9.509364869	8.438684958	NM_032548	80325	ABTB1	BPOZ|BTB3|BTBD21|EF1ABP|PP2259	Homo sapiens ankyrin repeat and BTB (POZ) domain containing 1 (ABTB1), transcript variant 1, mRNA [NM_032548]	hs|chr3:127399692-127399751	ENST00000464431	TCCCATGCACAGGGCCATTCAGGAAGGGCTGGGGGAGTGTGTGTGGCAATAAAGCTTGAA	coding/noncoding	Detected	Detected	Detected	Detected	Detected	Detected	9.354865322	9.431407635	9.74182165	8.47995791	8.303065935	8.53303103
CUST_H6L_24975	0.004277762	2.226098201	1.154517237	up	6.976429597	5.82191236	ENST00000466612	80325	ABTB1	BPOZ|BTB3|BTBD21|EF1ABP|PP2259	ankyrin repeat and BTB (POZ) domain containing 1 [Source:HGNC Symbol;Acc:18275] [ENST00000466612]	hs|chr3:127392352-127392411		CTCCGGTCCCTGAGGATTCGGAAACTCCTGACGCAGCTAAAGTGAATCTGGCGCTGAGAT	coding	Detected	Detected	Detected	Detected	Detected	Detected	6.747822808	6.837694076	7.343771906	5.791639544	5.951990939	5.722106597
A_23_P356616	0.000118023	3.158289813	1.659143563	up	10.59465064	8.935507076	NM_145804	25841	ABTB2	ABTB2A|BTBD22	Homo sapiens ankyrin repeat and BTB (POZ) domain containing 2 (ABTB2), mRNA [NM_145804]	hs|chr11:34172801-34172742	ENST00000435224	TTCTTCAGCTGTCTGGCCGCACCTTAAAAACTATTTATTCACCAAAAGCCCCAGGCATTT	coding	Detected	Detected	Detected	Detected	Detected	Detected	10.43146115	10.55053201	10.80195876	8.96153523	8.892650003	8.952335995
CUST_H6L_39143	0.000760803	-2.331343071	-1.221161321	down	7.713935416	8.935096738	NM_014384	27034	ACAD8	ACAD-8|ARC42	Homo sapiens acyl-CoA dehydrogenase family, member 8 (ACAD8), mRNA [NM_014384]	hs|chr11:134135495-134135554		AAGCCTGTGGTCTAGGAGTGCTATTCAGTGTTTCTTTTCCTGATAAACACTTTGAATATT	coding/noncoding	Detected	Detected	Detected	Detected	Detected	Detected	7.656765882	7.54120322	7.943837146	8.973043935	8.825153283	9.007092995
A_24_P171182	0.002524338	2.025353615	1.018173816	up	9.486198183	8.468024367	NM_022735	64746	ACBD3	GCP60|GOCAP1|GOLPH1|PAP7	Homo sapiens acyl-CoA binding domain containing 3 (ACBD3), mRNA [NM_022735]	hs|chr1:226333332-226333273	ENST00000366812	AACCCCACATTATTCCAGTTTGGAATTACTTATTAAGGAGAATTGGAAATACATATGCCC	coding	Detected	Detected	Detected	Detected	Detected	Detected	9.360303465	9.475298104	9.622992981	8.510974643	8.223563661	8.669534798
A_23_P107166	0.024376646	-1.569088033	-0.649926297	down	7.78501564	8.434941936	NM_024722	79777	ACBD4	HMFT0700	Homo sapiens acyl-CoA binding domain containing 4 (ACBD4), transcript variant 2, mRNA [NM_024722]	hs|chr17:43220926-43220985	ENST00000586346	CCAAAAGAGGTGACTGTCAGTGGAGGGGTCTCTGCAGCCAACTGAGACTATCTTGCTGTG	coding	Detected	Detected	Detected	Detected	Detected	Detected	7.650951031	7.608618615	8.095477273	8.627716463	8.376908612	8.300200734
CUST_H6L_19602	0.01139354	2.790796883	1.480677127	up	7.834689329	6.354012202	NM_000789	1636	ACE	ACE1|CD143|DCP|DCP1|ICH|MVCD3	Homo sapiens angiotensin I converting enzyme (ACE), transcript variant 1, mRNA [NM_000789]	hs|chr17:61573755-61573814		GTACTTTGTCAGCTTCATCATCCAGTTCCAGTTCCACGAGGCACTGTGCCAGGCAGCTGG	coding	Detected	Detected	Detected	Detected	Detected	Detected	7.946710146	7.676677615	7.880680226	5.707667084	6.716197345	6.638172175
A_33_P3788618	0.044662603	-1.63904339	-0.712854047	down	9.077775467	9.790629514	NM_001010887	340485	ACER2	ALKCDase2|ASAH3L	Homo sapiens alkaline ceramidase 2 (ACER2), mRNA [NM_001010887]	hs|chr9:19451559-19451618	ENST00000340967	AATTTTTAAATACTGAGCACAATTTTTAAATACTGACATCACTTCCGCTTCCCCCTCCCA	coding	Detected	Detected	Detected	Detected	Detected	Detected	9.326805199	9.262176873	8.644344329	9.98660035	9.802478709	9.582809484
A_23_P131676	0.014825657	1.877948323	0.909157364	up	7.798010774	6.88885341	NM_020311	57007	ACKR3	CMKOR1|CXC-R7|CXCR-7|CXCR7|GPR159|RDC-1|RDC1	Homo sapiens atypical chemokine receptor 3 (ACKR3), mRNA [NM_020311]	hs|chr2:237490783-237490842	ENST00000272928	ATCTGTGTGGTGTTTTGTACCGGCACGGGATATGGAACGAAAACTGCTTTGTAATGCAGT	coding	Detected	Detected	Detected	Detected	Detected	Detected	7.547083768	7.625195443	8.22175311	6.869915476	6.793973398	7.002671356
CUST_H6L_19748	0.015079506	-1.753371739	-0.8101319	down	3.616087542	4.426219442	ENST00000592329	51	ACOX1	ACOX|PALMCOX|SCOX	acyl-CoA oxidase 1, palmitoyl [Source:HGNC Symbol;Acc:119] [ENST00000592329]	hs|chr17:73974612-73974553		AGGTATGCCTTAGAACAGAGCAAGTGTTGTTAAGCCTAAACTTTACAGCTGCGGTCTATG	coding	Detected	Detected	Detected	Detected	Detected	Detected	3.612389882	3.435192252	3.800680492	4.648016085	4.096481537	4.534160703
CUST_H6L_19481	0.037412662	-1.614299975	-0.69090869	down	4.151342264	4.842250954	ENST00000503295	80221	ACSF2	ACSMW|AVYV493	acyl-CoA synthetase family member 2 [Source:HGNC Symbol;Acc:26101] [ENST00000503295]	hs|chr17:48549704-48549763		CAGGCAAAGCTCTCTCCATTTCCAAGGACCACCTATCCTGAAGCAAGAGGATAGGAAGCC	coding	Detected	Detected	Detected	Detected	Detected	Detected	4.439807092	4.119672045	3.894547653	5.150220788	4.610436626	4.766095447
A_23_P120594	0.02465285	-1.554569713	-0.636515314	down	7.378395079	8.014910393	NM_032501	84532	ACSS1	ACAS2L|ACECS1|AceCS2L	Homo sapiens acyl-CoA synthetase short-chain family member 1 (ACSS1), transcript variant 1, mRNA [NM_032501]	hs|chr20:24987088-24987029	ENST00000484396	TGTTGGCTGCAGGGTACACAAATACTGAGTGGTGGTCTTTTGTTACAGGCTTAGCAACAA	coding	Detected	Detected	Detected	Detected	Detected	Detected	7.26781434	7.203030018	7.664340879	8.168027685	7.801781021	8.074922473
A_33_P3422404	0.041690381	-1.868688666	-0.902026228	down	6.282333921	7.184360149	NM_001252677	84532	ACSS1	ACAS2L|ACECS1|AceCS2L	Homo sapiens acyl-CoA synthetase short-chain family member 1 (ACSS1), transcript variant 4, mRNA [NM_001252677]	hs|chr20:25028781-25028722	ENST00000376726	AGAGCGTTGCTTTGATCTGGGAGCGCGATGAGCCTGGAACGGAAGTGAGGATCACCTACA	coding	Detected	Detected	Detected	Detected	Detected	Detected	5.98223267	6.177026867	6.687742224	7.593350921	6.83492058	7.124808945
A_33_P3360665	0.000771598	2.457737841	1.297331037	up	10.81251294	9.5151819	NM_001105	90	ACVR1	ACTRI|ACVR1A|ACVRLK2|ALK2|FOP|SKR1|TSRI	Homo sapiens activin A receptor, type I (ACVR1), transcript variant 1, mRNA [NM_001105]	hs|chr2:158594035-158593976	ENST00000410057	ATAGTGTCAAGAAGGAAGATTTGACGTTGTTGTCATTGTCCAGCTGGGACCTAATGCTGG	coding	Detected	Detected	Detected	Detected	Detected	Detected	10.70528236	10.84556389	10.88669256	9.723877055	9.2774565	9.544212143
A_23_P79221	0.002932091	2.188110044	1.129685296	up	11.05963905	9.929953759	NM_001105	90	ACVR1	ACTRI|ACVR1A|ACVRLK2|ALK2|FOP|SKR1|TSRI	Homo sapiens activin A receptor, type I (ACVR1), transcript variant 1, mRNA [NM_001105]	hs|chr2:158593493-158593434	ENST00000409283	AAATGTAATGTCAGACTTTGCTGCATTTTACACATGTGCTGATGTTTACAATGATGCCGA	coding	Detected	Detected	Detected	Detected	Detected	Detected	11.03910216	11.09321575	11.04659926	10.23038178	9.628830264	9.930649238
A_33_P3327404	0.027992395	6.235305837	2.640460325	up	4.580719519	1.940259194	NM_145259	130399	ACVR1C	ACVRLK7|ALK7	Homo sapiens activin A receptor, type IC (ACVR1C), transcript variant 1, mRNA [NM_145259]	hs|chr2:158390313-158390254	ENST00000335450	TTTAAGTGCCCATAAGGCAGCATGAAAAGATAACTCTAAAGTTAAGCATGGGCAGGAGTT	coding	Detected	Detected	Detected	Not Detected	Not Detected	Not Detected	4.552394286	4.133291069	5.056473202	3.32416883	0.813017657	1.683591096
A_32_P190944	0.000146714	29.69832619	4.892309718	up	5.798476922	0.906167204	NM_145259	130399	ACVR1C	ACVRLK7|ALK7	Homo sapiens activin A receptor, type IC (ACVR1C), transcript variant 1, mRNA [NM_145259]	hs|chr2:158384001-158383942	ENST00000243349	CTTTTGGTAGCGTGACTCTTCTTATACCTAAGAACATATTACAAATGTCAAAACCATTGC	coding	Detected	Detected	Detected	Not Detected	Not Detected	Not Detected	5.741402383	5.230201174	6.423827209	0.950687311	0.913795023	0.854019278
A_23_P397455	0.014685501	7.175726452	2.843124894	up	5.026738565	2.183613671	NM_145259	130399	ACVR1C	ACVRLK7|ALK7	Homo sapiens activin A receptor, type IC (ACVR1C), transcript variant 1, mRNA [NM_145259]	hs|chr2:158389215-158389156	ENST00000243349	TGAGTGAGTGAGTACAGAAGAATGCTCATGATAGTTTTGCCTTCATTCTACTTTCTGTGG	coding	Detected	Detected	Detected	Not Detected	Detected	Detected	4.855137908	4.750074541	5.475003247	0.895374437	3.014122511	2.641344065
A_32_P134209	0.000819143	3.539277602	1.823454924	up	7.531961388	5.708506465	NM_001106	93	ACVR2B	ACTRIIB|ActR-IIB|HTX4	Homo sapiens activin A receptor, type IIB (ACVR2B), mRNA [NM_001106]	hs|chr3:38534307-38534366	ENST00000352511	TGGCCTAAAGCAGACATCCATGTAATTACAGTTGCAAAATGAAAACATTTTGGAAAGAAC	coding/noncoding	Detected	Detected	Detected	Detected	Detected	Detected	7.401652712	7.441884535	7.752346917	5.541121253	5.540377087	6.044021054
A_23_P48886	0.005085714	-1.700178218	-0.765685982	down	8.803789505	9.569475487	NM_001110	102	ADAM10	AD10|AD18|CD156c|HsT18717|MADM|RAK|kuz	Homo sapiens ADAM metallopeptidase domain 10 (ADAM10), mRNA [NM_001110]	hs|chr15:58889314-58889255	ENST00000260408	CAATGTACATACCTTGTTATATGCAGACATGTATTTCTTACGTACACTGTACTTCTGTGT	coding	Detected	Detected	Detected	Detected	Detected	Detected	8.721546518	8.80215577	8.887666229	9.810951681	9.37108773	9.526387051
CUST_H6L_18531	0.027847217	-1.825404332	-0.868216061	down	5.902423449	6.770639509	ENST00000470269	102	ADAM10	AD10|AD18|CD156c|HsT18717|MADM|RAK|kuz	ADAM metallopeptidase domain 10 [Source:HGNC Symbol;Acc:188] [ENST00000470269]	hs|chr15:58901416-58901357		TAAATTCCTGTGCTTGTTGCGTGGTAAGTTCTAGTAAATACCTGTCAAACTGAAGTTGTC	coding	Detected	Detected	Detected	Detected	Detected	Detected	5.874363463	5.548828753	6.28407813	7.003260357	6.50633143	6.802326741
CUST_H6L_18532	0.016945055	-1.629665889	-0.704576217	down	10.18197942	10.88655564	ENST00000475898	102	ADAM10	AD10|AD18|CD156c|HsT18717|MADM|RAK|kuz	ADAM metallopeptidase domain 10 [Source:HGNC Symbol;Acc:188] [ENST00000475898]	hs|chr15:58921466-58920027		GAAGCATGATTCTGGAACAGAGTGCACACCAGGAGAATCTAAGAATTTGGGTCAAAAAGA	coding	Detected	Detected	Detected	Detected	Detected	Detected	10.0556179	10.09399342	10.39632696	11.17098992	10.76389285	10.72478415
CUST_H6L_18533	0.002206718	-1.635400304	-0.709643814	down	9.963187252	10.67283107	NM_001110	102	ADAM10	AD10|AD18|CD156c|HsT18717|MADM|RAK|kuz	Homo sapiens ADAM metallopeptidase domain 10 (ADAM10), mRNA [NM_001110]	hs|chr15:58971324-58957339		TAACTATCCCCATAAATACGGTCCTCAGGGGGGCTGTGCAGATCATTCAGTATTTGAAAG	coding/noncoding	Detected	Detected	Detected	Detected	Detected	Detected	9.959265584	9.944767665	9.985528507	10.87241991	10.59829485	10.54777845
A_33_P3243857	0.003496549	-1.551904154	-0.634039459	down	10.0746652	10.70870466	NM_001110	102	ADAM10	AD10|AD18|CD156c|HsT18717|MADM|RAK|kuz	Homo sapiens ADAM metallopeptidase domain 10 (ADAM10), mRNA [NM_001110]	hs|chr15:58889460-58889401	ENST00000396136	CTGTTCTTCGTTGCTGCATTTTCTTCACTTGCAGGCAAACTTGGCTCTCAATAAACTTTT	coding	Detected	Detected	Detected	Detected	Detected	Detected	10.06995614	9.994059273	10.15998018	10.63100879	10.60536394	10.88974124
A_23_P143120	0.012692284	1.658627697	0.729990089	up	10.99853422	10.26854413	NM_003183	6868	ADAM17	ADAM18|CD156B|CSVP|NISBD|NISBD1|TACE	Homo sapiens ADAM metallopeptidase domain 17 (ADAM17), mRNA [NM_003183]	hs|chr2:9630192-9630133	ENST00000310823	GTCATGTGTTTGAACTTCCTGCAGGTAAACAGTTCTTGTGTGGTTTGGCCCTTCTCCTTT	coding	Detected	Detected	Detected	Detected	Detected	Detected	10.89122553	10.86393319	11.24044393	10.48929455	10.08055747	10.23578037
A_24_P243741	0.044162001	-1.647031256	-0.719867934	down	5.152743327	5.87261126	NM_021721	53616	ADAM22	ADAM 22|MDC2	Homo sapiens ADAM metallopeptidase domain 22 (ADAM22), transcript variant 5, mRNA [NM_021721]	hs|chr7:87795178-87795237	ENST00000398201	ACAGACACTGGATAGGTTCTGATTGCAACACTTACTTCCCTCACAATGATGATGCAAAGA	coding	Detected	Detected	Detected	Detected	Detected	Detected	5.039878555	4.82834704	5.590004385	5.80204036	6.071182694	5.744610727
CUST_H6L_29346	0.01731087	-1.638247833	-0.712153623	down	5.88517718	6.597330803	NM_021721	53616	ADAM22	ADAM 22|MDC2	Homo sapiens ADAM metallopeptidase domain 22 (ADAM22), transcript variant 5, mRNA [NM_021721]	hs|chr7:87754949-87757950		CAAGACCAAAAAGGAGTAAACGGCAGCTTCGTCGATATCCTCGTAATGTAGAAGAAGAAA	coding	Detected	Detected	Detected	Detected	Detected	Detected	5.776783276	5.653173544	6.22557472	6.640078625	6.491457589	6.660456196
A_23_P211039	0.003979477	2.705498197	1.43589428	up	6.231013473	4.795119194	NM_006988	9510	ADAMTS1	C3-C5|METH1	Homo sapiens ADAM metallopeptidase with thrombospondin type 1 motif, 1 (ADAMTS1), mRNA [NM_006988]	hs|chr21:28209768-28209709	ENST00000464589	TATGGGGGTAGATAGAAAAGGAGTTGAATCATCAGAGTAAACTGCCAGTTGCAAATTTGA	coding	Detected	Detected	Detected	Detected	Detected	Detected	6.109023031	5.929217895	6.654799495	4.60012434	4.945997036	4.839236205
A_33_P3390013	0.008165221	4.20505493	2.072124646	up	5.207090316	3.13496567	NM_006988	9510	ADAMTS1	C3-C5|METH1	Homo sapiens ADAM metallopeptidase with thrombospondin type 1 motif, 1 (ADAMTS1), mRNA [NM_006988]	hs|chr21:28209959-28209900	ENST00000464589	GTGATCCTTTAAAGAAACCTAAACATTTCATAGACTTTTGCACAATGGCAGAATGCAGTT	coding	Detected	Detected	Detected	Not Detected	Not Detected	Not Detected	4.791163324	5.067838253	5.762269371	3.749743539	2.913018385	2.742135085
CUST_H6L_55653	0.001938155	3.770338661	1.914694116	up	4.44307649	2.528382374	NM_006988	9510	ADAMTS1	C3-C5|METH1	Homo sapiens ADAM metallopeptidase with thrombospondin type 1 motif, 1 (ADAMTS1), mRNA [NM_006988]	hs|chr21:28212074-28212015		CTTTAGAGAGGAACAATGTGAAGCACACAACGAGTTTTCAAAAGCTTCCTTTGGGAGTGG	coding/noncoding	Detected	Detected	Detected	Not Detected	Not Detected	Not Detected	4.4465393	4.117016166	4.765674003	2.211971704	2.859559577	2.513615841
A_23_P393645	0.014306821	-1.565221995	-0.646367289	down	7.240294845	7.886662133	NM_139025	11093	ADAMTS13	ADAM-TS13|ADAMTS-13|C9orf8|VWFCP|vWF-CP	Homo sapiens ADAM metallopeptidase with thrombospondin type 1 motif, 13 (ADAMTS13), transcript variant 1, mRNA [NM_139025]	hs|chr9:136324399-136324458	ENST00000371929	CTACTTTAGAGTCTTCTCCAATGTCCAAAAGGCTAGGGGGTTGGAGGTGGGGACTCTGGA	coding/noncoding	Detected	Detected	Detected	Detected	Detected	Detected	7.199342253	7.056312852	7.465229429	8.07458641	7.734660167	7.850739823
A_24_P140405	0.011277629	-1.68206842	-0.75023639	down	5.208303303	5.958539693	NM_014243	9508	ADAMTS3	ADAMTS-4	Homo sapiens ADAM metallopeptidase with thrombospondin type 1 motif, 3 (ADAMTS3), mRNA [NM_014243]	hs|chr4:73147061-73147002	ENST00000286657	GTAAACTAACAGCTTAAACTATTGACTCTATACCTCTAAAGAATTGCTGCTACTTTGTGC	coding	Detected	Detected	Detected	Detected	Detected	Detected	5.489943859	5.220399481	4.914566569	6.013514571	5.947344246	5.914760262
CUST_H6L_18812	0.021798814	-1.574510081	-0.654902995	down	7.254221175	7.909124169	NM_207517	57188	ADAMTSL3	ADAMTSL-3	Homo sapiens ADAMTS-like 3 (ADAMTSL3), mRNA [NM_207517]	hs|chr15:84651119-84651178		TATTAACCTGACCATTGGTAGCAGAGCCTATTTGCTGCCCAACACATCCGTGATTATTAA	coding	Detected	Detected	Detected	Detected	Detected	Detected	7.003657585	7.209502721	7.549503218	8.074272886	7.811936215	7.841163407
CUST_H6L_18811	0.005276983	2.668995721	1.416296993	up	5.044948522	3.62865153	ENST00000567663	57188	ADAMTSL3	ADAMTSL-3	ADAMTS-like 3 [Source:HGNC Symbol;Acc:14633] [ENST00000567663]	hs|chr15:84559584-84559643		AAGAAGTGTGCAAGTGGAAAAGGAAGCGTTCTCAGTGGATTTCATTTCCTGTTACTGAAC	coding	Detected	Detected	Detected	Not Detected	Detected	Detected	4.985133266	4.940739453	5.208972847	3.415607111	3.356808843	4.113538635
CUST_H6L_32909	0.000449729	-2.045295321	-1.03230917	down	9.247667415	10.27997658	NM_012091	23536	ADAT1	HADAT1	Homo sapiens adenosine deaminase, tRNA-specific 1 (ADAT1), transcript variant 1, mRNA [NM_012091]	hs|chr16:75633837-75633778		ATGCTTTGAAAGTACTCTGCAGCAGCTCTGTTTTATGGGTTCCTACATTGATTCAGCAAA	coding	Detected	Detected	Detected	Detected	Detected	Detected	9.186842576	9.199219732	9.356939937	10.43204202	10.15744184	10.2504459
A_22_P00016415	0.037540962	-1.500991864	-0.585916157	down	7.380806047	7.966722204	NM_012091	23536	ADAT1	HADAT1	Homo sapiens adenosine deaminase, tRNA-specific 1 (ADAT1), transcript variant 1, mRNA [NM_012091]	hs|chr16:75637056-75636997	ENST00000307921|ENST00000564489	AAAGTGGAACTCTTCAGATCATTCCAGAAGCTGCTAAGCAGAATTGCAAGGGACAAGTGG	coding/noncoding	Detected	Detected	Detected	Detected	Detected	Detected	7.169064118	7.222384339	7.750969683	7.977693825	8.039927206	7.882545581
A_23_P141100	0.002633759	-1.892678222	-0.920429156	down	8.680776718	9.601205874	NM_012091	23536	ADAT1	HADAT1	Homo sapiens adenosine deaminase, tRNA-specific 1 (ADAT1), transcript variant 1, mRNA [NM_012091]	hs|chr16:75633770-75633711	ENST00000566445	TGAGCTGAAATGATGTTTGACGCTCTGCAAGTTTTACAGCTTTGCCTAGCATAGCGAATA	coding	Detected	Detected	Detected	Detected	Detected	Detected	8.564357545	8.552795382	8.925177227	9.688637567	9.475888281	9.639091774
CUST_H6L_13095	0.002273949	6.904443894	2.78752522	up	4.480348221	1.692823001	NM_018417	55811	ADCY10	HCA2|HEL-S-7a|SAC|SACI|Sacy|hsAC	Homo sapiens adenylate cyclase 10 (soluble) (ADCY10), transcript variant 1, mRNA [NM_018417]	hs|chr1:167874288-167873229		CCAGAGCGACCCTTTATGGATTATTTTGACGGAGTCCTGATGTTTGTTGATATTTCAGGC	coding	Detected	Detected	Detected	Not Detected	Not Detected	Not Detected	4.420406724	4.15143893	4.869199009	1.04818441	2.220019271	1.810265324
CUST_H6L_16144	0.025997362	-1.509839267	-0.594394973	down	6.652838509	7.247233481	NM_020983	112	ADCY6	AC6|LCCS8	Homo sapiens adenylate cyclase 6 (ADCY6), transcript variant 2, mRNA [NM_020983]	hs|chr12:49160001-49159981		CATTGAGACTTTCCTCATCCTGGGCGCCAGCCAGAAACGAAAGAGGAGAAGGCCATGCTG	coding/noncoding	Detected	Detected	Detected	Detected	Detected	Detected	6.500771623	6.480141274	6.977602629	7.333523296	7.268363972	7.139813176
CUST_H6L_25547	0.039489653	-1.956149613	-0.968016717	down	3.954533161	4.922549878	ENST00000540541	118	ADD1	ADDA	adducin 1 (alpha) [Source:HGNC Symbol;Acc:243] [ENST00000540541]	hs|chr4:2877912-2877971		TATGAGTGGCATAGTTCATTGATCTTATCACAGGAAATCAGTGCCTTGAGTATACGTATA	coding	Detected	Detected	Detected	Detected	Detected	Detected	4.134357588	3.415806419	4.313435476	5.195448242	4.617529024	4.954672368
A_33_P3241786	0.009958203	2.965179442	1.568119414	up	7.169325347	5.601205932	NM_017482	119	ADD2	ADDB	Homo sapiens adducin 2 (beta) (ADD2), transcript variant 2, mRNA [NM_017482]	hs|chr2:70902283-70902224	ENST00000413157	CATAGTGATGGCTTGGAAGTGTCCATAGAAGGGATTGCAATAAAGGTGTGTCTTCCTTCT	coding	Detected	Detected	Detected	Detected	Detected	Detected	6.930431484	7.225060003	7.352484553	6.112485223	5.022684187	5.668448387
CUST_H6L_60005	0.017317798	-1.692479075	-0.759137997	down	4.188479554	4.947617551	NM_000672	130	ADH6	ADH-5	Homo sapiens alcohol dehydrogenase 6 (class V) (ADH6), transcript variant 2, mRNA [NM_000672]	hs|chr4:100129887-100129828		TTTGATATGACAGATGCTGGTATAGACTTCTGCTTTGAGGCCATTGGAAATCTGGACGTT	coding/noncoding	Detected	Detected	Detected	Detected	Detected	Detected	3.888624328	4.177042427	4.499771907	4.798827346	5.074062004	4.969963302
A_23_P157569	0.02910661	-1.559088871	-0.640703166	down	7.736673602	8.377376768	NM_144650	137872	ADHFE1	ADH8|HMFT2263|HOT	Homo sapiens alcohol dehydrogenase, iron containing, 1 (ADHFE1), mRNA [NM_144650]	hs|chr8:67380656-67380715	ENST00000496501	GGCTTTGTCTTTTCATCTTTGTGCATAACTTACCTGTTACCAGTATAGGTGGGATATACA	coding	Detected	Detected	Detected	Detected	Detected	Detected	7.627978932	7.681858442	7.90018343	8.709175974	8.123647138	8.299307192
A_23_P127948	0.00433035	1.818048512	0.862390696	up	10.47820317	9.615812474	NM_001124	133	ADM	AM|PAMP	Homo sapiens adrenomedullin (ADM), mRNA [NM_001124]	hs|chr11:10328780-10328839	ENST00000528655	GTGTAAAGTTGTTCGCCGCGTGGAATGTGAGTGTGTTTGTGTGCATGAAAGAGAAAGACT	coding	Detected	Detected	Detected	Detected	Detected	Detected	10.41112916	10.36572252	10.65775783	9.472587864	9.527081917	9.847767642
A_24_P134319	0.022716548	1.526991473	0.610692006	up	10.02044923	9.409757221	NM_001282531	23394	ADNP	ADNP1|HVDAS|MRD28	Homo sapiens activity-dependent neuroprotector homeobox (ADNP), transcript variant 3, mRNA [NM_001282531]	hs|chr20:49506012-49505953	ENST00000349014	GGGCTGGAACGGAGCTATGTTGCATCTGTTGTTATACAGGTAGATTATAAGTTCTACATG	coding	Detected	Detected	Detected	Detected	Detected	Detected	9.845430472	9.890942527	10.32497468	9.556289387	9.344100941	9.328881336
A_23_P164468	0.004629258	1.972302501	0.979880841	up	11.37057819	10.39069735	NM_014913	22850	ADNP2	ZNF508	Homo sapiens ADNP homeobox 2 (ADNP2), mRNA [NM_014913]	hs|chr18:77897118-77897177	ENST00000262198	CAGCAGATGGTACAGTGAGTGTTCAGAGACGTGGGTACAAACCCTGTGATGTATGTATAA	coding	Detected	Detected	Detected	Detected	Detected	Detected	11.25604479	11.25510014	11.60058965	10.51507324	10.13660202	10.52041681
A_23_P74299	0.007924103	-3.044732321	-1.606315399	down	5.942648263	7.548963661	NM_000674	134	ADORA1	RDC7	Homo sapiens adenosine A1 receptor (ADORA1), transcript variant 1, mRNA [NM_000674]	hs|chr1:203135679-203135738	ENST00000367235	AGAGGCAGAAAGGGTAGGTTCAGTAATCATTTCTGATATTTGCTGGAGTGCTGGCTCCAC	coding	Detected	Detected	Detected	Detected	Detected	Detected	5.642628526	5.823609118	6.361707144	8.035672033	7.351433495	7.259785455
A_23_P34568	0.033474206	1.822555085	0.865962419	up	8.837508726	7.971546307	NM_017825	54936	ADPRHL2	ARH3	Homo sapiens ADP-ribosylhydrolase like 2 (ADPRHL2), mRNA [NM_017825]	hs|chr1:36558810-36558869	ENST00000373178	CATTTATTCCATCTCACTTGGTGGGGACACAGACACCATTGCCACCATGGCTGGGGCCAT	coding	Detected	Detected	Detected	Detected	Detected	Detected	8.646683956	8.718893952	9.14694827	8.41063791	7.818943506	7.685057504
A_23_P55127	0.000410675	2.362031287	1.240028074	up	8.266365938	7.026337864	NM_020233	56985	ADPRM	C17orf48|MDS006|NBLA03831	Homo sapiens ADP-ribose/CDP-alcohol diphosphatase, manganese-dependent (ADPRM), mRNA [NM_020233]	hs|chr17:10608748-10608807	ENST00000527582	AGTGTCTTGGGCGTGGATCAGTCTTCTCCAAAATACGAGCAGTGTATGAAGATATTGAGG	coding	Detected	Detected	Detected	Detected	Detected	Detected	8.106724843	8.217299757	8.475073215	7.084155221	6.965625711	7.02923266
A_23_P33326	0.045926185	2.022991029	1.016489922	up	3.754262031	2.737772108	NM_000679	147	ADRA1B	ADRA1|ALPHA1BAR	Homo sapiens adrenoceptor alpha 1B (ADRA1B), mRNA [NM_000679]	hs|chr5:159399943-159400002		CTCCTTGTACTTCACTGAAGGATGGCACTTTGGTGGGGTTGGAAACAAAGTCGACATTAA	coding	Detected	Detected	Detected	Not Detected	Detected	Detected	3.917047472	3.475208229	3.870530392	2.097094398	3.168327507	2.94789442
A_23_P145024	0.036981356	-1.730295258	-0.791018241	down	7.04631794	7.83733618	NM_000024	154	ADRB2	ADRB2R|ADRBR|B2AR|BAR|BETA2AR	Homo sapiens adrenoceptor beta 2, surface (ADRB2), mRNA [NM_000024]	hs|chr5:148208080-148208139	ENST00000305988	CTCTTATTTGCTCACACGGGGTATTTTAGGCAGGGATTTGAGGAGCAGCTTCAGTTGTTT	coding	Detected	Detected	Detected	Detected	Detected	Detected	6.808989392	6.908415611	7.421548815	8.155943365	7.56034307	7.795722106
A_23_P76823	0.014451777	-2.095062934	-1.066993582	down	8.107305765	9.174299347	NM_199165	122622	ADSSL1		Homo sapiens adenylosuccinate synthase like 1 (ADSSL1), transcript variant 1, mRNA [NM_199165]	hs|chr14:105213294-105213353	ENST00000557582	GGGTTGGTGTTGGCAAGTCAAGAGAGTCGATGATCCAGCTGTTTTAGTCGCAGACTGAGC	coding	Detected	Detected	Detected	Detected	Detected	Detected	7.961677827	7.878462096	8.481777371	9.525967864	8.983143966	9.01378621
CUST_H6L_18141	0.006481368	-2.422862405	-1.276712476	down	7.7573557	9.034068176	NM_199165	122622	ADSSL1		Homo sapiens adenylosuccinate synthase like 1 (ADSSL1), transcript variant 1, mRNA [NM_199165]	hs|chr14:105213575-105213634		TATGACACATTAGTGTCACATGGTTGCGTGTCCAGCCGAAGCAGTGTAATAAACATCTCC	coding	Detected	Detected	Detected	Detected	Detected	Detected	7.597568819	7.632258852	8.042239429	9.43255744	8.84081192	8.828835168
A_33_P3214501	0.000788431	2.559179653	1.355681427	up	12.23334057	10.87765915	NM_022767	64782	AEN	ISG20L1|pp12744	Homo sapiens apoptosis enhancing nuclease (AEN), mRNA [NM_022767]	hs|chr15:89174348-89174407	ENST00000557927	GCTCTTAAGCAAAAGTCTGAGAAACAAGACAGTGGTTTGAATTCTGGGGCCTTTGTGTAG	coding	Detected	Detected	Detected	Detected	Detected	Detected	12.13528523	12.10538032	12.45935616	11.06796962	10.78528574	10.77972208
A_23_P206077	0.002489546	2.927326156	1.549583496	up	10.37274568	8.82316218	NM_022767	64782	AEN	ISG20L1|pp12744	Homo sapiens apoptosis enhancing nuclease (AEN), mRNA [NM_022767]	hs|chr15:89174900-89174959	ENST00000557927	TAAGCCCATTGTTTATTCTTTGAGAATTTGTTGTAACTTCTTCAGGATAACACCTGAGTC	coding	Detected	Detected	Detected	Detected	Detected	Detected	10.19167304	10.29169895	10.63486503	9.189373609	8.587614185	8.692498745
A_23_P406341	0.017618892	-1.950717762	-0.964005058	down	6.195877454	7.159882512	NM_001001936	84632	AFAP1L2	CTB-1144G6.4|KIAA1914|XB130	Homo sapiens actin filament associated protein 1-like 2 (AFAP1L2), transcript variant 1, mRNA [NM_001001936]	hs|chr10:116055189-116055130	ENST00000491814	AAGCTGAAGCACTAATCCCACTAAGTTAAAGACTTCTTTCCAGTCCAAGGCAGGCCTGAA	coding/noncoding	Detected	Detected	Detected	Detected	Detected	Detected	5.96428329	6.098435746	6.524913326	7.466926764	6.840890294	7.171830477
A_33_P3242373	0.039864485	1.587632894	0.666877359	up	8.362285025	7.695407666	NM_005935	4299	AFF1	AF4|MLLT2|PBM1	Homo sapiens AF4/FMR2 family, member 1 (AFF1), transcript variant 2, mRNA [NM_005935]	hs|chr4:88036391-88036450	ENST00000503369	GAAGCACAGCTCTGAGAAGAGGAGCTCAGACAGCTCAAGCAAGTTGGCCAAAAAGAGAAA	coding	Detected	Detected	Detected	Detected	Detected	Detected	8.215694686	8.105500686	8.765659702	7.86419182	7.651168584	7.570862594
A_33_P3242383	0.031046766	1.864159154	0.898525036	up	3.906425213	3.007900177	ENST00000504956	4299	AFF1	AF4|MLLT2|PBM1	AF4/FMR2 family, member 1 [Source:HGNC Symbol;Acc:HGNC:7135] [ENST00000504956]	hs|chr4:87968749-87968808	ENST00000504956	GTGTGGAATTTCTTATCTTGGGGAATTCCAATTCGAAGACGGATTTGAGATGAAAATGTC	coding	Detected	Detected	Detected	Not Detected	Detected	Detected	3.699515647	3.634812944	4.38494705	2.739291216	3.11319262	3.171216695
A_24_P286079	0.004708167	2.330116922	1.220402349	up	9.913957597	8.693555248	NM_014423	27125	AFF4	AF5Q31|CHOPS|MCEF	Homo sapiens AF4/FMR2 family, member 4 (AFF4), mRNA [NM_014423]	hs|chr5:132211793-132211734	ENST00000265343	TCTATCTAGCCTCCGTTTTGAATGGTTTTAAGAAATTTTGTATATGGAGGATGGAAATGC	coding	Compromised	Detected	Detected	Detected	Detected	Detected	9.903862594	9.637988013	10.20002219	8.480169065	8.642916449	8.957580229
CUST_H6L_27265	0.030346732	1.723872329	0.785652932	up	10.75489435	9.969241413	NM_014423	27125	AFF4	AF5Q31|CHOPS|MCEF	Homo sapiens AF4/FMR2 family, member 4 (AFF4), mRNA [NM_014423]	hs|chr5:132235318-132234814		CTTAAAACTAAGCAGCAGTGAAGACAGTGATGGGGAACAGGATTGTGATAAGACAATGCC	coding	Detected	Detected	Detected	Detected	Detected	Detected	10.61518747	10.55913046	11.09036511	10.29012964	9.713195989	9.904398611
CUST_H6L_29814	0.011648439	1.68595178	0.753563275	up	7.702193937	6.948630662	ENST00000478320	116988	AGAP3	AGAP-3|CENTG3|CRAG|MRIP-1|cnt-g3	ArfGAP with GTPase domain, ankyrin repeat and PH domain 3 [Source:HGNC Symbol;Acc:16923] [ENST00000478320]	hs|chr7:150835129-150835188		ATGTCTCAGGCTCTGCTCTGCAGCTCTATTTTTAGGATAGTATCTTTGAGAATCCTCCCC	coding	Detected	Detected	Detected	Detected	Detected	Detected	7.571855382	7.515194488	8.01953194	7.064913546	6.927026875	6.853951565
A_23_P311640	0.008886767	-1.904908507	-0.929721706	down	10.15578236	11.08550407	NM_006076	3268	AGFG2	HRBL|RABR	Homo sapiens ArfGAP with FG repeats 2 (AGFG2), mRNA [NM_006076]	hs|chr7:100163205-100163264	ENST00000474713	TAGTTAGCTGTTGGTGTCATGTTTGGATACCAGTGTTTTATATTTATACATAGAGAGGAT	coding	Detected	Detected	Detected	Detected	Detected	Detected	10.0394802	10.01977646	10.40809043	11.37547659	10.8821297	10.99890591
CUST_H6L_29726	0.003058778	-3.390673109	-1.761571703	down	2.442028824	4.203600526	ENST00000495028	55750	AGK	CATC5|CTRCT38|MTDPS10|MULK	acylglycerol kinase [Source:HGNC Symbol;Acc:21869] [ENST00000495028]	hs|chr7:141296419-141298838		CTCAATCCTGCAGCTTGCAAAGGGTAAGCTAAAATACTGCCACTGAAGGAAAGTCTTTTC	coding	Not Detected	Not Detected	Not Detected	Detected	Detected	Detected	2.413459698	2.399545887	2.513080886	4.735053833	3.830511533	4.045236213
A_23_P112159	0.001000609	1.956155061	0.968020735	up	11.52083616	10.55281542	NM_012154	27161	AGO2	EIF2C2|Q10	Homo sapiens argonaute RISC catalytic component 2 (AGO2), transcript variant 1, mRNA [NM_012154]	hs|chr8:141542006-141541947	ENST00000519980	TTCCAGAATGCCTTCCGTCCCAGATTTCAAACTTGGATTTTGAACTGCAGACCTGTATGA	coding	Detected	Detected	Detected	Detected	Detected	Detected	11.51948039	11.35075757	11.69227051	10.65598914	10.4731566	10.52930053
CUST_H6L_04921	2.02E-05	2.456026414	1.296326077	up	6.327975957	5.03164988	NM_017629	192670	AGO4	EIF2C4	Homo sapiens argonaute RISC catalytic component 4 (AGO4), mRNA [NM_017629]	hs|chr1:36320299-36320358		TTAAAATAAGCTAGAACCAGGATGCTTCCTTATTGGAAAGGCTTTGCCAGTCCTTAAGGT	coding/noncoding	Detected	Detected	Detected	Detected	Detected	Detected	6.287038235	6.293727142	6.403162494	5.016733411	4.969222242	5.108993988
A_23_P23171	0.005501389	1.923373408	0.943638878	up	6.42706708	5.483428202	NM_017629	192670	AGO4	EIF2C4	Homo sapiens argonaute RISC catalytic component 4 (AGO4), mRNA [NM_017629]	hs|chr1:36320420-36320479	ENST00000373210	CAAGGTAACTCACACGACTACTTGCAGTACAAATTTTTTGCTTCTCTTTCGACATGAAAT	coding	Detected	Detected	Detected	Detected	Detected	Detected	6.287103114	6.273742926	6.7203552	5.306710669	5.528069842	5.615504095
CUST_H6L_04920	0.012616885	2.446763695	1.290874775	up	7.073303859	5.782429085	NM_017629	192670	AGO4	EIF2C4	Homo sapiens argonaute RISC catalytic component 4 (AGO4), mRNA [NM_017629]	hs|chr1:36322804-36322863		ATTTTCTTGCTCAATAGCAAGGTGGTAGCTCTGCTTTCATTTTAAGAAAGTGGAGGCTGA	coding/noncoding	Detected	Detected	Detected	Detected	Detected	Detected	6.891999492	6.862080015	7.465832071	6.183128082	5.398224522	5.76593465
A_33_P3323068	0.028698646	1.812810757	0.858228327	up	6.699366043	5.841137715	NM_020133	56895	AGPAT4	1-AGPAT4|LPAAT-delta|dJ473J16.2	Homo sapiens 1-acylglycerol-3-phosphate O-acyltransferase 4 (AGPAT4), mRNA [NM_020133]	hs|chr6:161587364-161587305	ENST00000366905	AAATGCCATCGTGGTTCTCAACCACAAGTTTGAAATTGACTTTCTGTGTGGCTGGAGCCT	coding	Detected	Detected	Detected	Detected	Detected	Detected	6.573502797	6.630174863	6.894420468	5.383704644	5.964027429	6.175681073
CUST_H6L_25973	0.00614253	4.273011505	2.095253201	up	5.591707168	3.496453967	ENST00000513683		AGPAT9		1-acylglycerol-3-phosphate O-acyltransferase 9 [Source:HGNC Symbol;Acc:28157] [ENST00000513683]	hs|chr4:84516125-84516184		AATTACTCAGCATTCACTGGAGTAGCATAAAAGCTGACCAATCTTGGCCTTGCTACCAAA	coding	Detected	Detected	Detected	Not Detected	Detected	Detected	5.404825605	5.184635455	6.185660445	3.391314324	3.117470021	3.980577555
A_23_P69810	0.000566034	2.703504399	1.434830704	up	10.36131218	8.926481473	NM_032717	84803	AGPAT9		Homo sapiens 1-acylglycerol-3-phosphate O-acyltransferase 9 (AGPAT9), transcript variant 1, mRNA [NM_032717]	hs|chr4:84526584-84526643	ENST00000611707	GTAACAAAGAGCTTAGTTTTCCTTGTTTGAATGCTGTAGATCTGTACCTAGTACCCCTCC	coding/noncoding	Detected	Detected	Detected	Detected	Detected	Detected	10.28722677	10.2836143	10.51309546	9.14916417	8.728433502	8.901846747
CUST_H6L_07415	0.00070024	2.695754342	1.430689033	up	10.80869959	9.378010559	NM_032717		AGPAT9		Homo sapiens 1-acylglycerol-3-phosphate O-acyltransferase 9 (AGPAT9), transcript variant 1, mRNA [NM_032717]	hs|chr4:84526074-84526133		AGGTGCCCTTTTTGGCTTTTGTTGTTGTTGTAACATTAGCCCCATGGATTGTAAGGTGGT	coding/noncoding	Detected	Detected	Detected	Detected	Detected	Detected	10.74910658	10.61488337	11.06210882	9.348850468	9.268072717	9.517108492
A_32_P27706	0.028084364	-1.825726727	-0.86847084	down	8.791867993	9.660338834	NM_003659	8540	AGPS	ADAP-S|ADAS|ADHAPS|ADPS|ALDHPSY	Homo sapiens alkylglycerone phosphate synthase (AGPS), mRNA [NM_003659]	hs|chr2:178408390-178408449	ENST00000264167	ACTGAGCCATACTGTTTTCCACAAGGGCTCAACACATAGTCAGTATTCCGTGCTTTCAGT	coding	Detected	Detected	Detected	Detected	Detected	Detected	8.767266101	8.651508676	8.956829203	10.13151296	9.329043836	9.520459701
CUST_H6L_11831	0.008194756	-1.60286059	-0.680648952	down	10.28432219	10.96497114	NM_198576	375790	AGRN	CMS8|CMSPPD	Homo sapiens agrin (AGRN), mRNA [NM_198576]	hs|chr1:982956-983015		GACGACCTCTTCCGGAATTCAGACGTCAAGAAGGATTTTCGGAGTGTCCGCTTGCGGGAC	coding	Detected	Detected	Detected	Detected	Detected	Detected	10.16026756	10.13097728	10.56172174	10.99066767	10.94329945	10.96094631
A_22_P00000867	0.003724166	-1.844602694	-0.88331011	down	11.60406791	12.48737802	NM_198576	375790	AGRN	CMS8|CMSPPD	Homo sapiens agrin (AGRN), mRNA [NM_198576]	hs|chr1:991432-991491	ENST00000461111|ENST00000418300	CGTGTTACTAACTCTAGTATGTTTCTGTGTCAATCGCTGTGAAATAAAGTCTGAAAACTT	coding/noncoding	Detected	Detected	Detected	Detected	Detected	Detected	11.53684385	11.59348796	11.68187193	12.76244359	12.31147696	12.38821352
A_23_P343411	0.029074376	-1.796655745	-0.845314002	down	11.48414488	12.32945888	NM_198576	375790	AGRN	CMS8|CMSPPD	Homo sapiens agrin (AGRN), mRNA [NM_198576]	hs|chr1:991186-991245	ENST00000461111	CACTGCAAATCCTCCCCACAGCGTCAGTGAAAGTCGTCCTTGTCTCAGAATGACCAGGGG	coding	Detected	Detected	Detected	Detected	Detected	Detected	11.3644175	11.4064752	11.68154194	12.79230134	12.15141258	12.04466273
A_23_P115261	0.00177171	-1.795877074	-0.844688602	down	10.5888218	11.4335104	NM_000029	183	AGT	ANHU|SERPINA8	Homo sapiens angiotensinogen (serpin peptidase inhibitor, clade A, member 8) (AGT), mRNA [NM_000029]	hs|chr1:230838590-230838531	ENST00000366667	TGTTCCAAAAAGAATTCCAACCGACCAGCTTGTTTGTGAAACAAAAAAGTGTTCCCTTTT	coding/noncoding	Detected	Detected	Detected	Detected	Detected	Detected	10.52776038	10.51354836	10.72515667	11.57958901	11.26554322	11.45539899
CUST_H6L_28913	0.000466188	2.966898813	1.568955724	up	11.87250946	10.30355373	NM_001621	196	AHR	bHLHe76	Homo sapiens aryl hydrocarbon receptor (AHR), mRNA [NM_001621]	hs|chr7:17370470-17373554		GTCGTCTAAGGTGTCTGCTGGATAATTCATCTGGTTTTCTGGCAATGAATTTCCAAGGGA	coding/noncoding	Detected	Detected	Detected	Detected	Detected	Detected	11.86180938	11.64592782	12.10979117	10.35886504	10.17155084	10.38024532
A_33_P3316800	0.000715108	3.191462861	1.674217859	up	11.90159921	10.22738135	NM_001621	196	AHR	bHLHe76	Homo sapiens aryl hydrocarbon receptor (AHR), mRNA [NM_001621]	hs|chr7:17382763-17382822	ENST00000242057	CTGTTGGACGTCAGCAAGTTCACATGGAGGCATTGATGCATGCTATTCACAATTATTCCA	coding/noncoding	Detected	Detected	Detected	Detected	Detected	Detected	11.79505759	11.72187561	12.18786442	10.36558457	10.02361425	10.29294523
A_23_P215566	0.001041132	2.92034647	1.546139541	up	11.96224408	10.41610454	NM_001621	196	AHR	bHLHe76	Homo sapiens aryl hydrocarbon receptor (AHR), mRNA [NM_001621]	hs|chr7:17384999-17385058	ENST00000242057	AATGGCTTCGGACAAAATATCTCTGAGTTCTGTGTATTTTCAGTCAAAACTTTAAACCTG	coding/noncoding	Detected	Detected	Detected	Detected	Detected	Detected	12.01160947	11.73849906	12.13662371	10.69186514	10.29575633	10.26069214
A_32_P75094	0.020522583	1.763343971	0.818313925	up	8.849947785	8.03163386	NM_032797	84883	AIFM2	AMID|PRG3	Homo sapiens apoptosis-inducing factor, mitochondrion-associated, 2 (AIFM2), transcript variant 2, mRNA [NM_032797]	hs|chr10:71872124-71872065	ENST00000307864	CTTCTATTGACTTACAATATTCTAGAAGGACCTACGTGTGGGGACACAGTTTTCCAAACT	coding	Detected	Detected	Detected	Detected	Detected	Detected	8.765991991	8.839571084	8.94428028	8.400751435	7.659548651	8.034601494
CUST_H6L_12175	0.004648321	1.557681891	0.639400637	up	7.324330705	6.684930068	ENST00000466029	204	AK2	ADK2|AK 2	adenylate kinase 2 [Source:HGNC Symbol;Acc:362] [ENST00000466029]	hs|chr1:33480148-33480089		CTCCAAAAGAGCCCATGAAAGATGACGTATGTAAACTCAGGACAAAAAATTTCCTTTTCT	coding	Detected	Detected	Detected	Detected	Detected	Detected	7.314988185	7.159017764	7.498986166	6.581181684	6.712958629	6.76064989
A_24_P342632	0.025853359	2.596286205	1.37644943	up	4.315585126	2.939135696	NM_174858	26289	AK5	AK6	Homo sapiens adenylate kinase 5 (AK5), transcript variant 1, mRNA [NM_174858]	hs|chr1:78025046-78025105	ENST00000344720	CGTCATGGCTAAGAGAACAAATCTGATAAATTGTGTAACCTAGTCTCTTCTCTACATGGT	coding	Detected	Detected	Detected	Not Detected	Detected	Detected	4.252908977	4.181776674	4.512069727	2.18471333	3.181783422	3.450910337
A_33_P3307253	0.004057855	1.519564814	0.603658211	up	7.558221511	6.9545633	NM_012093	26289	AK5	AK6	Homo sapiens adenylate kinase 5 (AK5), transcript variant 2, mRNA [NM_012093]	hs|chr1:77763572-77763631	ENST00000317704	GGGCATTGTTATTGATGGATTTCCAAGAGATGTTGCCCAGGCTCTATCTTTTGAGGACCA	coding	Detected	Detected	Detected	Detected	Detected	Detected	7.453453174	7.560581082	7.660630277	7.113120098	6.836317385	6.914252416
A_23_P21734	0.000811219	1.78555445	0.836372129	up	11.75543005	10.91905792	NM_001015891	102157402	AK6	AD-004|CGI-137|CINAP|CIP|hCINAP	Homo sapiens adenylate kinase 6 (AK6), transcript variant 3, mRNA [NM_001015891]	hs|chr5:68651567-68651508	ENST00000380818	CATGGTTGTGATTTCTTCCCTGAACGCTGGTTTCATATAGTTTTTGTGCTGAGAACAGAT	coding	Detected	Detected	Detected	Detected	Detected	Detected	11.72292265	11.72541656	11.81795092	11.08640558	10.79736973	10.87339844
CUST_H6L_26888	0.000769054	2.004100755	1.002955041	up	11.77970838	10.77675334	NM_001015891	102157402	AK6	AD-004|CGI-137|CINAP|CIP|hCINAP	Homo sapiens adenylate kinase 6 (AK6), transcript variant 3, mRNA [NM_001015891]	hs|chr5:68647863-68647804		TCACTCTTGTTGATATCTCTGCCGACATCATAGAAATTGTTCAAGTGTCAGTAACACTTT	coding	Detected	Detected	Detected	Detected	Detected	Detected	11.68346219	11.71345435	11.9422086	10.75409765	10.66525301	10.91090936
CUST_H6L_04282	0.006426739	1.893251713	0.920866234	up	9.906235685	8.985369451	NM_001015891	102157402	AK6	AD-004|CGI-137|CINAP|CIP|hCINAP	Homo sapiens adenylate kinase 6 (AK6), transcript variant 3, mRNA [NM_001015891]	hs|chr5:68648053-68647994		CAATATTCAGTGTGAGATTTTTCAAGTTCTTTATGAAGAAGCCACAACATCCCACAAGGA	coding/noncoding	Detected	Detected	Detected	Detected	Detected	Detected	9.825917688	9.923224936	9.969564432	9.283865323	8.690667645	8.981575384
A_23_P214897	0.003035008	2.311181219	1.208630386	up	11.18403416	9.975403777	NM_144497	9590	AKAP12	AKAP250|SSeCKS	Homo sapiens A kinase (PRKA) anchor protein 12 (AKAP12), transcript variant 2, mRNA [NM_144497]	hs|chr6:151670006-151670065	ENST00000490177	ACAACCCACTGAGTCCCAGGCTAATGATATTGGATTTAAGAAGGTGTTTAAGTTTGTTGG	coding	Detected	Detected	Detected	Detected	Detected	Detected	11.14267854	10.89490196	11.51452199	9.933666207	10.08531802	9.907227109
A_32_P152437	0.002986611	1.734648347	0.794643225	up	9.700971398	8.906328172	NM_005100	9590	AKAP12	AKAP250|SSeCKS	Homo sapiens A kinase (PRKA) anchor protein 12 (AKAP12), transcript variant 1, mRNA [NM_005100]	hs|chr6:151679428-151679487	ENST00000402676	TCAAATGTTCCCCCTCAGGTTATTTTGCTTATGGTACCCATGAGTTGCCTCTCTCTGTAC	coding	Detected	Detected	Detected	Detected	Detected	Detected	9.738892354	9.523780124	9.840241715	8.748429394	9.013999743	8.956555379
A_23_P111311	0.002277767	2.515608628	1.330907489	up	9.748892799	8.41798531	NM_144497	9590	AKAP12	AKAP250|SSeCKS	Homo sapiens A kinase (PRKA) anchor protein 12 (AKAP12), transcript variant 2, mRNA [NM_144497]	hs|chr6:151674814-151674873	ENST00000253332	CACAGGAGGAGTTACAGAAACAAGAGAGAGAATCTGCAAAGTCAGAACTTACAGAATCTT	coding	Detected	Detected	Detected	Detected	Detected	Detected	9.704390843	9.513782762	10.02850479	8.180782679	8.508815707	8.564357545
CUST_H6L_18831	0.009194942	2.133204692	1.093022406	up	7.385512442	6.292490036	ENST00000560340	11214	AKAP13	AKAP-13|AKAP-Lbc|ARHGEF13|BRX|HA-3|Ht31|LBC|PRKA13|PROTO-LB|PROTO-LBC|c-lbc|p47	A kinase (PRKA) anchor protein 13 [Source:HGNC Symbol;Acc:371] [ENST00000560340]	hs|chr15:86126308-86126367		GTCAGTTTGATGCACACTTCTATACCACCACCTGTTACCAGCTGTAGACAGAAGACCTAT	coding	Detected	Detected	Detected	Detected	Detected	Detected	7.402213939	7.034640783	7.719682603	6.509122327	6.092602349	6.27574543
CUST_H6L_20567	4.63E-05	2.138841656	1.09682968	up	9.503954062	8.407124382	NM_014371	26993	AKAP8L	HA95|HAP95|NAKAP|NAKAP95	Homo sapiens A kinase (PRKA) anchor protein 8-like (AKAP8L), transcript variant 1, mRNA [NM_014371]	hs|chr19:15508526-15508379		AGGAGTACGTCACTAACAAGACCAAGAAGACAGAGGAGCTCCGAAAAACCGTGGAGGACC	coding/noncoding	Detected	Detected	Detected	Detected	Detected	Detected	9.401767849	9.520036947	9.59005739	8.385409982	8.391325913	8.44463725
A_23_P153767	0.023114721	1.859168259	0.894657343	up	9.954183398	9.059526054	NM_014371	26993	AKAP8L	HA95|HAP95|NAKAP|NAKAP95	Homo sapiens A kinase (PRKA) anchor protein 8-like (AKAP8L), transcript variant 1, mRNA [NM_014371]	hs|chr19:15508018-15491422	ENST00000593845	GCAGTTTGGGATCATCCAGAAGCATCTGAAGACCATGGATCACAACCGGAACCGCAGGCT	coding/noncoding	Detected	Detected	Detected	Detected	Detected	Detected	9.807173172	9.949186753	10.10619027	9.526599725	8.792843492	8.859134946
A_23_P428827	0.01014253	2.154108562	1.10709096	up	10.92201725	9.814926289	NM_018064	55122	AKIRIN2	C6orf166|FBI1|dJ486L4.2	Homo sapiens akirin 2 (AKIRIN2), mRNA [NM_018064]	hs|chr6:88391436-88391377	ENST00000257787	AGAGAAGACATTTAGAAACGAGTTTCCAACAGACAGATCCGTGTTGTACTTCTGATGCAC	coding	Detected	Detected	Detected	Detected	Detected	Detected	10.82435348	10.84753007	11.09416821	10.26440066	9.558550013	9.621828199
A_33_P3220047	0.042976191	1.891579667	0.919591539	up	7.489886354	6.570294815	NM_030767	80709	AKNA		Homo sapiens AT-hook transcription factor (AKNA), mRNA [NM_030767]	hs|chr9:117138898-117138839	ENST00000312033	TTCAAGTCTCCAGCTGAGATTGTGCAGGAGGTGCTGTTGAGCAGTGGAGAAGCAGCCCTG	coding	Detected	Detected	Detected	Detected	Detected	Detected	7.349807249	7.20611092	7.913740894	7.026550836	6.357988377	6.326345233
CUST_H6L_31265	0.002032595	2.016043467	1.011526744	up	10.44686743	9.435340691	NM_030767	80709	AKNA		Homo sapiens AT-hook transcription factor (AKNA), mRNA [NM_030767]	hs|chr9:117098553-117098494		CATACCTCTGCATTTCTGGAATGTGTGTGCATCAATGATGTTTGTATATTTGAGGCATTT	coding/noncoding	Detected	Detected	Detected	Detected	Detected	Detected	10.37571173	10.39221425	10.57267632	9.647459953	9.208921963	9.449640155
A_24_P152968	0.00052248	2.663545607	1.413347984	up	10.31234899	8.899001002	NM_001353	1645	AKR1C1	2-ALPHA-HSD|20-ALPHA-HSD|C9|DD1|DD1/DD2|DDH|DDH1|H-37|HAKRC|HBAB|MBAB	Homo sapiens aldo-keto reductase family 1, member C1 (AKR1C1), mRNA [NM_001353]	hs|chr10:5005636-5005695	ENST00000477661	AATGGATTCGAAATATCAGTGTGTGAAGCTGAATGATGGTCACTTCATGCCTGTCCTGGG	coding/noncoding	Detected	Detected	Detected	Detected	Detected	Detected	10.3087041	10.16272068	10.46562218	9.113822984	8.80399013	8.779189893
A_33_P3365117	1.20E-05	5.474016012	2.452599655	up	8.475151189	6.022551534	ENST00000380859	1645	AKR1C1	2-ALPHA-HSD|20-ALPHA-HSD|C9|DD1|DD1/DD2|DDH|DDH1|H-37|HAKRC|HBAB|MBAB	aldo-keto reductase family 1, member C1 [Source:HGNC Symbol;Acc:HGNC:384] [ENST00000380859]	hs|chr10:5011936-5011995	ENST00000380859	GTCCCCAAATGTTACACACATTTCAGCATTAAAGTTACTACACTTTTCCCAGTAAATTAC	coding	Detected	Detected	Detected	Detected	Detected	Detected	8.472589558	8.355106982	8.597757025	6.118918562	6.037434341	5.911301699
A_23_P257971	0.00015364	3.145937382	1.653489955	up	11.51238299	9.858893033	NM_001353	1645	AKR1C1	2-ALPHA-HSD|20-ALPHA-HSD|C9|DD1|DD1/DD2|DDH|DDH1|H-37|HAKRC|HBAB|MBAB	Homo sapiens aldo-keto reductase family 1, member C1 (AKR1C1), mRNA [NM_001353]	hs|chr10:5019910-5019969	ENST00000460124	TTATCCATTTTCTGATGAATATTAACATGGAGGGCATTGCATGAGGTCTACCAGAAGGCC	coding	Detected	Detected	Detected	Detected	Detected	Detected	11.48294695	11.43214282	11.6220592	10.04077158	9.679979754	9.855927759
A_23_P138541	0.002245214	2.139511411	1.097281374	up	13.3782298	12.28094843	NM_003739	8644	AKR1C3	DD3|DDX|HA1753|HAKRB|HAKRe|HSD17B5|PGFS|hluPGFS	Homo sapiens aldo-keto reductase family 1, member C3 (AKR1C3), transcript variant 1, mRNA [NM_003739]	hs|chr10:5147789-5147848	ENST00000439082	TTTTGAGTTCCAGTTGACTGCAGAGGACATGAAAGCCATAGATGGCCTAGACAGAAATCT	coding/noncoding	Detected	Detected	Detected	Detected	Detected	Detected	13.28832546	13.18217622	13.66418773	12.20731693	12.23744256	12.39808579
A_23_P205959	0.032513973	-1.836541852	-0.876991773	down	13.94784525	14.82483703	NM_000693	220	ALDH1A3	ALDH1A6|ALDH6|MCOP8|RALDH3	Homo sapiens aldehyde dehydrogenase 1 family, member A3 (ALDH1A3), transcript variant 1, mRNA [NM_000693]	hs|chr15:101456503-101456562	ENST00000329841	ATATAGACACTAACCTTGATAGTGATACGTTAGAGGGTTCCTATTCTTCCATTGTACGAT	coding/noncoding	Detected	Detected	Detected	Detected	Detected	Detected	13.85870206	13.90032132	14.08451239	15.32981201	14.43857244	14.70612663
CUST_H6L_32558	0.014845964	-1.604590531	-0.682205189	down	4.40304162	5.085246809	ENST00000566280	226	ALDOA	ALDA|GSD12|HEL-S-87p	aldolase A, fructose-bisphosphate [Source:HGNC Symbol;Acc:414] [ENST00000566280]	hs|chr16:30066313-30066372		TTCATCTGCAGGCTCTTACCCTGAGACACTTGACATTTAGCCCTTGCATCTATCCGTTTT	coding	Detected	Detected	Detected	Detected	Detected	Detected	4.441305397	4.610810138	4.157009326	5.020094747	4.952688562	5.282957117
A_33_P3230881	0.023285701	-1.604515454	-0.682137685	down	5.719311377	6.401449061	NM_032834	84920	ALG10	ALG10A|DIE2|KCR1	Homo sapiens ALG10, alpha-1,2-glucosyltransferase (ALG10), mRNA [NM_032834]	hs|chr12:34181056-34181115	ENST00000266483	CATGACAGTTACTAAAGGACATTTTAGGATAGTCTTCATATGATTGTTAGGAGACTACCT	coding	Detected	Detected	Detected	Detected	Detected	Detected	5.660643503	5.580232775	5.917057853	6.079060176	6.581866124	6.543420884
A_32_P89679	0.002854063	-2.119560537	-1.083765172	down	6.457317228	7.541082401	NM_001013620	144245	ALG10B	ALG10|KCR1	Homo sapiens ALG10B, alpha-1,2-glucosyltransferase (ALG10B), mRNA [NM_001013620]	hs|chr12:38722948-38723007	ENST00000308742	TTATAGGTCAGAAAAATGAGGTCCACACTAATTTTGCCTCTTCCACAGGGAGATAGATTC	coding	Detected	Detected	Detected	Detected	Detected	Detected	6.462759121	6.379967866	6.529224698	7.857512148	7.336480417	7.429254637
CUST_H6L_16075	0.010149892	-1.862229789	-0.897031105	down	7.043961997	7.940993101	NM_001013620	144245	ALG10B	ALG10|KCR1	Homo sapiens ALG10B, alpha-1,2-glucosyltransferase (ALG10B), mRNA [NM_001013620]	hs|chr12:38712206-38713967		TGGCAACTTCTATTTACTATATTTGCTTTTCCACAAGGTACAACCCAGAAACAAGGCTGC	coding	Detected	Detected	Detected	Detected	Detected	Detected	6.914252416	6.971037011	7.246596563	8.266820727	7.717765191	7.838393387
A_23_P35168	0.00932379	-1.773521984	-0.826617214	down	5.877925963	6.704543176	NM_013339	29929	ALG6	CDG1C	Homo sapiens ALG6, alpha-1,3-glucosyltransferase (ALG6), mRNA [NM_013339]	hs|chr1:63902525-63902584	ENST00000494765	TGACGTTGATGACTGTCACACTGGATCCTCCTCAGAAACTACCGGACTTGTTTTCTGTAT	coding	Detected	Detected	Detected	Detected	Detected	Detected	5.841253122	5.706641005	6.085883761	6.973304562	6.611943352	6.528381615
A_23_P324304	0.020305888	4.716423661	2.237693317	up	4.199638874	1.961945558	NM_004304	238	ALK	CD246|NBLST3	Homo sapiens anaplastic lymphoma receptor tyrosine kinase (ALK), mRNA [NM_004304]	hs|chr2:29416000-29415941	ENST00000618119	ATGTCACGTTTTGTTTTGTGCCAACCTATTTTGAAGTACCACCAAAAAAGCTGTATTTTG	coding	Detected	Detected	Detected	Not Detected	Not Detected	Detected	4.106782994	4.196626975	4.295506654	0.809269358	2.265169353	2.811397962
CUST_H6L_14851	0.017678578	1.53078341	0.614270171	up	7.117403378	6.503133207	ENST00000527029	221120	ALKBH3	ABH3|DEPC-1|DEPC1|PCA1	alkB, alkylation repair homolog 3 (E. coli) [Source:HGNC Symbol;Acc:30141] [ENST00000527029]	hs|chr11:43904291-43904350		TGTAGGGATTTTGTGTGTGTGTGGATATGGACAACTCTCATTCTCTTTTATTTATATCCT	coding	Detected	Detected	Detected	Detected	Detected	Detected	7.15623678	7.209132921	6.986840432	6.217485089	6.636197794	6.655716738
A_23_P15876	0.032443251	-1.909667833	-0.933321718	down	7.212900103	8.146221821	NM_052947	115701	ALPK2	HAK	Homo sapiens alpha-kinase 2 (ALPK2), mRNA [NM_052947]	hs|chr18:56148827-56148768	ENST00000361673	GGTCTCAAAGACAGGCCATTCTTTATATACACGTTTAGCATTTTTACCAACCTCACATCA	coding	Detected	Detected	Detected	Detected	Detected	Detected	7.096886053	6.935339344	7.606474911	8.560177722	7.89859777	7.97988997
A_23_P353742	0.027605771	1.543631561	0.626328446	up	9.749326	9.122997554	NM_017749	55626	AMBRA1	DCAF3|WDR94	Homo sapiens autophagy/beclin-1 regulator 1 (AMBRA1), transcript variant 2, mRNA [NM_017749]	hs|chr11:46418157-46418098	ENST00000458649	TGGACTCTTAACTGTACGTGTAGTTTCTAGTGGAGAAATCAAGGCTCTGATCATTTTGTT	coding	Detected	Detected	Detected	Detected	Detected	Detected	9.605828229	9.629891229	10.01225854	9.382666833	8.997668684	8.988657146
A_24_P115990	0.010661303	2.588241534	1.371972256	up	6.130413352	4.758441097	NM_020547	269	AMHR2	AMHR|MISR2|MISRII|MRII	Homo sapiens anti-Mullerian hormone receptor, type II (AMHR2), transcript variant 1, mRNA [NM_020547]	hs|chr12:53822794-53823295	ENST00000257863	GGCCAATATAAACCAGGTATTGCCCACCGAGATCTGAGCAGCCAGAATGTGCTCATTCGG	coding	Detected	Detected	Detected	Detected	Detected	Detected	5.734126007	5.95692453	6.70018952	4.877740211	4.599417476	4.798165604
A_23_P14083	0.004067795	2.055038834	1.039165657	up	9.167838584	8.128672927	NM_181847	347902	AMIGO2	ALI1|AMIGO-2|DEGA	Homo sapiens adhesion molecule with Ig-like domain 2 (AMIGO2), transcript variant 2, mRNA [NM_181847]	hs|chr12:47470990-47470931	ENST00000429635	TCTTAGCTTTTAGCACTATTGGTAATTTCAGAGTAGGCCCAAAGGTGATATGACTCCCAT	coding	Detected	Detected	Detected	Detected	Detected	Detected	9.033172484	9.191847326	9.278495942	8.415521727	7.862286725	8.10821033
A_23_P40039	0.000934804	1.979093749	0.984839954	up	9.645232453	8.660392499	NM_031445	83607	AMMECR1L		Homo sapiens AMMECR1-like (AMMECR1L), transcript variant 1, mRNA [NM_031445]	hs|chr2:128619399-128619340	ENST00000393001	CTAGGGAGCTATGTGTTCTTTTTGTTCATTTCGTTCTTACTTCCCTGAAGCAAGAGACTA	coding	Detected	Detected	Detected	Detected	Detected	Detected	9.556289387	9.574413383	9.804994589	8.800363385	8.52738465	8.653429462
A_33_P3347397	0.002337829	-1.627225826	-0.702414482	down	6.21111608	6.913530562	NM_001113490	154796	AMOT		Homo sapiens angiomotin (AMOT), transcript variant 1, mRNA [NM_001113490]	hs|chrX:112021799-112021740	ENST00000371962	TCTAAACGGCCAAATCAAGAGCTGCAGATTATCAGCAAAAATGCTTTTAATCATTTTCCC	coding	Detected	Detected	Detected	Detected	Detected	Detected	6.122442474	6.108045506	6.402860261	6.981486858	6.866356821	6.892748009
A_23_P166686	0.000787552	-1.75818529	-0.81408712	down	10.68238633	11.49647345	NM_016201	51421	AMOTL2	LCCP	Homo sapiens angiomotin like 2 (AMOTL2), transcript variant 2, mRNA [NM_016201]	hs|chr3:134074801-134074742	ENST00000422605	TTTTGTTATGCCACCCTGTACCAGGATTGCTGCCGCATTCCACTGGGTATAACAGTATTT	coding	Detected	Detected	Detected	Detected	Detected	Detected	10.71222286	10.57078752	10.76414862	11.47565321	11.39138294	11.62238421
A_23_P317800	0.037582388	-1.544992071	-0.627599434	down	8.393339324	9.020938759	NM_013367	29945	ANAPC4	APC4	Homo sapiens anaphase promoting complex subunit 4 (ANAPC4), transcript variant 2, mRNA [NM_013367]	hs|chr4:25419940-25419999	ENST00000510092	CTGCCGCTTTAGCTCCAGAGATAGTCATTAAAGTGGAAAAACTTGACCCTGAGCTAGACT	coding	Detected	Detected	Detected	Detected	Detected	Detected	8.353517322	8.322818279	8.503682373	8.682336367	9.015115377	9.365364532
CUST_H6L_59208	0.017892932	-1.688431035	-0.755683253	down	8.291700305	9.047383558	NM_013367	29945	ANAPC4	APC4	Homo sapiens anaphase promoting complex subunit 4 (ANAPC4), transcript variant 2, mRNA [NM_013367]	hs|chr4:25404624-25407229		GCATTTTTTCGGTGGCTTTATGTGGCAATGTTGAGAATGACAGAAGACCATGTGCTTCCC	coding/noncoding	Detected	Detected	Detected	Detected	Detected	Detected	8.150021024	8.161576041	8.563503851	9.270559053	8.790186741	9.081404881
A_33_P3295358	0.004620177	-1.945402447	-0.960068637	down	8.749998668	9.710067306	NM_139314	51129	ANGPTL4	ARP4|FIAF|HARP|HFARP|NL2|PGAR|TGQTL|UNQ171|pp1158	Homo sapiens angiopoietin-like 4 (ANGPTL4), transcript variant 1, mRNA [NM_139314]	hs|chr19:8439197-8439256	ENST00000301455	GCCAATGGTATCTGGGCGGAGCTCACAGAGTTCTTGGAATAAAAGCAACCTCAGAACACT	coding/noncoding	Detected	Detected	Detected	Detected	Detected	Detected	8.551648554	8.684887854	9.013459597	9.899499955	9.582474075	9.648227888
A_33_P3376321	0.009709552	-1.907903812	-0.931988439	down	6.506641799	7.438630238	NM_020477	286	ANK1	ANK|SPH1|SPH2	Homo sapiens ankyrin 1, erythrocytic (ANK1), transcript variant 2, mRNA [NM_020477]	hs|chr8:41542202-41542143	ENST00000518061	ATCTGTACACAGCCCTGCAGAGCATTGACCGTGGCGAGATCGTGAACATGCTGGAGGGTT	coding	Detected	Detected	Detected	Detected	Detected	Detected	6.61545927	6.580961205	6.323504922	7.793213113	7.228022664	7.294654937
A_23_P216108	0.035802064	-1.813282117	-0.858603403	down	6.167050107	7.02565351	NM_000037	286	ANK1	ANK|SPH1|SPH2	Homo sapiens ankyrin 1, erythrocytic (ANK1), transcript variant 3, mRNA [NM_000037]	hs|chr8:41513128-41513069	ENST00000265709	CTCTTGGCATGAATGACTGACTGTAGACGCATGACCTCCAGGCTTCAATCCTGCCTCTTG	coding	Detected	Detected	Detected	Detected	Detected	Detected	5.833173263	6.122998059	6.544978999	7.369867912	6.960208884	6.746883732
A_23_P370544	0.0451639	-1.916638965	-0.938578603	down	4.186771384	5.125349988	NM_144708	150709	ANKAR		Homo sapiens ankyrin and armadillo repeat containing (ANKAR), mRNA [NM_144708]	hs|chr2:190611303-190611362	ENST00000520309	CAACTTGGGAAACATGTCCAGAAAGCCAACCCAGAGCCTGCAGAAGGCTAATAAAACATT	coding	Detected	Detected	Detected	Detected	Detected	Detected	4.702221974	3.743805893	4.114286286	4.89277578	5.029008336	5.454265847
CUST_H6L_22548	0.030912923	-1.72813445	-0.789215464	down	5.255820074	6.045035538	ENST00000476208	150709	ANKAR		ankyrin and armadillo repeat containing [Source:HGNC Symbol;Acc:26350] [ENST00000476208]	hs|chr2:190609506-190617711		TTAAAAGAGAGCTCTGCGGATATAGAAGTTACTTGCGACACCACCAGATGCAACCTGAAG	coding	Detected	Detected	Detected	Detected	Detected	Detected	5.09033008	5.310848451	5.366281691	6.497534986	5.800604965	5.836966665
A_33_P3329784	0.000555197	1.841160514	0.880615408	up	9.731377538	8.85076213	NM_015114	23141	ANKLE2	KIAA0692|LEMD7|Lem4	Homo sapiens ankyrin repeat and LEM domain containing 2 (ANKLE2), mRNA [NM_015114]	hs|chr12:133311069-133311010	ENST00000439231	GACTAGAAGAATATCTCACACAGCAGGAAATAGGCAAAAAGGCTCAACAAGAAACAGGAG	coding/noncoding	Detected	Detected	Detected	Detected	Detected	Detected	9.707035789	9.597485018	9.889611807	8.89300048	8.830899808	8.828386103
A_23_P161218	0.011557482	1.981150347	0.986338369	up	12.2973916	11.31105323	NM_014391	27063	ANKRD1	ALRP|C-193|CARP|CVARP|MCARP|bA320F15.2	Homo sapiens ankyrin repeat domain 1 (cardiac muscle) (ANKRD1), mRNA [NM_014391]	hs|chr10:92672621-92672562	ENST00000371697	GCAAACGACAGACTCTTAATCAGTAAATGTTCACTGGCATTTTGAAGGCATGGCCCAGGA	coding	Detected	Detected	Detected	Detected	Detected	Detected	12.24762172	12.04671877	12.59783431	11.61940414	11.13148563	11.18226992
A_23_P205046	0.001062676	2.420835557	1.275505083	up	9.621388964	8.345883881	NM_017664	55608	ANKRD10		Homo sapiens ankyrin repeat domain 10 (ANKRD10), transcript variant 1, mRNA [NM_017664]	hs|chr13:111531510-111531451	ENST00000267339	CTGCAGTGATTTGTGTGAAGAAGAGAATGTTTGTCTTTTTCAATGAAGCTTTGCAGATCA	coding	Detected	Detected	Detected	Detected	Detected	Detected	9.519212176	9.502915176	9.84203954	8.379156297	8.154469164	8.504026182
CUST_H6L_02537	0.018020257	1.645011216	0.71809742	up	9.399526262	8.681428841	NM_001204056	23253	ANKRD12	ANCO-2|ANCO1|GAC-1|Nbla00144	Homo sapiens ankyrin repeat domain 12 (ANKRD12), transcript variant 3, mRNA [NM_001204056]	hs|chr18:9208769-9211608		TTATGCAGATGACAGCAAGAGACAACAGTCCAGATTCCACACCAAATCATCCATCACAAA	coding/noncoding	Detected	Detected	Detected	Detected	Detected	Detected	9.372120125	9.169871965	9.656586694	8.900196361	8.484268674	8.659821488
A_24_P179183	0.04030601	2.34365587	1.228760748	up	6.909869964	5.681109216	NM_015208	23253	ANKRD12	ANCO-2|ANCO1|GAC-1|Nbla00144	Homo sapiens ankyrin repeat domain 12 (ANKRD12), transcript variant 1, mRNA [NM_015208]	hs|chr18:9254599-9254658	ENST00000383440	TCATCCCTGAAACATCAAATTCTGATATGCAAACCAAAAAGGAATATGTAGTTTCAGGTG	coding	Detected	Detected	Detected	Detected	Detected	Detected	6.854893194	6.798462378	7.076254319	4.891827277	5.943085704	6.208414667
CUST_H6L_12485	0.033262944	1.580985034	0.660823711	up	7.679712296	7.018888585	NM_030816	81573	ANKRD13C	dJ677H15.3	Homo sapiens ankyrin repeat domain 13C (ANKRD13C), mRNA [NM_030816]	hs|chr1:70728380-70728321		CGTCTAACCAAGGAAAGAAAATACAGAGACCCTAGAAGTGGATCCAAATAGAAGGGACAA	coding	Detected	Detected	Detected	Detected	Detected	Detected	7.487547352	7.622149054	7.929440481	6.805791842	6.916875288	7.333998624
A_24_P220771	0.011828791	2.04939975	1.035201419	up	7.480068594	6.444867175	NM_032217	26057	ANKRD17	GTAR|MASK2|NY-BR-16	Homo sapiens ankyrin repeat domain 17 (ANKRD17), transcript variant 1, mRNA [NM_032217]	hs|chr4:74005746-74005687	ENST00000514252	CAAAAGATTTTGGAGGAACTACAGAAAGTAGAACGAGAGTTACAACTGAAAACTCAGCAG	coding	Detected	Detected	Detected	Detected	Detected	Detected	7.301005503	7.362974379	7.776225902	6.102203847	6.504870953	6.727526725
A_33_P3389599	0.030286042	-1.521649926	-0.605636487	down	7.72982798	8.335464467	ENST00000451663	391267	ANKRD20A11P	C21orf81	ankyrin repeat domain 20 family, member A11, pseudogene [Source:HGNC Symbol;Acc:HGNC:42024] [ENST00000451663]	hs|chr21:15284044-15282817	ENST00000451663	AGAGAACTGTTGCTGTATTGGACACTTGCTGCCATCTACTTTCTTCTCTAGAATCCACTG	coding	Detected	Detected	Detected	Detected	Detected	Detected	7.65536533	7.557874454	7.976244155	8.581161737	8.119759722	8.305471942
A_33_P3420266	0.013398441	-1.698560976	-0.76431301	down	4.554817638	5.319130648	NM_001012421	441430	ANKRD20A2		Homo sapiens ankyrin repeat domain 20 family, member A2 (ANKRD20A2), mRNA [NM_001012421]	hs|chr9:42368466-42368525	ENST00000402318	ATAGACCACGTCTACACGGGTTCCGGATACCGAATCCGCGACTCCGAACTGCAGAAGATC	coding/noncoding	Detected	Detected	Detected	Detected	Detected	Detected	4.350171023	4.43461998	4.87966191	5.428571636	5.174081807	5.354738499
CUST_H6L_13847	0.000925984	-1.851057927	-0.888350043	down	7.644973791	8.533323834	NM_001256053	22852	ANKRD26	THC2|bA145E8.1	Homo sapiens ankyrin repeat domain 26 (ANKRD26), transcript variant 2, mRNA [NM_001256053]	hs|chr10:27366388-27366329		TGGTTGAAAGCCTTCCTACAACATCAATCAAAGTCCAGTGCTTTTCTCATCCTACCTATC	coding/noncoding	Detected	Detected	Detected	Detected	Detected	Detected	7.711786653	7.51841068	7.704724039	8.679649537	8.511084524	8.409237441
CUST_H6L_20727	0.03132149	1.738411865	0.797769926	up	8.493843558	7.696073632	NM_032139	84079	ANKRD27	PP12899|VARP	Homo sapiens ankyrin repeat domain 27 (VPS9 domain) (ANKRD27), mRNA [NM_032139]	hs|chr19:33090650-33089266		ATAGAAGTGTCCCTAATTTAACCGAAGGTTCTTTGCATGAGCCAGGGAGGCAAAGTGTCA	coding/noncoding	Detected	Detected	Detected	Detected	Detected	Detected	8.457069048	8.330794543	8.693667083	8.129104467	7.402166632	7.556949796
A_33_P3280192	0.043328421	1.512892191	0.597309185	up	8.848883928	8.251574743	NM_032139	84079	ANKRD27	PP12899|VARP	Homo sapiens ankyrin repeat domain 27 (VPS9 domain) (ANKRD27), mRNA [NM_032139]	hs|chr19:33135348-33135289	ENST00000588700	AACCATTGAAGATGTGAGAGAGTTCTTGGGAAGACACTCCGAGCGATTTGACAGGAACAT	coding	Detected	Detected	Detected	Detected	Detected	Detected	8.729341909	8.758922973	9.058386902	8.60186592	8.099570851	8.053287458
CUST_H6L_20729	0.023085303	1.865954312	0.899913662	up	7.5250056	6.625091938	ENST00000593232	84079	ANKRD27	PP12899|VARP	ankyrin repeat domain 27 (VPS9 domain) [Source:HGNC Symbol;Acc:25310] [ENST00000593232]	hs|chr19:33134117-33134058		ATCTGTTGTTAGGATGCGGCCTTTAACAAAATCACAAGAAGCCTTCAAGATCTTCAGCAG	coding	Detected	Detected	Detected	Detected	Detected	Detected	7.334583372	7.334215899	7.906217529	6.945399126	6.52153569	6.408340998
A_24_P217365	0.000133484	1.882367695	0.912548467	up	9.425028858	8.512480391	NM_015199	23243	ANKRD28	PITK|PPP1R65	Homo sapiens ankyrin repeat domain 28 (ANKRD28), transcript variant 1, mRNA [NM_015199]	hs|chr3:15708901-15708842	ENST00000412318	GTGAAATGGTGGTAATAGCAAATGACCTCCTTTAACAAGACACTCATCTCAAACAATGCC	coding	Detected	Detected	Detected	Detected	Detected	Detected	9.368988127	9.360303465	9.545794983	8.515217824	8.479352845	8.542870506
A_23_P144684	0.004577533	-1.896099053	-0.923034333	down	6.921787878	7.844822211	NM_032290	84250	ANKRD32		Homo sapiens ankyrin repeat domain 32 (ANKRD32), mRNA [NM_032290]	hs|chr5:94031167-94031226	ENST00000450932	AAACTTCTACAAAACTCTAGTATGGGCTTCTGACTTTTTCCAGGGTGTAGAATTTGACTC	coding	Detected	Detected	Detected	Detected	Detected	Detected	6.860996836	6.883984185	7.020382613	8.098942722	7.569959423	7.865564489
A_24_P212811	0.006193144	-2.903577161	-1.537831374	down	4.708851701	6.246683074	NM_001039888	284615	ANKRD34A	ANKRD34	Homo sapiens ankyrin repeat domain 34A (ANKRD34A), mRNA [NM_001039888]	hs|chr1:145475047-145475106	ENST00000606888	GTCATTTCACATGCATATGGGATTACTTGTGTACCTACAGGCACAGCATATCAATAAACA	coding	Detected	Detected	Detected	Detected	Detected	Detected	4.320410756	4.601793024	5.204351322	6.507180178	6.130285455	6.102583591
A_24_P336931	0.008291699	2.242426223	1.16506052	up	7.609513561	6.444453041	NM_001164315	375248	ANKRD36	UNQ2430	Homo sapiens ankyrin repeat domain 36 (ANKRD36), mRNA [NM_001164315]	hs|chr2:97914922-97915318	ENST00000461153	TACTAAGGAGATGGATGGCGACACACAAAAGCTTGAAGTAGAACATGTGATGATGAGAAA	coding	Detected	Detected	Detected	Detected	Detected	Detected	7.392552915	7.347944374	8.088043394	6.436608933	6.432138852	6.464611338
CUST_H6L_26450	0.0085954	2.832620428	1.502137293	up	4.826346545	3.324209252	ENST00000511311	353322	ANKRD37	Lrp2bp	ankyrin repeat domain 37 [Source:HGNC Symbol;Acc:29593] [ENST00000511311]	hs|chr4:186318500-186318559		CAGACACACACAAACATTTCTCAGACGCCAAGAGTTGTTTCAGCTGTTAAAAACATGTCT	coding	Detected	Detected	Detected	Not Detected	Detected	Detected	4.761019476	4.658178728	5.05984143	2.774213282	3.449626664	3.74878781
A_33_P3267305	0.023149724	-1.625452361	-0.700841274	down	11.29383026	11.99467153	NM_173595	283373	ANKRD52	ANKRD33	Homo sapiens ankyrin repeat domain 52 (ANKRD52), mRNA [NM_173595]	hs|chr12:56631650-56631591	ENST00000267116	ACAACTGTCGTAGTCATGGCTTTGGGATGGGTTCTGTTTATTAAAATCCTATTGCTCCTA	coding	Detected	Detected	Detected	Detected	Detected	Detected	11.22815882	11.13658197	11.51674997	12.30810986	11.79473497	11.88116975
A_23_P131875	0.040774297	1.829334002	0.871318508	up	4.207482776	3.336164268	ENST00000457363	140731	ANKRD60	C20orf86|bA196N14.3	ankyrin repeat domain 60 [Source:HGNC Symbol;Acc:HGNC:16217] [ENST00000457363]	hs|chr20:56793644-56793585	ENST00000457363	GATAAGGGATCTGAATGACTTGGTCATGAAGAATGCTTTGCAGAGGGTCAAGTCTGGGTT	coding	Detected	Detected	Detected	Not Detected	Detected	Detected	4.011285224	4.655530228	3.955632875	2.984338762	3.623677822	3.400476219
A_23_P385766	0.001605038	-7.433814883	-2.894102763	down	3.548884619	6.442987382	NM_145865	257629	ANKS4B	HARP	Homo sapiens ankyrin repeat and sterile alpha motif domain containing 4B (ANKS4B), mRNA [NM_145865]	hs|chr16:21262873-21262932	ENST00000311620	GAATTCCAATTCTTTTTCTCTCCTTAGATCTATGACTTTGCCTAGTGGTAGAGACTAGAG	coding	Detected	Not Detected	Detected	Detected	Detected	Detected	3.345797996	3.175226035	4.125629826	6.929601006	6.214648358	6.184712781
A_23_P362183	0.003104428	-1.654773394	-0.726633666	down	8.967828918	9.694462585	NM_173551	203286	ANKS6	ANKRD14|NPHP16|PKDR1|SAMD6	Homo sapiens ankyrin repeat and sterile alpha motif domain containing 6 (ANKS6), mRNA [NM_173551]	hs|chr9:101494363-101494304	ENST00000353234	CCAGCAGTTCCTGTTCAACGTGTAAAGAGACCTGATGTTTTCCCTAATAAAGCTGATAAC	coding	Detected	Detected	Detected	Detected	Detected	Detected	8.94376954	8.862413524	9.097303691	9.547373025	9.675738789	9.860275941
CUST_H6L_71673	0.029385943	-1.793469928	-0.842753555	down	7.995798902	8.838552457	NM_173551	203286	ANKS6	ANKRD14|NPHP16|PKDR1|SAMD6	Homo sapiens ankyrin repeat and sterile alpha motif domain containing 6 (ANKS6), mRNA [NM_173551]	hs|chr9:101498892-101498833		AAATTTTACAGGAAACCATTCACAACTTTCACTCTTCCTTTGAGAGCAGTGCCAGCAACA	coding/noncoding	Detected	Detected	Detected	Detected	Detected	Detected	7.888857755	7.755997636	8.342541315	9.201348688	8.651124131	8.663184551
CUST_H6L_22770	0.01548128	1.592163142	0.67098817	up	9.996262889	9.325274719	NM_001282792	55139	ANKZF1	ZNF744	Homo sapiens ankyrin repeat and zinc finger domain containing 1 (ANKZF1), transcript variant 3, mRNA [NM_001282792]	hs|chr2:220101313-220101372		AGAGGTATGTGGAGCTGGTACTGTCTCTGGAATTTTAATCACAATAAAGTTTGGCAAGGA	coding	Detected	Detected	Detected	Detected	Detected	Detected	9.825819937	9.968054516	10.19491421	9.50998842	9.084191243	9.381644493
CUST_H6L_16102	0.028492825	2.201844372	1.138712502	up	6.265502831	5.126790329	ENST00000551667	196527	ANO6	BDPLT7|SCTS|TMEM16F	anoctamin 6 [Source:HGNC Symbol;Acc:25240] [ENST00000551667]	hs|chr12:45740969-45741028		GGCCACATCTTAGTCATAGACTGGGAGAGGAGTCAATCAAAATCTGCATTGTGTAGGATG	coding	Detected	Detected	Detected	Detected	Detected	Detected	6.087965769	5.937647228	6.770895495	4.834272817	4.982116042	5.563982128
A_33_P3214422	0.040121858	-1.862715288	-0.897407178	down	4.208924242	5.10633142	ENST00000483551	8125	ANP32A	C15orf1|HPPCn|I1PP2A|LANP|MAPM|PHAP1|PHAPI|PP32	acidic (leucine-rich) nuclear phosphoprotein 32 family, member A [Source:HGNC Symbol;Acc:HGNC:13233] [ENST00000483551]	hs|chr15:69084043-69083984	ENST00000483551	AATGCAGAAACAGTGGGGATTCTGAAGACACCACCTTTAAAACGATGGGGATTTCCCAAG	coding	Detected	Detected	Detected	Detected	Detected	Detected	4.190964209	3.78629802	4.649510497	5.438448706	4.936904236	4.943641318
A_23_P84576	0.025801317	-1.779660103	-0.831601727	down	6.608723259	7.440324986	NM_053034	84168	ANTXR1	ATR|GAPO|TEM8	Homo sapiens anthrax toxin receptor 1 (ANTXR1), transcript variant 2, mRNA [NM_053034]	hs|chr2:69302724-69302783	ENST00000409349	TAATAGGTCTCGAGATCTTGGTGCAATTGTTTACTGTGTTGGTGTGAAAGATTTCAATGA	coding	Detected	Detected	Detected	Detected	Detected	Detected	6.444088294	6.427843606	6.954237877	7.769130599	7.225479934	7.326364427
CUST_H6L_21766	0.000276326	-1.705018051	-0.769787013	down	6.787686786	7.557473799	NM_053034	84168	ANTXR1	ATR|GAPO|TEM8	Homo sapiens anthrax toxin receptor 1 (ANTXR1), transcript variant 2, mRNA [NM_053034]	hs|chr2:69318012-69329993		GAAATTCTAGCAGCTGAACCATCCACCATATGTGCAGGAGAGTCATTTCAAGTTGTCGTG	coding/noncoding	Detected	Detected	Detected	Detected	Detected	Detected	6.759239046	6.695154904	6.908666408	7.536499108	7.570995818	7.564926471
CUST_H6L_05754	0.009391317	-1.833719338	-0.874772843	down	6.922590901	7.797363744	NM_053034	84168	ANTXR1	ATR|GAPO|TEM8	Homo sapiens anthrax toxin receptor 1 (ANTXR1), transcript variant 2, mRNA [NM_053034]	hs|chr2:69304604-69318033		AAGGCATCATCCACTCAATTTTGAAGAAGTCCTGCATCGAAATTCTAGCAGCTGAACCAT	coding/noncoding	Detected	Detected	Detected	Detected	Detected	Detected	6.744218109	6.72900264	7.294551955	7.819056348	7.803170786	7.769864097
A_23_P94501	0.005584103	1.767581698	0.821776898	up	16.34985267	15.52807577	NM_000700	301	ANXA1	ANX1|LPC1	Homo sapiens annexin A1 (ANXA1), mRNA [NM_000700]	hs|chr9:75785002-75785061	ENST00000376911	GGCTCTTTGTGGAGGAAACTAAACATTCCCTTGATGGTCTCAAGCTATGATCAGAAGACT	coding/noncoding	Detected	Detected	Detected	Detected	Detected	Detected	16.30198917	16.21084953	16.5367193	15.74490814	15.34746355	15.49185562
CUST_H6L_14155	0.023244862	-1.537001217	-0.620118308	down	13.74215018	14.36226848	NM_001278408	311	ANXA11	ANX11|CAP50	Homo sapiens annexin A11 (ANXA11), transcript variant e, mRNA [NM_001278408]	hs|chr10:81915416-81915357		GATGCCTTTTCTACCCCATCCCTCACAGCCTCTTGCTGCTAAAATAGATGTTTCATTTTT	coding	Detected	Detected	Detected	Detected	Detected	Detected	13.73386017	13.64201485	13.85057551	14.68368565	14.24389885	14.15922095
A_33_P3299279	0.016618997	-1.608273523	-0.68551279	down	6.312907047	6.998419837	NM_001014279	389289	ANXA2R	AX2R|AXIIR|C5orf39	Homo sapiens annexin A2 receptor (ANXA2R), mRNA [NM_001014279]	hs|chr5:43039560-43039501	ENST00000314890	GCAGAAGGCTTTTTGGATTCTCCTCCTTGAAAAGATTCTCAGTTACCAAACGTCTCCACC	coding	Detected	Detected	Detected	Detected	Detected	Detected	6.41943289	6.070199514	6.449088737	6.854570316	6.897746472	7.242942723
A_23_P16976	0.022153731	-1.682585319	-0.750679662	down	12.41519375	13.16587341	NM_001153	307	ANXA4	ANX4|HEL-S-274|PIG28|ZAP36	Homo sapiens annexin A4 (ANXA4), mRNA [NM_001153]	hs|chr2:70052749-70052808	ENST00000477632	AATTAAAACGCCTACAGCTGCCTCCTAGAATATAGACTGTCTGTATTATTATTCACCTAT	coding	Detected	Detected	Detected	Detected	Detected	Detected	12.32708835	12.30535875	12.61313415	13.52680036	12.95269125	13.01812862
A_23_P426305	0.010035983	2.722847569	1.44511622	up	5.846849911	4.401733692	NM_003734	8639	AOC3	HPAO|SSAO|VAP-1|VAP1	Homo sapiens amine oxidase, copper containing 3 (AOC3), transcript variant 1, mRNA [NM_003734]	hs|chr17:41009891-41009950	ENST00000308423	AAGGCAAGCCACAGAAATGTGTATAGCGCACTTCCCATTTGTGTTTCAGAAAGGAGTAGA	coding/noncoding	Detected	Detected	Detected	Not Detected	Detected	Detected	5.644600292	5.516212047	6.379737395	4.467918712	4.643932031	4.093350332
A_23_P69791	0.004165649	1.955946087	0.967866605	up	7.819576433	6.851709828	NM_018569	55435	AP1AR	2C18|C4orf16|GBAR|PRO0971|gamma-BAR	Homo sapiens adaptor-related protein complex 1 associated regulatory protein (AP1AR), transcript variant 1, mRNA [NM_018569]	hs|chr4:113190479-113190538	ENST00000309703	GGCTCCATTGATTTTATTAAGCCTTCCTTTACCTTGTAGTACAAGGTGCTTTAATGGGAT	coding/noncoding	Detected	Detected	Detected	Detected	Detected	Detected	7.649395028	7.735145234	8.074189037	7.029576458	6.679476348	6.846076678
CUST_H6L_19201	0.000165859	2.039693587	1.02835244	up	6.071671877	5.043319438	ENST00000588093	163	AP2B1	ADTB2|AP105B|AP2-BETA|CLAPB1	adaptor-related protein complex 2, beta 1 subunit [Source:HGNC Symbol;Acc:563] [ENST00000588093]	hs|chr17:33927995-33928054		TGTTTGTTAGCACATAAAGCACATTTGGTTTTTAAATTGCTGTCCTGTGACCATCTATCT	coding	Detected	Detected	Detected	Detected	Detected	Detected	6.141046833	5.922775334	6.151193465	5.062911169	5.039523476	5.027523669
A_33_P3215487	0.007291378	1.539588267	0.622544581	up	9.041346534	8.418801952	NM_014855	9907	AP5Z1	KIAA0415|SPG48|zeta	Homo sapiens adaptor-related protein complex 5, zeta 1 subunit (AP5Z1), mRNA [NM_014855]	hs|chr7:4831340-4831399	ENST00000348624	GTTGATGGGCAAGAAGAGCTGCAGTAAAAGTAAATCTCCTTTAATAAGCGTCTGTATGAA	coding	Detected	Detected	Detected	Detected	Detected	Detected	8.934164279	8.925996907	9.263878415	8.324268192	8.421959142	8.510178523
A_23_P110445	0.006263595	-2.129691219	-1.090644271	down	6.687614341	7.778258613	NM_006051	10307	APBB3	FE65L2|SRA	Homo sapiens amyloid beta (A4) precursor protein-binding, family B, member 3 (APBB3), transcript variant 4, mRNA [NM_006051]	hs|chr5:139938147-139938088	ENST00000511896	AGTAGGCTCTGGGTCCATGCCTAACTCTGTACCGTTTTATTCCTCAAGGCCTATAGCCTG	coding	Detected	Detected	Detected	Detected	Detected	Detected	6.540200792	6.505871083	7.016771149	8.029958986	7.656335327	7.648481525
CUST_H6L_27367	0.019924635	-2.525623314	-1.336639483	down	4.294363359	5.631002842	NM_133174	10307	APBB3	FE65L2|SRA	Homo sapiens amyloid beta (A4) precursor protein-binding, family B, member 3 (APBB3), transcript variant 1, mRNA [NM_133174]	hs|chr5:139941942-139941758		GTGAGGGCCAGAACATGCTGATGATCCTGAAGAAGGATGCCATGAGCCTAGTGAATCCCC	coding	Detected	Detected	Detected	Detected	Detected	Detected	4.077768703	4.292297664	4.513023709	6.289329144	5.393865375	5.209814008
CUST_H6L_27366	0.034302417	-1.978196849	-0.984185995	down	4.067216877	5.051402872	NM_006051	10307	APBB3	FE65L2|SRA	Homo sapiens amyloid beta (A4) precursor protein-binding, family B, member 3 (APBB3), transcript variant 4, mRNA [NM_006051]	hs|chr5:139941278-139941219		CTTTTGTGGCAAGTGACAAAGATAGCTGTATGCTCAAGTGCCATGTGTTTTGCTGTGATG	coding	Detected	Detected	Detected	Detected	Detected	Detected	3.684489933	4.091487432	4.425673267	5.501384671	4.871436105	4.781387838
A_23_P70213	0.010417785	-1.788203809	-0.838511176	down	4.365989948	5.204501124	NM_000038	324	APC	BTPS2|DP2|DP2.5|DP3|GS|PPP1R46	Homo sapiens adenomatous polyposis coli (APC), transcript variant 3, mRNA [NM_000038]	hs|chr5:112180822-112180881	ENST00000508376	AACAATTGAAGAAGACTGTTGCCACTTAACCATTCCATGCGTTGGCACTTATCTATTCCT	coding	Detected	Detected	Detected	Detected	Detected	Detected	4.052783615	4.495128861	4.550057369	5.375622209	5.044123306	5.193757858
CUST_H6L_50072	0.043628803	-1.59749115	-0.675807939	down	8.709025227	9.384833166	NM_001024807	333	APLP1	APLP	Homo sapiens amyloid beta (A4) precursor-like protein 1 (APLP1), transcript variant 1, mRNA [NM_001024807]	hs|chr19:36370583-36370642		TTTATTTATGGCTCTTTAAGGTGACCGCCACCTTGGTCCTAGTGTCTATTCCCTGGAATT	coding/noncoding	Detected	Detected	Detected	Detected	Detected	Detected	8.639812622	8.608019049	8.879244012	9.816292878	9.177709262	9.160497357
CUST_H6L_15698	0.025012138	-1.619643439	-0.695676242	down	11.59902919	12.29470543	NM_001142277	334	APLP2	APLP-2|APPH|APPL2|CDEBP	Homo sapiens amyloid beta (A4) precursor-like protein 2 (APLP2), transcript variant 3, mRNA [NM_001142277]	hs|chr11:129990608-129990667		ATTTGTAAGTGATGTCCTGCTAGTTCCAGAAAAGTGCCAGTTTTTCCACAAAGAGCGGAT	coding/noncoding	Detected	Detected	Detected	Detected	Detected	Detected	11.55968668	11.55368399	11.68371689	12.6821449	12.13099071	12.07098067
CUST_H6L_15696	0.02948453	-1.567942144	-0.648872326	down	10.86215087	11.5110232	NM_001142278	334	APLP2	APLP-2|APPH|APPL2|CDEBP	Homo sapiens amyloid beta (A4) precursor-like protein 2 (APLP2), transcript variant 4, mRNA [NM_001142278]	hs|chr11:129980433-129980492		ATGTATCCAGAGCTACAGATCACAAATGTGATGGAGGCAAACCAGCGGGTTAGTATTGAC	coding	Detected	Detected	Detected	Detected	Detected	Detected	10.83228082	10.77106695	10.98310484	11.87748847	11.37500551	11.28057561
A_23_P75630	0.046106382	-1.927316332	-0.946593381	down	4.599929574	5.546522955	NM_052968	116519	APOA5	APOAV|RAP3	Homo sapiens apolipoprotein A-V (APOA5), transcript variant 1, mRNA [NM_052968]	hs|chr11:116660265-116660206	ENST00000542499	GAGCCCATGTTTCCTGACATAGCTCTACACCTAAATAAGGGACTGAACCCTCCCAACTGT	coding	Detected	Detected	Detected	Detected	Detected	Detected	4.589070822	4.930862946	4.279854953	6.034704406	5.513930096	5.090934363
A_32_P347617	0.041741209	-1.681784059	-0.749992475	down	4.377196379	5.127188854	NM_181773	164668	APOBEC3H	A3H|ARP-10|ARP10	Homo sapiens apolipoprotein B mRNA editing enzyme, catalytic polypeptide-like 3H (APOBEC3H), transcript variant SV-183, mRNA [NM_181773]	hs|chr22:39497974-39498033	ENST00000613677	TCAACCCCTATAAGATGTTAGAGGAGCTAGATAAAAACAGTCGAGCCATAAAGCGACGGC	coding	Detected	Detected	Detected	Detected	Detected	Detected	4.668657314	4.263857905	4.199073917	5.532255614	4.851400563	4.997910385
A_23_P38244	0.005329725	-1.642640727	-0.716016973	down	8.672842248	9.388859221	NM_000042	350	APOH	B2G1|B2GP1|BG	Homo sapiens apolipoprotein H (beta-2-glycoprotein I) (APOH), mRNA [NM_000042]	hs|chr17:64208264-64208205	ENST00000205948	TAAAGCCATGCTAAGGTGGTTTTCAGATTCCACATAAAATGTCACACTTGTTTCTTGTTC	coding	Detected	Detected	Detected	Detected	Detected	Detected	8.628321012	8.547800864	8.842404868	9.543462164	9.212857516	9.410257984
A_23_P48217	0.00595733	2.436886402	1.285039	up	6.885681747	5.600642747	NM_030817	81575	APOLD1	VERGE	Homo sapiens apolipoprotein L domain containing 1 (APOLD1), transcript variant 2, mRNA [NM_030817]	hs|chr12:12944179-12944238	ENST00000326765	GAGTGGTTGTAGAAGTCTCCCTAAATCAGACATGTCAAGCAATCAGCCAACGTGGTGTAT	coding	Detected	Detected	Detected	Detected	Detected	Detected	6.631462213	6.66415191	7.361431118	5.657955422	5.529939225	5.614033594
CUST_H6L_18122	0.006947684	-1.599525967	-0.677644414	down	3.97469496	4.652339374	ENST00000474271	84334	APOPT1	APOP|APOP1|C14orf153	apoptogenic 1, mitochondrial [Source:HGNC Symbol;Acc:20492] [ENST00000474271]	hs|chr14:104053678-104073576		TCAGAAGCACATGTATTATAACAGAACTGAGAGAGAGAATCAACCCCTGTCGTCCTGAGC	coding	Detected	Detected	Detected	Detected	Detected	Detected	3.967602689	4.02720543	3.929276761	4.911502783	4.52035947	4.525155869
A_33_P3508822	0.049231839	-1.599632022	-0.677740067	down	12.32072355	12.99846362	NM_000484	351	APP	AAA|ABETA|ABPP|AD1|APPI|CTFgamma|CVAP|PN-II|PN2	Homo sapiens amyloid beta (A4) precursor protein (APP), transcript variant 1, mRNA [NM_000484]	hs|chr21:27253195-27253136	ENST00000359726	CAGGATGATTGTACAGAATCATTGCTTATGACATGATCGCTTTCTACACTGTATTACATA	coding	Detected	Detected	Detected	Detected	Detected	Detected	12.20960807	12.05124094	12.70132164	13.24499307	12.74740657	13.00299121
A_24_P280378	0.018174511	-1.737554725	-0.797058416	down	9.02902571	9.826084126	NM_014691	9716	AQR	IBP160|fSAP164	Homo sapiens aquarius intron-binding spliceosomal factor (AQR), mRNA [NM_014691]	hs|chr15:35152282-35149288	ENST00000559767	GTACATGCATTTGATACAGACTACACATCATTATCATCAGACTTTATTACAACTACCACC	coding/noncoding	Detected	Detected	Detected	Detected	Detected	Detected	9.003812044	8.939274657	9.143990428	10.22077887	9.644280064	9.613193447
A_32_P83784	0.003160573	1.862355201	0.89712826	up	8.007846858	7.110718598	NM_015230	116984	ARAP2	CENTD1|PARX	Homo sapiens ArfGAP with RhoGAP domain, ankyrin repeat and PH domain 2 (ARAP2), mRNA [NM_015230]	hs|chr4:36068160-36068101	ENST00000303965	ACAGGCCCATACTTCAGTCAGTCCAATCATAGTACAGTGATGTGGTGGTAGATGCTATGA	coding	Detected	Detected	Detected	Detected	Detected	Detected	7.810463112	7.942060008	8.271017455	7.17859123	7.060998775	7.09256579
A_23_P365738	0.001634928	2.314242291	1.210539916	up	5.254685723	4.044145807	NM_015193	23237	ARC	Arg3.1	Homo sapiens activity-regulated cytoskeleton-associated protein (ARC), mRNA [NM_015193]	hs|chr8:143692638-143692579	ENST00000356613	CCCACAGATTTTATTTTTGCACATAAGCCATAACCAATCCTCAAGGCTGGCACAGGCTTT	coding	Detected	Detected	Detected	Detected	Detected	Detected	4.990254676	5.274197717	5.499604776	4.168560517	3.986609542	3.977267361
A_23_P259071	7.33E-05	4.601506733	2.202106339	up	14.20176301	11.99965667	NM_001657	374	AREG	AR|AREGB|CRDGF|SDGF	Homo sapiens amphiregulin (AREG), mRNA [NM_001657]	hs|chr4:75320518-75320577	ENST00000395748	TGAGTCGGTCCTCTTTCCAGTGGATCATAAGACAATGGACCCTTTTTGTTATGATGGTTT	coding	Detected	Detected	Detected	Detected	Detected	Detected	14.11394691	14.11756449	14.37377762	11.89628509	11.90565425	12.19703067
A_33_P3419190	0.00013174	4.965834441	2.312036163	up	13.4677732	11.15573704	NM_001657	374	AREG	AR|AREGB|CRDGF|SDGF	Homo sapiens amphiregulin (AREG), mRNA [NM_001657]	hs|chr4:75318293-75318352	ENST00000395748	GAGAAGCTGAGGAACGAAAGAAACTTCGACAAGAGAATGGAAATGTACATGCTATAGCAT	coding	Detected	Detected	Detected	Detected	Detected	Detected	13.32225265	13.38782415	13.6932428	10.97380034	11.1357698	11.35764096
A_33_P3424143	0.019203476	-1.650811647	-0.723175522	down	9.027433666	9.750609188	BX248747	9870	AREL1	KIAA0317	human full-length cDNA 5-PRIME end of clone CS0CAP004YO05 of Thymus of Homo sapiens (human). [BX248747]	hs|chr14:75150053-75149994		AAGCTTGGTGGATTAAATGTGGCATATAGTCCCTACTACAAAATTTTTCAACCTGGTAGG	coding	Detected	Detected	Detected	Detected	Detected	Detected	8.92396957	8.891158749	9.267172678	10.04601729	9.616144097	9.589666179
A_23_P369987	0.010503967	-1.679997344	-0.748458952	down	8.116606313	8.865065265	NM_001039479	9870	AREL1	KIAA0317	Homo sapiens apoptosis resistant E3 ubiquitin protein ligase 1 (AREL1), mRNA [NM_001039479]	hs|chr14:75128314-75128255	ENST00000555330	TTTTTTCTAATCCTGCTTTCATACTAGCCAGTGTGGGGAAAAGGTACAATATGTCAAAGA	coding	Detected	Detected	Detected	Detected	Detected	Detected	8.010241296	7.994345287	8.345232356	9.073901081	8.662712461	8.858582253
A_23_P68970	0.005189411	1.520627514	0.6046668	up	10.07718499	9.472518194	NM_014570	26286	ARFGAP3	ARFGAP1	Homo sapiens ADP-ribosylation factor GTPase activating protein 3 (ARFGAP3), transcript variant 1, mRNA [NM_014570]	hs|chr22:43192987-43192928	ENST00000263245	AAGCTTCTGCCCTGCCAAGGGAATTAATGTTATCTTGTGAAAGGTGTTGCTGTTTGAATT	coding	Detected	Detected	Detected	Detected	Detected	Detected	9.917064677	10.07773593	10.23675437	9.46332113	9.37651814	9.577715312
CUST_H6L_17828	0.01756957	1.886092987	0.915400805	up	7.521613751	6.606212946	NM_001172	384	ARG2		Homo sapiens arginase 2 (ARG2), mRNA [NM_001172]	hs|chr14:68113394-68113453		CCTTGTATCTCTTCTGCAAGTATTGTGTATATTGGTCTGAGAGACGTGGACCCTCCTGAA	coding	Detected	Detected	Detected	Detected	Detected	Detected	7.228367593	7.492824649	7.843649011	6.911789594	6.441546726	6.465302518
A_23_P21548	0.047697788	1.605228495	0.682778671	up	8.511456785	7.828678114	NM_024605	79658	ARHGAP10	GRAF2|PS-GAP|PSGAP	Homo sapiens Rho GTPase activating protein 10 (ARHGAP10), mRNA [NM_024605]	hs|chr4:148993428-148993487	ENST00000506054	GATCAGGAGGGGAATGTCAGGATTCGCAAAATGGACTTTTCATTTGTCCAGTATTGGGAC	coding	Detected	Detected	Detected	Detected	Detected	Detected	8.275015436	8.464748908	8.794606011	8.186644125	7.548219698	7.751170519
CUST_H6L_32495	0.008732287	1.708205344	0.772481413	up	6.000884875	5.228403463	ENST00000576387	55114	ARHGAP17	MST066|MST110|MSTP038|MSTP066|MSTP110|NADRIN|PP367|PP4534|RICH-1|RICH1|WBP15	Rho GTPase activating protein 17 [Source:HGNC Symbol;Acc:18239] [ENST00000576387]	hs|chr16:24960676-24960617		GCCCAGCAGAGAAGTCATTTAATTCAGGCATACTTGGCACATTAAAAAACAACAACAACA	coding	Detected	Detected	Detected	Detected	Detected	Detected	6.024283909	5.858271476	6.120099241	4.95536936	5.296584337	5.433256692
A_23_P334845	0.00934825	1.798214916	0.846565456	up	7.782624643	6.936059186	NM_032900	84986	ARHGAP19		Homo sapiens Rho GTPase activating protein 19 (ARHGAP19), transcript variant 1, mRNA [NM_032900]	hs|chr10:98985783-98985724	ENST00000487035	CTTGCTGCATTTTGAATTGTCAAAGCCAACTAATACCGTGACCCGACTGATACCTCTAAC	coding	Detected	Detected	Detected	Detected	Detected	Detected	7.641234788	7.721711437	7.984927703	7.224170092	6.737241232	6.846766234
A_23_P1387	0.015473089	1.545116009	0.627715162	up	8.11574262	7.488027458	NM_032900	84986	ARHGAP19		Homo sapiens Rho GTPase activating protein 19 (ARHGAP19), transcript variant 1, mRNA [NM_032900]	hs|chr10:98982785-98982726	ENST00000487035	AGTAGGAACGTTTCTGTTCAGTTTCCCTCACAGCAGCCTGTGTTAGCATGCAGTTGAAAA	coding	Detected	Detected	Detected	Detected	Detected	Detected	7.993953078	8.148434326	8.204840455	7.275513789	7.432209683	7.756358902
CUST_H6L_08724	9.21E-05	2.49383504	1.318366038	up	6.355498332	5.037132294	XM_005252543	57584	ARHGAP21	ARHGAP10	PREDICTED: Homo sapiens Rho GTPase activating protein 21 (ARHGAP21), transcript variant X2, mRNA [XM_005252543]	hs|chr10:25011448-25011183		GAACATTTTTTCTTGAAGGCTGCATAACAGCCAGGATCTCTCTAGGAGCTGACACTCGAA	coding/noncoding	Detected	Detected	Detected	Detected	Detected	Detected	6.378711977	6.375348172	6.312434848	5.182498325	5.023231373	4.905667184
CUST_H6L_32387	0.00067156	2.43421911	1.283459035	up	9.432961903	8.149502868	NM_020824	57584	ARHGAP21	ARHGAP10	Homo sapiens Rho GTPase activating protein 21 (ARHGAP21), mRNA [NM_020824]	hs|chr10:24874011-24873952		TTATGAAAAAAGGAAAGTCAACTGTGAGTTTACTGACACCCACCAGAGGTGGATCCGAAA	coding/noncoding	Detected	Detected	Detected	Detected	Detected	Detected	9.238709718	9.398736949	9.661439042	8.256675124	8.100373376	8.091460104
CUST_H6L_13832	0.016462414	3.505183231	1.809489862	up	4.488473072	2.67898321	ENST00000472150	57584	ARHGAP21	ARHGAP10	Rho GTPase activating protein 21 [Source:HGNC Symbol;Acc:23725] [ENST00000472150]	hs|chr10:25003279-24959321		CTTGATGTTCTTCATTTCTTTAGTTACTACCAGGTCAAGTAATCTAGCACAAAGGTCTCA	coding	Detected	Detected	Detected	Not Detected	Detected	Detected	4.497412647	4.479287015	4.488719553	1.76957779	3.099673456	3.167698383
A_23_P115608	0.001508688	1.928734888	0.947654853	up	10.5062162	9.558561351	NM_020824	57584	ARHGAP21	ARHGAP10	Homo sapiens Rho GTPase activating protein 21 (ARHGAP21), mRNA [NM_020824]	hs|chr10:24873139-24873080	ENST00000486374	TCGGATAGTTGTATACAAATGAGCAAGGTATTTGTTGCAACTTACTACATAGCATATACC	coding	Detected	Detected	Detected	Detected	Detected	Detected	10.49497796	10.45664138	10.56702927	9.793732945	9.41918071	9.462770399
CUST_H6L_13831	0.002016494	2.072169478	1.051142003	up	10.60510403	9.55396203	NM_020824	57584	ARHGAP21	ARHGAP10	Homo sapiens Rho GTPase activating protein 21 (ARHGAP21), mRNA [NM_020824]	hs|chr10:24909940-24909881		CACATAGAACTGAAGAAGTGAGGTATGGCGTGAGTGAGCAGACCTCTTTAAAAACAGTGT	coding	Detected	Detected	Detected	Detected	Detected	Detected	10.49817836	10.45141085	10.86572289	9.599171803	9.423279686	9.639434602
CUST_H6L_59364	0.007790403	-2.020406885	-1.014645863	down	6.198993535	7.213639398	NM_001025616	83478	ARHGAP24	FILGAP|RC-GAP72|RCGAP72|p73|p73RhoGAP	Homo sapiens Rho GTPase activating protein 24 (ARHGAP24), transcript variant 1, mRNA [NM_001025616]	hs|chr4:86922188-86922247		TGTTGTTGCAATTTAGCTTGCTTTCAAGCTTCACCCCTTGCACTTAACATAAGCTATTTT	coding/noncoding	Detected	Detected	Detected	Detected	Detected	Detected	6.255911945	6.159390352	6.181678307	7.618531921	6.982728604	7.039657669
CUST_H6L_27400	0.041006207	-1.765183388	-0.819818075	down	6.3675227	7.187340775	NM_015071	23092	ARHGAP26	GRAF|GRAF1|OPHN1L|OPHN1L1	Homo sapiens Rho GTPase activating protein 26 (ARHGAP26), transcript variant 1, mRNA [NM_015071]	hs|chr5:142605643-142605702		CAGTTTCCTTTGTAAGACCCAGGGATCACTTAGCCATAGCCTGAATCTTTTAGGGGTATT	coding/noncoding	Detected	Detected	Detected	Detected	Detected	Detected	6.308874226	6.175409734	6.61828414	7.67118167	6.974926644	6.915914013
A_33_P3228305	0.014665114	-1.654858884	-0.726708199	down	8.65202241	9.378730609	NM_015071	23092	ARHGAP26	GRAF|GRAF1|OPHN1L|OPHN1L1	Homo sapiens Rho GTPase activating protein 26 (ARHGAP26), transcript variant 1, mRNA [NM_015071]	hs|chr5:142608490-142608549	ENST00000378004	CATGTGGTTGGTTTATGTGACAATCCCTATGAAATGAGTGGACGTATGATTTTTGAATTA	coding/noncoding	Detected	Detected	Detected	Detected	Detected	Detected	8.535263335	8.563704599	8.857099297	9.105138111	9.440350471	9.590703245
CUST_H6L_27399	0.046840689	-1.531373004	-0.614825729	down	8.797251693	9.412077422	ENST00000489924	23092	ARHGAP26	GRAF|GRAF1|OPHN1L|OPHN1L1	Rho GTPase activating protein 26 [Source:HGNC Symbol;Acc:17073] [ENST00000489924]	hs|chr5:142527007-142527066		TTTGCTGTCTGGCTCCATCTGACTTTGGACCATTATCCCCTGAACATTATTTAAACCTCC	coding	Detected	Detected	Detected	Detected	Detected	Detected	8.892229052	8.457192202	9.042333824	9.607777249	9.174736141	9.453718877
A_33_P3334102	0.002635016	2.087695858	1.061911551	up	8.605891578	7.543980027	NM_174919	201176	ARHGAP27	CAMGAP1|PP905|SH3D20|SH3P20	Homo sapiens Rho GTPase activating protein 27 (ARHGAP27), transcript variant 3, mRNA [NM_174919]	hs|chr17:43506778-43506719	ENST00000290470	CTCCCTGGAAGCCCAGAGGCTTTTCGTAATCCAATTGGTGGCAAAATTGCGCTTGAACTG	coding	Detected	Detected	Detected	Detected	Detected	Detected	8.44190072	8.698683814	8.6770902	7.743415729	7.282797626	7.605726726
A_33_P3325502	0.009778232	1.777576098	0.829911323	up	5.729175414	4.899264091	NM_004815	9411	ARHGAP29	PARG1	Homo sapiens Rho GTPase activating protein 29 (ARHGAP29), mRNA [NM_004815]	hs|chr1:94634524-94634465		CTACTCTGCATCCATAAAATAAGCATGCAGTTCAGAAAATAGATTAAACGACTAATTGGC	coding/noncoding	Detected	Detected	Detected	Detected	Detected	Detected	5.482329693	5.697122348	6.0080742	4.725961031	5.047769712	4.924061529
CUST_H6L_12599	0.003496475	1.829558834	0.87149581	up	7.369764383	6.498268573	ENST00000482481	9411	ARHGAP29	PARG1	Rho GTPase activating protein 29 [Source:HGNC Symbol;Acc:30207] [ENST00000482481]	hs|chr1:94642846-94642787		TCGTTAGTATCTTCCAGTTCCGTAGTTCAGTGCATTGAGCTAACTGCTCATACAGAGTCA	coding	Detected	Detected	Detected	Detected	Detected	Detected	7.327491584	7.166964862	7.614836702	6.533533097	6.394822481	6.56645014
A_24_P349039	0.019882927	-1.576847015	-0.657042697	down	5.539556416	6.196599113	NM_020754	57514	ARHGAP31	AOS1|CDGAP	Homo sapiens Rho GTPase activating protein 31 (ARHGAP31), mRNA [NM_020754]	hs|chr3:119136009-119136068	ENST00000264245	ATGTCACCATAGATAAAAGCCTCATACAAAGGCAGAACTACACTCCAAATTTAATGTGTT	coding	Detected	Detected	Detected	Detected	Detected	Detected	5.502498454	5.308961765	5.80720903	6.389530827	6.130223451	6.070043062
A_23_P424878	0.010751925	2.076753753	1.054330162	up	9.045589913	7.991259751	NM_025251	80728	ARHGAP39	CrGAP|Vilse	Homo sapiens Rho GTPase activating protein 39 (ARHGAP39), mRNA [NM_025251]	hs|chr8:145755108-145755049	ENST00000276826	ATCGCAGCCCACCGTGTATAGAGATATAAATAGAGGGAAAGATATAAGAACTAAATTTGC	coding	Detected	Detected	Detected	Detected	Detected	Detected	9.054803249	8.866964486	9.215002005	7.569091322	8.20890251	8.195785422
A_33_P3243332	0.01329203	1.697708073	0.763588404	up	7.684406013	6.920817609	NM_152432	143872	ARHGAP42	GRAF3	Homo sapiens Rho GTPase activating protein 42 (ARHGAP42), mRNA [NM_152432]	hs|chr11:100859541-100859600	ENST00000529535	AGTGGATGGCAGTATCTTCATGGTATCCATGGTAACGAATAAATGCTATGATTTTATCTG	coding	Detected	Detected	Detected	Detected	Detected	Detected	7.588153758	7.464516379	8.000547903	7.069792912	6.801651325	6.891008591
CUST_H6L_17398	0.008611834	1.654548044	0.726437185	up	7.721533179	6.995095995	NM_152432	143872	ARHGAP42	GRAF3	Homo sapiens Rho GTPase activating protein 42 (ARHGAP42), mRNA [NM_152432]	hs|chr11:100847132-100847568		TCTGCTTCTTCTCTCAGATCCATTTCTGCAGCTGAAGGAAACATTAGCTACAGTGGATCT	coding/noncoding	Detected	Detected	Detected	Detected	Detected	Detected	7.673423759	7.512081947	7.979093832	7.016771149	6.875014517	7.093502319
A_33_P3242483	0.010284594	1.897747181	0.924287808	up	8.57228022	7.647992411	NM_001030055	394	ARHGAP5	GFI2|RhoGAP5|p190-B|p190BRhoGAP	Homo sapiens Rho GTPase activating protein 5 (ARHGAP5), transcript variant 1, mRNA [NM_001030055]	hs|chr14:32628828-32628887	ENST00000345122	AAGTTCTTGAACTATTTTACCAGCTTTAACTTTGGGGCTCTTAGTTTCTTTTCTCCAGAT	coding	Detected	Detected	Detected	Detected	Detected	Detected	8.46820192	8.457615401	8.791023339	7.939954628	7.350237818	7.653784788
A_33_P3386453	0.00492772	1.933982873	0.951575018	up	8.470996389	7.519421371	NM_001030055	394	ARHGAP5	GFI2|RhoGAP5|p190-B|p190BRhoGAP	Homo sapiens Rho GTPase activating protein 5 (ARHGAP5), transcript variant 1, mRNA [NM_001030055]	hs|chr14:32623889-32623948	ENST00000407916	CAACCTTGATGAGAGCTGATTTTGAAAATCAAGAGTTTCTGTCTACTACTAAGATTCATC	coding	Detected	Detected	Detected	Detected	Detected	Detected	8.34416399	8.386442061	8.682383117	7.367949504	7.408514121	7.781800488
A_23_P76015	0.006131161	-1.723696938	-0.785506141	down	8.548133025	9.333639166	NM_014786	9828	ARHGEF17	P164RHOGEF|TEM4|p164-RhoGEF	Homo sapiens Rho guanine nucleotide exchange factor (GEF) 17 (ARHGEF17), mRNA [NM_014786]	hs|chr11:73079944-73080003	ENST00000263674	TCTTCAGCTAAAACTCCAAAGGTTTGGTTTCAGATGGGGTTTGTTTTGTTCTGTTTGGTT	coding	Detected	Detected	Detected	Detected	Detected	Detected	8.430395593	8.469076321	8.744927161	9.554971966	9.221628636	9.224316897
A_33_P3327058	0.015502548	1.802732107	0.850185022	up	9.15987827	8.309693248	NM_001162383	9181	ARHGEF2	GEF|GEF-H1|GEFH1|LFP40|P40	Homo sapiens Rho/Rac guanine nucleotide exchange factor (GEF) 2 (ARHGEF2), transcript variant 1, mRNA [NM_001162383]	hs|chr1:155920241-155920182	ENST00000313667	TGTCACTACTCGCTCTGTCCATCGAAACTTTGAGGACCGAGAGAGGCAGGAACTGGGGAG	coding	Detected	Detected	Detected	Detected	Detected	Detected	8.89300048	9.032747373	9.553886958	8.41632017	8.306357515	8.20640206
A_32_P5276	0.049729714	-1.55635384	-0.638170097	down	7.2100886	7.848258697	NM_001251962	26084	ARHGEF26	CSGEF|HMFN1864|SGEF	Homo sapiens Rho guanine nucleotide exchange factor (GEF) 26 (ARHGEF26), transcript variant 1, mRNA [NM_001251962]	hs|chr3:153974961-153975020	ENST00000465817	GCACTGGGGACTTCTAACCCTTGGATTGCTCTTTTTGACCTGTGCATACCTTCTAATTGT	coding	Detected	Detected	Detected	Detected	Detected	Detected	7.121099091	7.059777637	7.449389072	8.207836468	7.537966675	7.798972948
CUST_H6L_26922	0.01264761	-1.773349974	-0.826477283	down	10.86774597	11.69422325	NM_001177693	64283	ARHGEF28	RGNEF|RIP2|p190RHOGEF	Homo sapiens Rho guanine nucleotide exchange factor (GEF) 28 (ARHGEF28), transcript variant 2, mRNA [NM_001177693]	hs|chr5:73142205-73142264		GGGGATGAATTGGACTCTTTTGAGACTAACACTGAACCGGATTTTAATATCTCCAGGGCT	coding/noncoding	Detected	Detected	Detected	Detected	Detected	Detected	10.80621126	10.63778511	11.15924153	11.92433588	11.56171837	11.5966155
A_33_P3367126	0.018612963	-1.736048243	-0.795807039	down	9.322383851	10.11819089	NM_001177693	64283	ARHGEF28	RGNEF|RIP2|p190RHOGEF	Homo sapiens Rho guanine nucleotide exchange factor (GEF) 28 (ARHGEF28), transcript variant 2, mRNA [NM_001177693]	hs|chr5:73169011-73169070	ENST00000296794	CTGTGCTGGCAGCGACAGGAATTTTGTGATCGACCGAATTGGAGATATTTTGGTACAACA	coding	Detected	Detected	Detected	Detected	Detected	Detected	9.232712033	9.108823275	9.625616245	10.38548442	9.928731697	10.04035655
A_32_P213330	0.033212628	-1.737846628	-0.797300764	down	9.658333463	10.45563423	NM_001177693	64283	ARHGEF28	RGNEF|RIP2|p190RHOGEF	Homo sapiens Rho guanine nucleotide exchange factor (GEF) 28 (ARHGEF28), transcript variant 2, mRNA [NM_001177693]	hs|chr5:73200191-73205256	ENST00000296794	AGCCATACAGAATTTAACCCGTCTCTTATACAGCCTTCAGGCCGCCTTGACCATTCAGGA	coding	Detected	Detected	Detected	Detected	Detected	Detected	9.616144097	9.495484823	9.863371468	10.90597546	10.24130283	10.21962439
A_23_P143885	0.024775991	1.737300453	0.796847279	up	8.981287349	8.18444007	NM_019555	50650	ARHGEF3	GEF3|STA3|XPLN	Homo sapiens Rho guanine nucleotide exchange factor (GEF) 3 (ARHGEF3), transcript variant 3, mRNA [NM_019555]	hs|chr3:56762170-56762111	ENST00000413728	TTAATTAGAATCAGCTAGCCAGATTAGTAACCTCTTTGTCCAGCCTTGATTTACAGTGCA	coding	Detected	Detected	Detected	Detected	Detected	Detected	8.808574866	8.982831131	9.15245605	8.58090035	7.899164177	8.073255685
A_33_P3610771	0.015001539	3.774145935	1.916150209	up	3.485651503	1.569501294	NM_001242729	54848	ARHGEF38		Homo sapiens Rho guanine nucleotide exchange factor (GEF) 38 (ARHGEF38), transcript variant 1, mRNA [NM_001242729]	hs|chr4:106601994-106602053		CACGTATTTTCCATGATGGGATAAATGTTTTCATTTCAAGTGCCAATGTGTGAACTGTAA	coding	Detected	Detected	Detected	Not Detected	Not Detected	Not Detected	3.355430182	3.295825701	3.805698625	0.812273496	1.559009441	2.337220945
CUST_H6L_30941	0.008559219	-2.535256309	-1.342131608	down	7.912621057	9.254752665	NM_032818	84904	ARHGEF39	C9orf100	Homo sapiens Rho guanine nucleotide exchange factor (GEF) 39 (ARHGEF39), mRNA [NM_032818]	hs|chr9:35661894-35661835		AACCCTTCATGATTTGACAAAGGTCACTTTCTGTTTGCCTGGACCAAGCTACTCCAGATC	coding	Detected	Detected	Detected	Detected	Detected	Detected	7.813501852	7.839437826	8.084923493	9.771763202	8.894966389	9.097528405
A_33_P3256738	0.004377471	-1.894084002	-0.921500315	down	6.187187708	7.108688023	NM_032818	84904	ARHGEF39	C9orf100	Homo sapiens Rho guanine nucleotide exchange factor (GEF) 39 (ARHGEF39), mRNA [NM_032818]	hs|chr9:35663057-35662998	ENST00000468876	ATAAGTGAGACTGCCCAGAGAGTCCATACTATTGGTCAGAAACAGAAGAATGACCAGCAC	coding	Detected	Detected	Detected	Detected	Detected	Detected	5.970988592	6.116712342	6.473862189	7.213214193	7.035798994	7.077050883
A_23_P99661	0.034642468	-1.650223131	-0.722661109	down	9.398744974	10.12140608	NM_018071	55701	ARHGEF40	SOLO	Homo sapiens Rho guanine nucleotide exchange factor (GEF) 40 (ARHGEF40), transcript variant 1, mRNA [NM_018071]	hs|chr14:21557611-21557670	ENST00000553709	AACAATAGGAGGGTGTGACAGGGGAACCGTAGACTTTATATATGTAATTACTGTTATTAT	coding	Detected	Detected	Detected	Detected	Detected	Detected	9.178706256	9.30743753	9.710091135	10.44536789	9.907227109	10.01162325
CUST_H6L_17439	0.027772384	-1.843487764	-0.882437841	down	9.531760319	10.41419816	NM_001278530	55701	ARHGEF40	SOLO	Homo sapiens Rho guanine nucleotide exchange factor (GEF) 40 (ARHGEF40), transcript variant 3, mRNA [NM_001278530]	hs|chr14:21543553-21543612		GAAGGAAAAGGGGACAACATTCCAGAAGAGGCCCTTGCAGTCTCCGTCTCTGATCACCCT	coding/noncoding	Detected	Detected	Detected	Detected	Detected	Detected	9.482281437	9.415134267	9.697865254	10.90516472	10.2113113	10.12611846
A_23_P93988	0.03050931	1.609393701	0.686517291	up	7.89284215	7.206324859	NM_005435	7984	ARHGEF5	GEF5|P60|TIM|TIM1	Homo sapiens Rho guanine nucleotide exchange factor (GEF) 5 (ARHGEF5), mRNA [NM_005435]	hs|chr7:144077494-144077553	ENST00000056217	TGATAGCCGTATGTTAAACAGAATCTCACCTCAGTCTCCTGGAGGGAGATGTTTAAGAGG	coding	Detected	Detected	Detected	Detected	Detected	Detected	7.68707934	7.716076274	8.275370835	7.171830477	7.080045937	7.367098162
CUST_H6L_17359	0.027703883	1.561022168	0.642491025	up	7.272542178	6.630051153	ENST00000491688	8874	ARHGEF7	BETA-PIX|COOL-1|COOL1|Nbla10314|P50|P50BP|P85|P85COOL1|P85SPR|PAK3|PIXB	Rho guanine nucleotide exchange factor (GEF) 7 [Source:HGNC Symbol;Acc:15607] [ENST00000491688]	hs|chr13:111935371-111935430		GGTTTATTTCACATGGAGTGTTTAAAGAGCAGAAGGAAGTGCGTGATAAGTGCCCTTTCG	coding	Detected	Detected	Detected	Detected	Detected	Detected	7.156532097	7.141949076	7.51914536	6.918638408	6.477424201	6.49409085
CUST_H6L_04126	0.001424384	3.021488384	1.595259396	up	7.707907784	6.112648389	NM_006465	10620	ARID3B	BDP|DRIL2	Homo sapiens AT rich interactive domain 3B (BRIGHT-like) (ARID3B), mRNA [NM_006465]	hs|chr15:74889031-74889090		TGTCAGGTTCATTGAAATACCTCAGATTTGTAATTGTTGATGTTTGAGTCTTCAGGAAGT	coding/noncoding	Detected	Detected	Detected	Detected	Detected	Detected	7.5272442	7.491573664	8.104905489	6.152927106	6.027449221	6.15756884
CUST_H6L_18705	0.002261009	1.620260461	0.696225749	up	7.833893967	7.137668218	NM_006465	10620	ARID3B	BDP|DRIL2	Homo sapiens AT rich interactive domain 3B (BRIGHT-like) (ARID3B), mRNA [NM_006465]	hs|chr15:74884101-74885483		AACTTTTTCAGCATGGCACGGCAGCTCCCCATGAAGATCAGGATCAACGGCAGGGAAGAC	coding	Detected	Detected	Detected	Detected	Detected	Detected	7.787023138	7.920964154	7.793694609	7.080263431	7.314705243	7.018035981
A_23_P88580	0.000870255	1.846950664	0.885145329	up	10.13232122	9.247175892	NM_006465	10620	ARID3B	BDP|DRIL2	Homo sapiens AT rich interactive domain 3B (BRIGHT-like) (ARID3B), mRNA [NM_006465]	hs|chr15:74890377-74890436	ENST00000622429	GTCCTCCTGCAGCAAGTGTCTATATGTTGTGGTTATTTTCTATCTTACATGTTCTCGAAT	coding	Detected	Detected	Detected	Detected	Detected	Detected	10.21016911	9.957665382	10.22912917	9.330962285	9.169871965	9.240693424
CUST_H6L_24533	0.018312579	1.721323667	0.783518399	up	4.594157355	3.810638956	ENST00000487891	10425	ARIH2	ARI2|TRIAD1	ariadne RBR E3 ubiquitin protein ligase 2 [Source:HGNC Symbol;Acc:690] [ENST00000487891]	hs|chr3:49020183-49020242		GGGAATAACACTACTTTCTGAGGACAGTATCAGGATTGTCTGTAGTTCCTGTGAGCCTGA	coding	Detected	Detected	Detected	Not Detected	Detected	Detected	4.419250495	4.431195291	4.932026278	3.585195518	3.94618572	3.90053563
A_23_P92161	0.048686733	1.825965913	0.868659834	up	7.338230506	6.469570672	NM_025047	80117	ARL14	ARF7	Homo sapiens ADP-ribosylation factor-like 14 (ARL14), mRNA [NM_025047]	hs|chr3:160395648-160395707	ENST00000320767	ACTGGATTTGTGAAGAGCCACATGAAATCAAGAGGAGACACTTTGGCGTTCTTCAAGCAG	coding	Detected	Detected	Detected	Detected	Detected	Detected	7.169718376	7.021190266	7.823782876	6.810897288	6.162866384	6.434948345
A_32_P806841	0.00767856	1.943280496	0.958494157	up	8.597302341	7.638808184	NM_005738	10124	ARL4A	ARL4	Homo sapiens ADP-ribosylation factor-like 4A (ARL4A), transcript variant 1, mRNA [NM_005738]	hs|chr7:12728454-12728514	ENST00000404894	TGTTGCGGCAACAGAAAAAGAAAGATGAATATCAATACCTATTATATCTGTGTGGAGTAG	coding	Detected	Detected	Detected	Detected	Detected	Detected	8.531407763	8.529724218	8.730775041	7.285214587	7.747264786	7.883945178
A_24_P943997	0.016095216	1.50594353	0.590667672	up	10.77411544	10.18344777	NM_178815	221079	ARL5B	ARL8	Homo sapiens ADP-ribosylation factor-like 5B (ARL5B), mRNA [NM_178815]	hs|chr10:18966467-18966526	ENST00000377275	GGTTTTCACTCAATCTTTCCTGTTACAGTAACGTGAAAACTGATTATTCTTTACTCCAAG	coding	Detected	Detected	Detected	Detected	Detected	Detected	10.7603873	10.67593807	10.88602095	10.33318498	9.915342176	10.30181615
A_23_P138271	0.013064666	1.937970324	0.954546479	up	11.90058114	10.94603466	NM_138795	127829	ARL8A	ARL10B|GIE2	Homo sapiens ADP-ribosylation factor-like 8A (ARL8A), transcript variant 1, mRNA [NM_138795]	hs|chr1:202102732-202102673	ENST00000272217	CAGCATGGGGGGTTGGTTCTTTGGGTTCTGTTTGTTTATTTGTTTAATTTAATGATTTGT	coding	Detected	Detected	Detected	Detected	Detected	Detected	11.78074176	11.74019308	12.18080858	11.29118595	10.72822335	10.81869468
CUST_H6L_13311	0.011484406	1.500392248	0.585339714	up	11.83374063	11.24840092	NM_138795	127829	ARL8A	ARL10B|GIE2	Homo sapiens ADP-ribosylation factor-like 8A (ARL8A), transcript variant 1, mRNA [NM_138795]	hs|chr1:202104296-202103604		AAAGAAAAGGACAACATTGACATCACCCTACAGTGGCTTATTCAACACTCGAAGTCACGG	coding	Detected	Detected	Detected	Detected	Detected	Detected	11.76582917	11.76137159	11.97402114	11.4570625	11.21564975	11.07249051
CUST_H6L_24179	0.014444914	1.890342552	0.918647691	up	5.694379949	4.775732258	ENST00000444332	55207	ARL8B	ARL10C|Gie1	ADP-ribosylation factor-like 8B [Source:HGNC Symbol;Acc:25564] [ENST00000444332]	hs|chr3:5212283-5212342		GCCGTACGCAATTTAAATTGTTAGCACAGACCCCTAGAAATTTTTCTGTTAAATTTCTGT	coding	Detected	Detected	Detected	Detected	Detected	Detected	5.593624341	5.452918004	6.036597502	4.548595599	4.760254288	5.018346886
A_23_P18384	0.003940302	1.668423473	0.738485514	up	7.418728545	6.68024303	NM_213654	25852	ARMC8	GID5|HSPC056|S863-2|VID28	Homo sapiens armadillo repeat containing 8 (ARMC8), transcript variant 3, mRNA [NM_213654]	hs|chr3:137965455-137965514	ENST00000471453	ACCATCTCATGGACTGAAAGGTAGATAGACAGATGGACCACAATGGGAAATAGGATGTCC	coding	Detected	Detected	Detected	Detected	Detected	Detected	7.294418801	7.422605181	7.539161652	6.838388267	6.491301791	6.711039033
A_24_P23411	0.006137181	2.402220187	1.264368394	up	8.051955894	6.787587499	NM_016607	51566	ARMCX3	ALEX3|GASP6|dJ545K15.2	Homo sapiens armadillo repeat containing, X-linked 3 (ARMCX3), transcript variant 1, mRNA [NM_016607]	hs|chrX:100881013-100881072	ENST00000471229	GGGAATAGAAAGTCACCATGATTTTTTGGTGAAAGTAAAAGTTGGAAAATTCATGGCCAA	coding	Detected	Detected	Detected	Detected	Detected	Detected	8.020406172	7.951991837	8.183469672	6.338187999	6.935458707	7.089115791
A_19_P00806320	0.032365678	-1.702841688	-0.767944315	down	11.52829767	12.29624198	NM_152862	10109	ARPC2	ARC34|PNAS-139|PRO2446|p34-Arc	Homo sapiens actin related protein 2/3 complex, subunit 2, 34kDa (ARPC2), transcript variant 1, mRNA [NM_152862]	hs|chr2:219118850-219118909	ENST00000315717	ATTCCACTTGATCAACTTAATTCCTTTTCTTTATCTTCCTTCCGTCACTTCCCTTTTCTC	coding	Detected	Detected	Detected	Detected	Detected	Detected	11.65835391	11.47224799	11.4542911	12.71341979	12.25389086	11.92141529
A_33_P3338909	0.003382808	-1.763635284	-0.818552245	down	11.6582056	12.47675784	NM_001270439	10092	ARPC5	ARC16|dJ127C7.3|p16-Arc	Homo sapiens actin related protein 2/3 complex, subunit 5, 16kDa (ARPC5), transcript variant 2, mRNA [NM_001270439]	hs|chr1:183595452-183595393	ENST00000462965	GCAAACTGGTGCAGAAATTCTATAAACTCTTTGCTGTTTTTGATACCTGCTTTTTGTTTC	coding/noncoding	Detected	Detected	Detected	Detected	Detected	Detected	11.76341394	11.66021271	11.55099015	12.7027516	12.31670234	12.4108196
A_24_P404033	0.039074493	-1.710969236	-0.774813819	down	7.543614742	8.318428561	NM_182616	348110	ARPIN	C15orf38	Homo sapiens actin-related protein 2/3 complex inhibitor (ARPIN), transcript variant 1, mRNA [NM_182616]	hs|chr15:90444899-90444840	ENST00000357484	CCTTGGAATACTCTTTGAACAAGCTCTGCTAAAACCAAACCCATGACCACTGTGTTGGTG	coding	Detected	Detected	Detected	Detected	Detected	Detected	7.514433494	7.319738976	7.796671755	8.749623281	8.088089943	8.11757246
A_23_P339818	0.000164633	3.195031732	1.675830259	up	7.409515332	5.733685073	NM_183376	91947	ARRDC4		Homo sapiens arrestin domain containing 4 (ARRDC4), mRNA [NM_183376]	hs|chr15:98516895-98516954	ENST00000268042	GCACAGTAAGAAACAATAGGCAAGCGTTATGTTTTTGGTAAGTTAACTATGAAAGCTTTC	coding	Detected	Detected	Detected	Detected	Detected	Detected	7.303544645	7.424138249	7.500863103	5.828557214	5.518106819	5.854391185
CUST_H6L_31488	0.024728367	-1.53037064	-0.613881101	down	7.107226052	7.721107154	NM_001669	414	ARSD	ASD	Homo sapiens arylsulfatase D (ARSD), mRNA [NM_001669]	hs|chrX:2824677-2824618		TGTCTGTTCCTACTCTCACATAGCGGAGGAAAGTTAGAGCCTCTCAGTCTCTGTTTATGA	coding	Detected	Detected	Detected	Detected	Detected	Detected	7.037581309	7.024430915	7.259665934	8.035614378	7.548386608	7.579320476
A_33_P3330099	0.002895207	-1.549817262	-0.632098118	down	9.063451786	9.695549904	NM_001669	414	ARSD	ASD	Homo sapiens arylsulfatase D (ARSD), mRNA [NM_001669]	hs|chrX:2822073-2822014	ENST00000381154	AGTGCATCCCTAGGCTGGCAGTGCAGCAGAAATACTGAATAAAATGTGACAAATCTCCCT	coding	Detected	Detected	Detected	Detected	Detected	Detected	9.02641845	8.994301731	9.169635175	9.548233403	9.710837721	9.827578588
A_23_P217712	0.009714018	-1.577398789	-0.657547441	down	8.035419648	8.692967089	NM_001669	414	ARSD	ASD	Homo sapiens arylsulfatase D (ARSD), mRNA [NM_001669]	hs|chrX:2835852-2833682	ENST00000217890	ATTGAAAGACACAAGCATGGGCCATTTCTCCTCTTCCTTTCTTTGCTGCATGTGCACATT	coding	Detected	Detected	Detected	Detected	Detected	Detected	8.18202487	8.121978077	7.802255996	8.794774956	8.745635925	8.538490384
A_23_P135995	2.21E-05	-1.924896998	-0.944781249	down	9.331147365	10.27592861	NM_022786	64801	ARV1		Homo sapiens ARV1 homolog (S. cerevisiae) (ARV1), mRNA [NM_022786]	hs|chr1:231136044-231136103	ENST00000310256	CCCACAAATGCACCCAAGAGACAAGCCATTTACATACAGATATTCACAGTCACACATAGA	coding	Detected	Detected	Detected	Detected	Detected	Detected	9.345318716	9.346257681	9.301865697	10.25520445	10.22142199	10.3511594
CUST_H6L_02798	0.003650978	2.250686333	1.17036501	up	10.1865324	9.016167393	NM_001040445	51665	ASB1	ASB-1	Homo sapiens ankyrin repeat and SOCS box containing 1 (ASB1), mRNA [NM_001040445]	hs|chr2:239360831-239360890		AGATGTGGGATGAACCTGGAATGAACGAATTAAATAAAGACATGCATCCATCTGTCAGCG	coding/noncoding	Detected	Detected	Detected	Detected	Detected	Detected	10.15125238	10.20017072	10.20817411	8.705844563	8.978430238	9.364227379
A_23_P165360	0.0406967	1.76893798	0.822883467	up	8.942774764	8.119891297	NM_001040445	51665	ASB1	ASB-1	Homo sapiens ankyrin repeat and SOCS box containing 1 (ASB1), mRNA [NM_001040445]	hs|chr2:239353338-239355053	ENST00000438264	GAGGCCTTGCAGGTCTTTAAAGAGGCCAGAAGTGTTCCCAGAACCTTGCTGTGTCTGTGC	coding	Detected	Detected	Detected	Detected	Detected	Detected	8.765280251	8.866260657	9.196783382	8.604860435	7.912843535	7.841969919
CUST_H6L_18958	0.024193576	-1.633446937	-0.707919589	down	3.897802891	4.605722481	ENST00000561192	140460	ASB7		ankyrin repeat and SOCS box containing 7 [Source:HGNC Symbol;Acc:17182] [ENST00000561192]	hs|chr15:101152626-101152685		CACGGAGGTGAGTTTTGTAGAAGCAAATCTTTTTCCCCATGGAGAAACATAAATGATGTT	coding	Detected	Detected	Detected	Detected	Detected	Detected	3.712833465	3.702713244	4.277861966	4.561759434	4.731283711	4.524124297
A_23_P145694	0.001596386	2.725660716	1.44660599	up	12.58766616	11.14106017	NM_001673	440	ASNS	ASNSD|TS11	Homo sapiens asparagine synthetase (glutamine-hydrolyzing) (ASNS), transcript variant 2, mRNA [NM_001673]	hs|chr7:97481520-97481461	ENST00000394308	GGACTGTGGGTAGATAGGGGAACAATGAGAGTCAACTCAGGCTAACTTGGGTTTGAAAAA	coding	Detected	Detected	Detected	Detected	Detected	Detected	12.45678798	12.43606616	12.87014434	11.38529426	10.95915123	11.07873501
CUST_H6L_30179	0.00011249	3.126731432	1.644655305	up	8.766438084	7.121782779	NM_183356	440	ASNS	ASNSD|TS11	Homo sapiens asparagine synthetase (glutamine-hydrolyzing) (ASNS), transcript variant 3, mRNA [NM_183356]	hs|chr8:047525971-047525912		GCAGCCAATTCAAGTGAAGAAATATCCATATTTGTGGCTCTGTTACAGTGGTGAAATCTA	coding/noncoding	Detected	Detected	Detected	Detected	Detected	Detected	8.67231561	8.647988447	8.979010195	7.117776923	7.083788101	7.163783312
CUST_H6L_21101	0.030035664	-1.812077147	-0.857644378	down	5.787510865	6.645155243	ENST00000597030	554235	ASPDH		aspartate dehydrogenase domain containing [Source:HGNC Symbol;Acc:33856] [ENST00000597030]	hs|chr19:51017760-51015804		GACAGAGTGAAAGGTAGCAAGTCAAGAGCCTTCGTGTCACCATGGCCACACACCCCGATG	coding	Detected	Detected	Detected	Detected	Detected	Detected	5.93525262	5.907109932	5.520170043	6.692240082	7.005820165	6.237405481
A_23_P75288	0.0017716	1.584608946	0.664126852	up	10.30904085	9.644914002	NM_032810	84896	ATAD1	AFDC1|FNP001|THORASE	Homo sapiens ATPase family, AAA domain containing 1 (ATAD1), mRNA [NM_032810]	hs|chr10:89513058-89512999	ENST00000328142	AGTTGTACTTTGAATGGTGGGGTGGAAGTTTCAGGTGAACAATGGATAACAAAAAGCAAG	coding/noncoding	Detected	Detected	Detected	Detected	Detected	Detected	10.23038178	10.23788877	10.45885202	9.592009518	9.599490921	9.743241566
CUST_H6L_30587	0.000681786	-3.882020668	-1.956807799	down	5.082655625	7.039463424	ENST00000550993	29028	ATAD2	ANCCA|CT137|PRO2000	ATPase family, AAA domain containing 2 [Source:HGNC Symbol;Acc:30123] [ENST00000550993]	hs|chr8:124368595-124368536		TCCTATTTCCTGAGTGGTATTGATGTGTGAGAGATAGAATGTTAAATGGTGAAAGAAACT	coding	Detected	Detected	Detected	Detected	Detected	Detected	5.084741375	4.913306812	5.249918688	7.229870773	6.676996993	7.211522506
A_24_P113144	0.010293409	-1.566730688	-0.64775721	down	6.736988037	7.384745247	NM_024857	79915	ATAD5	C17orf41|ELG1|FRAG1	Homo sapiens ATPase family, AAA domain containing 5 (ATAD5), mRNA [NM_024857]	hs|chr17:29221595-29221654	ENST00000321990	AGGATATCAGTCATTAAAAGTGTATTTTCGAGTCGATCTCTTCTCTATGTGGGTAATAGA	coding	Detected	Detected	Detected	Detected	Detected	Detected	6.681822622	6.60168712	6.927454368	7.527471066	7.185746584	7.44101809
A_33_P3214105	7.95E-05	12.01906435	3.587252686	up	12.01690049	8.429647806	NM_001674	467	ATF3		Homo sapiens activating transcription factor 3 (ATF3), transcript variant 1, mRNA [NM_001674]	hs|chr1:212788502-212788561	ENST00000366981	TTTGCCATCCAGAACAAGCACCTCTGCCACCGGATGTCCTCTGCGCTGGAATCAGTCACT	coding	Detected	Detected	Detected	Detected	Detected	Detected	11.90714963	11.71146274	12.43208911	8.492112745	8.377375503	8.41945517
A_23_P120933	0.030433115	2.339016402	1.225901979	up	13.8503338	12.62443182	NM_001675	468	ATF4	CREB-2|CREB2|TAXREB67|TXREB	Homo sapiens activating transcription factor 4 (ATF4), transcript variant 1, mRNA [NM_001675]	hs|chr22:39918577-39918636	ENST00000337304	CAAGGCAAGGGGGAAGAAAAGGGTCCCCTAGTTGAGGATAGTCAGGAGCGTCAATGTGCT	coding	Detected	Detected	Detected	Detected	Detected	Detected	13.62293581	13.74852696	14.17953862	13.26135775	12.1357197	12.476218
A_23_P119337	0.033583246	1.564929325	0.646097504	up	6.843145141	6.197047637	NM_012068	22809	ATF5	ATFX|HMFN0395	Homo sapiens activating transcription factor 5 (ATF5), transcript variant 1, mRNA [NM_012068]	hs|chr19:50436754-50436813	ENST00000423777	ACAGAGAAGCAGCTGGGAGCTTGGAAACCTGGTCTCTTGAATTTCAAACCTGGTTTCTTA	coding	Detected	Detected	Detected	Detected	Detected	Detected	6.775147906	6.610477297	7.143810219	6.448352127	6.116262718	6.026528065
A_23_P62907	0.004952701	-1.548284522	-0.630670614	down	10.40746537	11.03813598	NM_007348	22926	ATF6	ATF6A	Homo sapiens activating transcription factor 6 (ATF6), mRNA [NM_007348]	hs|chr1:161928720-161928779	ENST00000367942	CTGTACCTTTCTAAACCTCTCTTCCCTCTGTGATGGTTTTGTGTTTAAACAGTCATCTTC	coding	Detected	Detected	Detected	Detected	Detected	Detected	10.51179946	10.30617064	10.40442601	11.22815882	10.95809386	10.92815526
CUST_H6L_16256	0.034644576	-2.33269048	-1.221994892	down	3.738704707	4.960699599	ENST00000551087	11016	ATF7	ATFA	activating transcription factor 7 [Source:HGNC Symbol;Acc:792] [ENST00000551087]	hs|chr12:53917006-53916947		GAGTGTCTCAACTGCTTATAATTTTATAACTCCATTCTGAATGTTCTGGGGACCCCACGC	coding	Detected	Not Detected	Detected	Detected	Detected	Detected	4.451769764	3.143881717	3.620462641	5.082824193	4.842249525	4.957025078
CUST_H6L_74282	0.001350524	1.593483333	0.672183929	up	8.839288769	8.167104839	NM_006856	11016	ATF7	ATFA	Homo sapiens activating transcription factor 7 (ATF7), transcript variant 2, mRNA [NM_006856]	hs|chr12:53917095-53911115		TCACTGCACTACAGAAAAAGACTCAAGGCTATTTAGAAAGCCCCAAGGAAAGCTCAGAGC	coding/noncoding	Detected	Detected	Detected	Detected	Detected	Detected	8.74478641	8.781788063	8.991291834	8.11005517	8.231554719	8.159704629
A_23_P309989	0.003933808	2.613085634	1.385754405	up	5.973357106	4.587602701	NM_014924	22863	ATG14	ATG14L|BARKOR|KIAA0831	Homo sapiens autophagy related 14 (ATG14), mRNA [NM_014924]	hs|chr14:55833888-55833829	ENST00000247178	TGAAACCATGAATGAGAGATGAAGCTAAAGAATAGAATCCAGAGATCACAAACTCATCTA	coding	Detected	Detected	Detected	Not Detected	Detected	Detected	5.682065322	6.146808667	6.091197329	4.230139551	4.735837683	4.79683087
A_24_P944827	0.014075552	-1.764868195	-0.819560443	down	7.690903606	8.510464049	NM_006395	10533	ATG7	APG7-LIKE|APG7L|GSA7	Homo sapiens autophagy related 7 (ATG7), transcript variant 1, mRNA [NM_006395]	hs|chr3:11598763-11598822	ENST00000354449	TTGGCCCCAGCGTACGAGGAAGCGTATAAAACACCATATCACAGATTGTCTGTCAGTAAT	coding	Detected	Detected	Detected	Detected	Detected	Detected	7.520074502	7.546127556	8.006508761	8.741017803	8.432025041	8.358349304
A_23_P415015	0.026008751	1.969946625	0.978156541	up	8.258669764	7.280513223	NM_022374	64225	ATL2	ARL3IP2|ARL6IP2|atlastin2	Homo sapiens atlastin GTPase 2 (ATL2), transcript variant 1, mRNA [NM_022374]	hs|chr2:38523618-38523559	ENST00000419554	TTTTTAACCTTTTTCTCTATCTGAAGTGTTCACACTTACACATGTAGGACAATAAGCAGG	coding/noncoding	Detected	Detected	Detected	Detected	Detected	Detected	8.161732169	8.155000479	8.459276644	7.788244868	6.894923742	7.158371058
A_33_P3394040	0.043286021	1.500688758	0.585624794	up	10.19348983	9.607865041	NM_022374	64225	ATL2	ARL3IP2|ARL6IP2|atlastin2	Homo sapiens atlastin GTPase 2 (ATL2), transcript variant 1, mRNA [NM_022374]	hs|chr2:38523160-38523101	ENST00000405384	TCATGCCAGATTAAAGACAGACTGACAGTTCATCTCCTCACGGACTCCACTCTCTTTTTT	coding/noncoding	Detected	Detected	Detected	Detected	Detected	Detected	10.13966041	10.10045489	10.34035421	9.97065928	9.352480354	9.500455489
A_23_P209619	0.036101316	1.808618597	0.854888204	up	12.08179359	11.22690538	NM_022374	64225	ATL2	ARL3IP2|ARL6IP2|atlastin2	Homo sapiens atlastin GTPase 2 (ATL2), transcript variant 1, mRNA [NM_022374]	hs|chr2:38522256-38522197	ENST00000378954	CCTGTGAAAGGAATGTTTGTGGCTCATGTCAGTGTGTGAATGCATAGACAATTTGAAGTT	coding	Compromised	Detected	Detected	Detected	Detected	Detected	12.21412697	11.7863726	12.2448812	11.58135818	10.78943584	11.30992213
A_24_P215765	0.001760366	-2.271326159	-1.18353489	down	7.639816697	8.823351587	NM_024490	57194	ATP10A	ATP10C|ATPVA|ATPVC	Homo sapiens ATPase, class V, type 10A (ATP10A), mRNA [NM_024490]	hs|chr15:25923934-25923875	ENST00000555815	TGTAGGTATTACATCCCTGGTGTCGTATTTTGCCTGTTAAATCGTAACAAGCAATAAACA	coding	Detected	Detected	Detected	Detected	Detected	Detected	7.604117672	7.39788047	7.91745195	8.898071667	8.725278232	8.846704861
CUST_H6L_12764	0.021520061	-1.577244454	-0.657406278	down	6.299795929	6.957202207	ENST00000488733	476	ATP1A1		ATPase, Na+/K+ transporting, alpha 1 polypeptide [Source:HGNC Symbol;Acc:799] [ENST00000488733]	hs|chr1:116927838-116927897		CAATTCCCATTTTTGCACTTTTCCCAGCTAGCCCATTGCAGTGTGTTATGGTTATACTAT	coding	Detected	Detected	Detected	Detected	Detected	Detected	6.400775017	6.12288643	6.375726339	7.17785527	6.655888443	7.037862907
CUST_H6L_25094	0.005216928	3.049038764	1.608354492	up	7.011934834	5.403580342	ENST00000482635	483	ATP1B3	ATPB-3|CD298	ATPase, Na+/K+ transporting, beta 3 polypeptide [Source:HGNC Symbol;Acc:806] [ENST00000482635]	hs|chr3:141640919-141640978		AGTTCTTATGTGGTGATTACTCTTTTGGGAAGCTGGAGCATGTGTTGACGTACCACTTGT	coding	Detected	Detected	Detected	Detected	Detected	Detected	6.986130343	6.574751702	7.474922457	5.548510441	5.144747117	5.517483467
CUST_H6L_41091	0.006775228	1.602697842	0.680502458	up	9.206065531	8.525563072	NM_001682	490	ATP2B1	PMCA1|PMCA1kb	Homo sapiens ATPase, Ca++ transporting, plasma membrane 1 (ATP2B1), transcript variant 2, mRNA [NM_001682]	hs|chr12:90028858-90028799		AAGTTCACTGTCATCAGGGGTGGTCAGGTCATTCAGATACCTGTAGCTGACATTACTGTT	coding/noncoding	Detected	Detected	Detected	Detected	Detected	Detected	9.190326413	8.985298216	9.442571963	8.533961356	8.522202093	8.520525768
A_24_P807031	0.024581742	-1.889872601	-0.918288983	down	3.40346243	4.321751413	NM_001017971	92270	ATP6AP1L		Homo sapiens ATPase, H+ transporting, lysosomal accessory protein 1-like (ATP6AP1L), mRNA [NM_001017971]	hs|chr5:81614067-81614126	ENST00000439350	GGGCTGAATGCTATAAACTGAGAAGCCAACAGATCAGCAAAATCTATGTTTAGCAGCACA	coding	Detected	Detected	Not Detected	Detected	Detected	Detected	3.17015916	3.603773936	3.436454194	4.775466572	4.146355182	4.043432486
A_33_P3380897	0.004908584	1.72675346	0.788062114	up	10.25297941	9.464917296	NM_001695	528	ATP6V1C1	ATP6C|ATP6D|VATC|Vma5	Homo sapiens ATPase, H+ transporting, lysosomal 42kDa, V1 subunit C1 (ATP6V1C1), mRNA [NM_001695]	hs|chr8:104085226-104085285		TTGTGTACACCGGGGCTTGTACTTGGGGAATTTAATAAAAATGCTCATTACCAAGCTCCA	coding	Detected	Detected	Detected	Detected	Detected	Detected	10.23948928	10.10940111	10.41004783	9.565905639	9.245671172	9.583175076
A_23_P143047	0.003789108	1.60610302	0.683564434	up	8.517971232	7.834406797	NM_080653	90423	ATP6V1E2	ATP6E1|ATP6EL2|ATP6V1EL2|VMA4	Homo sapiens ATPase, H+ transporting, lysosomal 31kDa, V1 subunit E2 (ATP6V1E2), mRNA [NM_080653]	hs|chr2:46739193-46739134	ENST00000522587	ACCAACAGAAAGTTCTTTATATAAGCCTCTGGGAAGTGAAGCTAGTGTTGAACCACTAAA	coding	Detected	Detected	Detected	Detected	Detected	Detected	8.517366981	8.327571673	8.708975043	7.818163297	7.799409937	7.885647158
CUST_H6L_31450	0.021515796	1.566467539	0.647514874	up	12.1689605	11.52144562	NM_004888	9550	ATP6V1G1	ATP6G|ATP6G1|ATP6GL|ATP6J|Vma10	Homo sapiens ATPase, H+ transporting, lysosomal 13kDa, V1 subunit G1 (ATP6V1G1), mRNA [NM_004888]	hs|chr9:117359962-117360021		TCTTGGCTTTTGTCTGTGACATTCAGCCAGAAATGCATGAAAACTACCGCATAAATGGAT	coding/noncoding	Detected	Detected	Detected	Detected	Detected	Detected	11.99132597	12.03660566	12.47894987	11.4151376	11.46205775	11.68714152
A_24_P363679	0.008791633	1.517322301	0.601527567	up	8.443575489	7.842047922	NM_015941	51606	ATP6V1H	CGI-11|MSTP042|NBP1|SFD|SFDalpha|SFDbeta|VMA13	Homo sapiens ATPase, H+ transporting, lysosomal 50/57kDa, V1 subunit H (ATP6V1H), transcript variant 1, mRNA [NM_015941]	hs|chr8:54684629-54684570	ENST00000524164	GCAGAAGTACGATGATGAAGATATCAGCGAAGATATCAAATTTCTTTTGGAAAAACTTGG	coding	Detected	Detected	Detected	Detected	Detected	Detected	8.295136434	8.511606532	8.523983501	7.659482495	7.855888085	8.010773185
A_33_P3210875	0.019509651	-1.675597465	-0.744675606	down	5.098497507	5.843173113	NM_000052	538	ATP7A	DSMAX|MK|MNK|SMAX3	Homo sapiens ATPase, Cu++ transporting, alpha polypeptide (ATP7A), transcript variant 1, mRNA [NM_000052]	hs|chrX:77302314-77302373	ENST00000343533	TGAGGTTTACAACAAGCCCTACAATTAGAGATTGCTGAACTGCTGCTAAAGTGATTTTTT	coding/noncoding	Detected	Detected	Detected	Detected	Detected	Detected	4.867993214	4.997910385	5.42958892	5.986331029	5.649543124	5.893645186
A_24_P919899	0.019078385	-2.474746376	-1.307280679	down	7.016474012	8.323754691	ENST00000576409	64756	ATPAF1	ATP11|ATP11p	ATP synthase mitochondrial F1 complex assembly factor 1 [Source:HGNC Symbol;Acc:HGNC:18803] [ENST00000576409]	hs|chr1:47099554-47099495	ENST00000576409	CATCAGATGGGGTTGTTTTTATTGGTATCCAGTTATGTTTGCTTGTCTTTCCAGATGGGC	coding	Detected	Detected	Detected	Detected	Detected	Detected	6.659601708	6.904324517	7.485495811	8.805693411	8.058142064	8.107428597
CUST_H6L_21466	0.046018185	-1.88669126	-0.915858359	down	6.174729721	7.09058808	ENST00000484646	51374	ATRAID	APR--3|APR-3|APR3|C2orf28|HSPC013|PRO240|p18	all-trans retinoic acid-induced differentiation factor [Source:HGNC Symbol;Acc:24090] [ENST00000484646]	hs|chr2:27436241-27436300		TTAAAGAATCCACCTATTATGGTTTCAGCTGTAATCATCACGCAGATGTCTACCAAAACT	coding	Detected	Detected	Detected	Detected	Detected	Detected	5.886373875	6.066828409	6.57098688	7.581457665	6.807295134	6.88301144
CUST_H6L_14379	0.037195586	2.154629445	1.107439775	up	3.913888466	2.806448691	NM_207303	26033	ATRNL1	ALP|bA338L11.1|bA454H24.1	Homo sapiens attractin-like 1 (ATRNL1), transcript variant 1, mRNA [NM_207303]	hs|chr10:116975556-116975615		CATGGAGGGTATAAAGCATTGCCAGGGAACAAATATGGATTGGTTGATGATCTTTATAAA	coding/noncoding	Detected	Detected	Detected	Not Detected	Not Detected	Detected	4.112045218	3.42361187	4.20600831	2.423443131	2.686197872	3.309705071
A_24_P294842	0.000393864	2.620218017	1.389686857	up	8.441734636	7.052047779	NM_000332	6310	ATXN1	ATX1|D6S504E|SCA1	Homo sapiens ataxin 1 (ATXN1), transcript variant 1, mRNA [NM_000332]	hs|chr6:16299393-16299343	ENST00000244769	CTGAGACTCCGTACTACTGGATGTTTTAATATCAGATCATTACCCACCATATGCCTCCCA	coding	Detected	Detected	Detected	Detected	Detected	Detected	8.362504855	8.391859816	8.570839238	7.16576847	6.834484365	7.155890502
A_33_P3320772	0.005559899	2.828928954	1.500255945	up	7.457019556	5.956763611	NM_000332	6310	ATXN1	ATX1|D6S504E|SCA1	Homo sapiens ataxin 1 (ATXN1), transcript variant 1, mRNA [NM_000332]	hs|chr6:16306614-16306555	ENST00000244769	AATTCCTCAGGAGGTTAAGATTTGCATTGAAGGCCGGTCTAATGTAGGCAAGTAGAGGCA	coding	Detected	Detected	Detected	Detected	Detected	Detected	7.532174874	7.053286271	7.785597523	6.2746373	5.677559782	5.918093751
A_33_P3409099	0.041844241	2.180727645	1.1248096	up	6.921991115	5.797181515	NM_000332	6310	ATXN1	ATX1|D6S504E|SCA1	Homo sapiens ataxin 1 (ATXN1), transcript variant 1, mRNA [NM_000332]	hs|chr6:16302089-16302030	ENST00000244769	TTTGAAGACACTAATACCGTGCTATTTCAGATATGGGTGAGGAAGCAGAGCTCTCGGTAC	coding	Detected	Detected	Detected	Detected	Detected	Detected	6.855448119	6.714500164	7.196025064	6.495735922	5.358509417	5.537299206
A_32_P155091	0.014597718	1.758023866	0.813954656	up	12.6667553	11.85280065	NM_145714	11273	ATXN2L	A2D|A2LG|A2LP|A2RP	Homo sapiens ataxin 2-like (ATXN2L), transcript variant B, mRNA [NM_145714]	hs|chr16:28848437-28848496	ENST00000325215	GAGTGACCTGTGTGAGAGACAGACAGATGCCCCATGAGGATGGCTGGACAAGAACTTTTA	coding	Detected	Detected	Detected	Detected	Detected	Detected	12.51166812	12.49365228	12.9949455	12.05851681	11.68346219	11.81642294
A_24_P263956	0.000602511	-2.193643196	-1.133328885	down	9.13567307	10.26900196	NM_001136262	552889	ATXN7L3B	lnc-SCA7	Homo sapiens ataxin 7-like 3B (ATXN7L3B), mRNA [NM_001136262]	hs|chr12:74934835-74934894	ENST00000519948	CCTTTTAATAGCAGAATTCCTATTTTTCCCTTGATTATGTGTATTGATCACCCTGCAATC	coding	Detected	Detected	Detected	Detected	Detected	Detected	9.12943178	9.064237514	9.213349917	10.48100137	10.18847396	10.13753054
A_23_P50232	0.000675735	2.94906653	1.56025837	up	5.81580121	4.255542841	NM_001015878	6795	AURKC	AIE2|AIK3|ARK3|AurC|HEL-S-90|SPGF5|STK13|aurora-C	Homo sapiens aurora kinase C (AURKC), transcript variant 1, mRNA [NM_001015878]	hs|chr19:57743942-57744001	ENST00000596375	TCCATGATGCACGCCGGGTGTACCTGATTCTGGAATATGCTCCAAGGGGTGAGCTCTACA	coding	Detected	Detected	Detected	Detected	Detected	Detected	5.569876233	5.790130717	6.087396681	4.372305717	4.145561654	4.248761151
CUST_H6L_29010	3.54E-05	1.67768619	0.746472886	up	9.110951677	8.364478791	NM_015060	23080	AVL9	KIAA0241	Homo sapiens AVL9 homolog (S. cerevisiase) (AVL9), mRNA [NM_015060]	hs|chr7:32588530-32591001		CCAGCCTCTGTATGGTTTACTTCAAGCAAAACTTCAACTCATTACACATGCATATTTTGA	coding	Detected	Detected	Detected	Detected	Detected	Detected	9.108181203	9.122686066	9.10198776	8.41651537	8.294324355	8.382596646
A_24_P272967	0.011674853	1.662206388	0.733099526	up	8.867004215	8.133904689	NM_015060	23080	AVL9	KIAA0241	Homo sapiens AVL9 homolog (S. cerevisiase) (AVL9), mRNA [NM_015060]	hs|chr7:32598953-32599012	ENST00000409301	CTCAGAGAGTCTTCCAATTACTGTACAACCTCAAGCTAATACGGGACAGGTAGTCCTGAT	coding	Detected	Detected	Detected	Detected	Detected	Detected	8.789157633	8.763858755	9.047996257	8.411559169	7.969296955	8.020857944
CUST_H6L_29012	0.023231072	1.748179437	0.805853274	up	7.566422204	6.760568929	ENST00000497020	23080	AVL9	KIAA0241	AVL9 homolog (S. cerevisiase) [Source:HGNC Symbol;Acc:28994] [ENST00000497020]	hs|chr7:32625124-32625573		CAAGGGATACTTGGGAAATACATTGGCCACATCATTCGTTGGAGCATGATAGTGTGATTT	coding	Detected	Detected	Detected	Detected	Detected	Detected	7.492160802	7.4354848	7.771621009	7.133335316	6.449008949	6.699362523
A_23_P1492	0.000789199	4.465347944	2.158772596	up	11.66637373	9.507601133	NM_021732	60370	AVPI1	PP5395|VIP32|VIT32	Homo sapiens arginine vasopressin-induced 1 (AVPI1), mRNA [NM_021732]	hs|chr10:99437351-99437292	ENST00000370626	TGGGAGCAAAGTGACAGGCACTTAGATGCAGCATTTCACCACTCATGCTACTAATCATCT	coding	Detected	Detected	Detected	Detected	Detected	Detected	11.52718801	11.51882452	11.95310866	9.879245662	9.359570379	9.283987357
A_33_P3396891	0.000557102	3.666675689	1.874472668	up	10.87002137	8.995548704	NM_021732	60370	AVPI1	PP5395|VIP32|VIT32	Homo sapiens arginine vasopressin-induced 1 (AVPI1), mRNA [NM_021732]	hs|chr10:99437521-99437462	ENST00000370626	AGCAAGAGGCTGCTGCCACTGACCTGCTCCATTCAGAACAAGACTGGATGCTTCTGTTGA	coding	Detected	Detected	Detected	Detected	Detected	Detected	10.69351637	10.77972208	11.13682566	9.249786426	8.903210241	8.833649444
A_24_P22488	0.005640986	2.338368853	1.225502518	up	9.092366733	7.866864215	NM_003502	8312	AXIN1	AXIN|PPP1R49	Homo sapiens axin 1 (AXIN1), transcript variant 1, mRNA [NM_003502]	hs|chr16:339454-338204	ENST00000354866	AAAGGGCAGCTACAGATACTACTTCAAGAAAGTGAGCGACGAGTTTGACTGTGGGGTGGT	coding/noncoding	Detected	Detected	Detected	Detected	Detected	Detected	9.073412215	9.09274072	9.110947264	8.318473471	7.661596513	7.620522661
A_23_P148015	0.007498951	1.857426142	0.893304845	up	7.364348274	6.471043429	NM_004655	8313	AXIN2	AXIL|ODCRCS	Homo sapiens axin 2 (AXIN2), mRNA [NM_004655]	hs|chr17:63525448-63525389	ENST00000618960	TTTTGTCTTAAAGGTCTTGAGGGTTGACCATGTTGCGTCATCATCAACATTTTGGGGGTT	coding	Detected	Detected	Detected	Detected	Detected	Detected	7.249417294	7.131002639	7.71262489	6.498592032	6.48508319	6.429455065
A_24_P298027	0.006175861	2.34553548	1.229917324	up	7.868969351	6.639052027	NM_004655	8313	AXIN2	AXIL|ODCRCS	Homo sapiens axin 2 (AXIN2), mRNA [NM_004655]	hs|chr17:63554447-63554388	ENST00000544103	TTCCTGGAGAGGGAGAAATGCGTGGATACCTTAGACTTCTGGTTTGCCTGCAATGGATTC	coding	Detected	Detected	Detected	Detected	Detected	Detected	7.726489268	7.678259339	8.202159447	6.963198779	6.462170925	6.491786378
CUST_H6L_19637	0.002532679	3.060381616	1.613711562	up	6.559258615	4.945547053	NM_004655	8313	AXIN2	AXIL|ODCRCS	Homo sapiens axin 2 (AXIN2), mRNA [NM_004655]	hs|chr17:63530147-63530088		AGTTGGTTGTCACTTACTTTTTCTGTGGGGAAGAAATTCCATACCGGAGGATGCTGAAGG	coding	Detected	Detected	Detected	Detected	Detected	Detected	6.327990187	6.339967647	7.00981801	4.994677392	5.055662274	4.786301493
CUST_H6L_05001	0.016910913	1.662196379	0.733090838	up	8.672609371	7.939518533	NM_001271650	64343	AZI2	AZ2|NAP1|TILP	Homo sapiens 5-azacytidine induced 2 (AZI2), transcript variant 4, mRNA [NM_001271650]	hs|chr3:28365820-28365761		ACCACATCTTCCCCTTTACCAGGAGATGTAAAGGTTTTATCAGAGAAAGCAATCCTCCAA	coding/noncoding	Detected	Detected	Detected	Detected	Detected	Detected	8.564655694	8.598375292	8.854797128	7.616002565	8.099638829	8.102914205
A_33_P3407042	0.00438072	-1.64659858	-0.719488887	down	8.520350003	9.23983889	NM_080605	126792	B3GALT6	EDSP2|SEMDJL1|beta3GalT6	Homo sapiens UDP-Gal:betaGal beta 1,3-galactosyltransferase polypeptide 6 (B3GALT6), mRNA [NM_080605]	hs|chr1:1170309-1170368	ENST00000379198	AGACCCCCAACAGGAAGAGTCTAAAAATCCAGTTTGCAACCACTTCTGACCTACAAAAAA	coding	Detected	Detected	Detected	Detected	Detected	Detected	8.596104406	8.329712147	8.635233456	9.085927657	9.342838283	9.29075073
A_23_P500956	0.004598279	1.809113292	0.855282756	up	8.36076021	7.505477454	NM_006577	10678	B3GNT2	B3GN-T2|B3GNT|B3GNT-2|B3GNT1|BETA3GNT|BGNT2|BGnT-2	Homo sapiens UDP-GlcNAc:betaGal beta-1,3-N-acetylglucosaminyltransferase 2 (B3GNT2), mRNA [NM_006577]	hs|chr2:62451231-62451290	ENST00000405767	TCCTGGTGGTATCATAGTGTAATTTTAGTATTTGAAAATCAGTGTGATTCCTTAATGGCC	coding	Detected	Detected	Detected	Detected	Detected	Detected	8.162903464	8.354116087	8.565261079	7.512767081	7.339556687	7.664108593
A_23_P18372	6.96E-05	3.073249244	1.619764776	up	8.341983047	6.722218271	NM_032047	84002	B3GNT5	B3GN-T5|beta3Gn-T5	Homo sapiens UDP-GlcNAc:betaGal beta-1,3-N-acetylglucosaminyltransferase 5 (B3GNT5), mRNA [NM_032047]	hs|chr3:182990933-182990992	ENST00000326505	AAATGTCAACAAAGGGAAAATAAACTATCAGCTTGGATGGTCACTTGAATAGAAGATGGT	coding	Detected	Detected	Detected	Detected	Detected	Detected	8.334150101	8.328159008	8.363640034	6.586141278	6.676836071	6.903677465
A_23_P149206	0.012674414	1.526816844	0.610527008	up	9.887453267	9.276926259	NM_003780	8704	B4GALT2	B4Gal-T2|B4Gal-T3|beta4Gal-T2	Homo sapiens UDP-Gal:betaGlcNAc beta 1,4- galactosyltransferase, polypeptide 2 (B4GALT2), transcript variant 2, mRNA [NM_003780]	hs|chr1:44456570-44456629	ENST00000356836	GAGGGGAAACCTTTTTCATTCAACATTGTAGGGGGCAAGCTTTGGTGCGCCCCCTGCTGA	coding	Detected	Detected	Detected	Detected	Detected	Detected	9.762078123	9.810836622	10.08944506	9.450131099	9.107476606	9.273171073
A_23_P103919	0.044400375	1.518992561	0.603114805	up	10.75828593	10.15517112	NM_003779	8703	B4GALT3	beta4Gal-T3	Homo sapiens UDP-Gal:betaGlcNAc beta 1,4- galactosyltransferase, polypeptide 3 (B4GALT3), transcript variant 2, mRNA [NM_003779]	hs|chr1:161141406-161141347	ENST00000367998	TGTAGGGCTTATGACTGTGAATCCTTGATGTCATGATTTTATGTGACGATTCCTAGGAGT	coding	Detected	Detected	Detected	Detected	Detected	Detected	10.61688854	10.66872822	10.98924102	10.5009054	9.98279729	9.981810678
CUST_H6L_13037	0.019597206	1.627307786	0.702487145	up	9.158376476	8.455889331	NM_001199873	8703	B4GALT3	beta4Gal-T3	Homo sapiens UDP-Gal:betaGlcNAc beta 1,4- galactosyltransferase, polypeptide 3 (B4GALT3), transcript variant 1, mRNA [NM_001199873]	hs|chr1:161142070-161141874		CTATAAGATGGTGAAGCACCGAGGAGATAAGGGCAATGAGGAAAATCCCCACAGATTTGA	coding	Detected	Detected	Detected	Detected	Detected	Detected	9.017141024	8.962344631	9.495643772	8.5978564	8.439322691	8.3304889
A_24_P228228	0.018254815	1.685154625	0.752880975	up	4.88629432	4.133413345	NM_004775	9331	B4GALT6	B4Gal-T6|beta4Gal-T6	Homo sapiens UDP-Gal:betaGlcNAc beta 1,4- galactosyltransferase, polypeptide 6 (B4GALT6), mRNA [NM_004775]	hs|chr18:29203275-29203216	ENST00000306851	TTTTTTAGTGTAGACCTAAAATTATTTTTGCCTATAAACAGTGAACTTAATATGTTTCTG	coding	Detected	Detected	Detected	Not Detected	Detected	Detected	4.788479728	4.857501819	5.012901413	3.765859961	4.319723591	4.314656482
A_23_P86900	0.00794872	-1.903263539	-0.928475341	down	6.91979208	7.848267421	NM_006876	11041	B4GAT1	B3GN-T1|B3GNT1|B3GNT6|BETA3GNTI|MDDGA13|iGAT|iGNT	Homo sapiens beta-1,4-glucuronyltransferase 1 (B4GAT1), mRNA [NM_006876]	hs|chr11:66113053-66112994	ENST00000311181	AATCAGATGAAGGCATAAAATTTAGTTCTTAGCTCTTGAACAGAAGCCTAAAATTCCTGG	coding	Detected	Detected	Detected	Detected	Detected	Detected	6.67965219	6.890947471	7.188776579	7.655831219	7.827065363	8.061905681
A_23_P154875	0.008503911	-1.531920257	-0.6153412	down	10.76468871	11.38002992	NM_012105	25825	BACE2	AEPLC|ALP56|ASP1|ASP21|BAE2|CDA13|CEAP1|DRAP	Homo sapiens beta-site APP-cleaving enzyme 2 (BACE2), transcript variant a, mRNA [NM_012105]	hs|chr21:42647696-42647755	ENST00000330333	TCACTGTCTTTTGATTCTTGATTTTCAAGCTTTCAAATCCTCCCTACTTCCAAGAAAAAT	coding	Detected	Detected	Detected	Detected	Detected	Detected	10.83945018	10.78303374	10.67158223	11.6134024	11.28956403	11.23712332
CUST_H6L_02914	0.049240839	-1.853471303	-0.890229779	down	5.110357868	6.000587647	NM_012105	25825	BACE2	AEPLC|ALP56|ASP1|ASP21|BAE2|CDA13|CEAP1|DRAP	Homo sapiens beta-site APP-cleaving enzyme 2 (BACE2), transcript variant a, mRNA [NM_012105]	hs|chr21:42653379-42653438		AGGCACAGACAGATAAGAATATCATAAGCAGGGAAGTGTCTCCAAAGGTCAGGACATATG	coding/noncoding	Detected	Detected	Detected	Detected	Detected	Detected	4.910819877	5.00334817	5.416905558	6.55476137	5.6768777	5.770123871
A_23_P211047	9.91E-05	3.802504224	1.926949851	up	10.55518557	8.628235724	NM_206866	571	BACH1	BACH-1|BTBD24	Homo sapiens BTB and CNC homology 1, basic leucine zipper transcription factor 1 (BACH1), transcript variant 1, mRNA [NM_206866]	hs|chr21:30717980-30718039	ENST00000399921	ATGTTAGATGCAGTAGACGATACAGGTTGCATGTGGACACTCAGTCACATTAACAACTTG	coding	Detected	Detected	Detected	Detected	Detected	Detected	10.51208197	10.44707073	10.70640401	8.681118289	8.441806376	8.761782506
CUST_H6L_23495	0.000775866	2.905708337	1.538889899	up	8.808857134	7.269967236	NM_206866	571	BACH1	BACH-1|BTBD24	Homo sapiens BTB and CNC homology 1, basic leucine zipper transcription factor 1 (BACH1), transcript variant 1, mRNA [NM_206866]	hs|chr21:30701954-30702013		GCGCTGTCGCAAGAGAAAACTTGACTGTATACAGAATCTTGAATCAGAAATTGAGAAGCT	coding/noncoding	Detected	Detected	Detected	Detected	Detected	Detected	8.78403983	8.537489203	9.10504237	7.216584284	7.267773458	7.325543964
A_23_P30634	0.014965871	5.012358709	2.325489665	up	7.10899644	4.783506775	NM_021813	60468	BACH2	BTBD25	Homo sapiens BTB and CNC homology 1, basic leucine zipper transcription factor 2 (BACH2), transcript variant 1, mRNA [NM_021813]	hs|chr6:90636664-90636605	ENST00000257749	CCCTCTGTACCTCTCATAACTGGTCAACGACTGTAACAGGTTACATCAGGTGTTTTTCTA	coding	Detected	Detected	Detected	Not Detected	Detected	Detected	6.880443141	6.834484365	7.612061813	3.783216322	5.11418276	5.453121241
A_33_P3302916	0.014744793	11.23286282	3.489653756	up	5.811872024	2.322218267	NM_021813	60468	BACH2	BTBD25	Homo sapiens BTB and CNC homology 1, basic leucine zipper transcription factor 2 (BACH2), transcript variant 1, mRNA [NM_021813]	hs|chr6:90641269-90641210	ENST00000343122	GCACTGAGTTTTGGGTCAAACCTATTTTCTTAAATGAAGTTGTAACTTCGGTATAACTCA	coding	Detected	Detected	Detected	Not Detected	Detected	Detected	5.733249327	5.436639251	6.265727494	0.807692012	3.596212126	2.562750664
CUST_H6L_30901	0.025704107	1.559420233	0.641009758	up	6.024454597	5.383444838	NM_001172415	573	BAG1	BAG-1|HAP|RAP46	Homo sapiens BCL2-associated athanogene (BAG1), transcript variant 1, mRNA [NM_001172415]	hs|chr9:33252651-33252592		TCCTTGGGTGAAGGAGCTTCTTTATCTTGGTAACAGCATTATTTCAAGCATAACTTGTAA	coding/noncoding	Detected	Detected	Detected	Detected	Detected	Detected	5.76819235	5.934839946	6.370331494	5.304115637	5.45907811	5.387140767
A_33_P3290919	2.33E-05	2.470458469	1.304778803	up	10.17413573	8.869356925	NM_001172415	573	BAG1	BAG-1|HAP|RAP46	Homo sapiens BCL2-associated athanogene (BAG1), transcript variant 1, mRNA [NM_001172415]	hs|chr9:33255087-33255028	ENST00000379701	CACACTGGTTCTCAATGAAAAATAGTGTCTTTGTGATTTTGAGTAAAGCTCCTATCTGTT	coding	Detected	Detected	Detected	Detected	Detected	Detected	10.14490877	10.16849114	10.20900727	8.855429706	8.781788063	8.970853006
A_33_P3290924	0.000317325	2.407087765	1.267288745	up	9.378356726	8.111067981	NM_001172415	573	BAG1	BAG-1|HAP|RAP46	Homo sapiens BCL2-associated athanogene (BAG1), transcript variant 1, mRNA [NM_001172415]	hs|chr9:33256859-33256800	ENST00000468274	TAGGAGAGTAAAAGCCACAATAGAGCAGTTTATGAAGATCTTGGAGGAGATTGACACACT	coding/noncoding	Detected	Detected	Detected	Detected	Detected	Detected	9.29264226	9.318695059	9.523732858	8.266059492	7.990322786	8.076821664
A_23_P146654	0.000131534	2.131973184	1.092189292	up	10.83546949	9.743280199	NM_004323	573	BAG1	BAG-1|HAP|RAP46	Homo sapiens BCL2-associated athanogene (BAG1), transcript variant 1, mRNA [NM_004323]	hs|chr9:33255124-33255065	ENST00000379707	CTGGGGGCAACTGGCCATTTGCCAATTTTCCTACTCTCACACTGGTTCTCAATGAAAAAT	coding	Detected	Detected	Detected	Detected	Detected	Detected	10.85928306	10.76015144	10.88697398	9.872398573	9.670295466	9.687146558
CUST_H6L_64317	0.02733382	1.801019922	0.84881414	up	10.94160532	10.09279118	NM_004282	9532	BAG2	BAG-2|dJ417I1.2	Homo sapiens BCL2-associated athanogene 2 (BAG2), mRNA [NM_004282]	hs|chr6:57037583-57046863		GAGAGCCTGGACCAGCTGGAGCTCAGGGTTGAAGCTTTGAGAGAAGCAGCAACTGCTGTT	coding/noncoding	Detected	Detected	Detected	Detected	Detected	Detected	10.72104649	10.71923156	11.3845379	10.31365178	9.923224936	10.04149682
CUST_H6L_37220	0.006399138	2.297489688	1.200058386	up	13.06617129	11.86611291	NM_004281	9531	BAG3	BAG-3|BIS|CAIR-1|MFM6	Homo sapiens BCL2-associated athanogene 3 (BAG3), mRNA [NM_004281]	hs|chr10:121437242-121437301		TGTGCCAGGAGCCATAGGAATATCTGTATGTTGGATGACTTTAATGCTACATTTTAAAAA	coding/noncoding	Detected	Detected	Detected	Detected	Detected	Detected	13.07495787	12.67354817	13.45000784	11.86037755	11.78318962	11.95477156
A_23_P47077	0.021360551	2.220860069	1.151118495	up	11.74374054	10.59262205	NM_004281	9531	BAG3	BAG-3|BIS|CAIR-1|MFM6	Homo sapiens BCL2-associated athanogene 3 (BAG3), mRNA [NM_004281]	hs|chr10:121436388-121436447	ENST00000369085	ACTTTGAAGGCAAGAAGACTGACAAAAAGTACCTGATGATCGAAGAGTATTTGACCAAAG	coding	Detected	Detected	Detected	Detected	Detected	Detected	11.64702614	11.33969019	12.24450529	10.92490349	10.40690789	10.44605475
A_23_P49539	0.03672831	-1.659312339	-0.730585476	down	6.905306063	7.63589154	NM_001291324	57597	BAHCC1	BAHD2	Homo sapiens BAH domain and coiled-coil containing 1 (BAHCC1), mRNA [NM_001291324]	hs|chr17:79432934-79432993	ENST00000307745	TCGGGGATCAGAACGATGTCAAGTGAAGAAAAATGCACGGGGGCATGCTGAGCCACTGGA	coding	Detected	Detected	Detected	Detected	Detected	Detected	6.688838277	6.887410631	7.139669283	8.030980943	7.445517274	7.431176402
CUST_H6L_19828	0.001453439	2.355785483	1.236208174	up	8.962180792	7.725972618	NM_017451	10458	BAIAP2	BAP2|FLAF3|IRSP53	Homo sapiens BAI1-associated protein 2 (BAIAP2), transcript variant 2, mRNA [NM_017451]	hs|chr17:79058654-79059473		TGAAGTCCACAGGCAGATCCAGAATCAGCTGGAAGAAATGCTGAAGTCTTTTCACAACGA	coding	Detected	Detected	Detected	Detected	Detected	Detected	8.804708223	8.808955964	9.272878188	7.664642685	7.760928253	7.752346917
A_23_P61810	0.000105345	3.049110815	1.608388584	up	11.06417636	9.45578778	NM_017450	10458	BAIAP2	BAP2|FLAF3|IRSP53	Homo sapiens BAI1-associated protein 2 (BAIAP2), transcript variant 1, mRNA [NM_017450]	hs|chr17:79084117-79084176		TTCCCGCTCCGCTAAAGATTTCAAATCCAGGGGATTCCATGCTCAATGGATGAATGTAGA	coding	Detected	Detected	Detected	Detected	Detected	Detected	10.90832628	11.04538226	11.23882055	9.521239822	9.376217357	9.469906161
CUST_H6L_47806	0.008801423	1.70503221	0.769798994	up	9.214575781	8.444776787	NM_006340	10458	BAIAP2	BAP2|FLAF3|IRSP53	Homo sapiens BAI1-associated protein 2 (BAIAP2), transcript variant 3, mRNA [NM_006340]	hs|chr17:79089687-79089746		CCATGTAGCCTGTTCTGTCATCATCTGTGCGTTCCTGTGTAGAGAACATCCAGGCCCCGG	coding/noncoding	Detected	Detected	Detected	Detected	Detected	Detected	9.089661781	9.106113844	9.447951717	8.660280178	8.383835017	8.290215165
A_23_P379034	0.003623313	1.739268975	0.79848106	up	8.601390462	7.802909402	NM_025045	80115	BAIAP2L2		Homo sapiens BAI1-associated protein 2-like 2 (BAIAP2L2), mRNA [NM_025045]	hs|chr22:38480966-38480907	ENST00000381669	ACACATGCCCTCTCTGTACATCTTTTGTAAATGATGAGAAATAAAGGAAGTGGACGCAAA	coding	Detected	Detected	Detected	Detected	Detected	Detected	8.545469758	8.472363784	8.786337846	7.623510722	7.886306548	7.898910936
CUST_H6L_32984	0.013489053	1.549033625	0.631368461	up	5.498242177	4.866873716	ENST00000466847	54971	BANP	BEND1|SMAR1|SMARBP1	BTG3 associated nuclear protein [Source:HGNC Symbol;Acc:13450] [ENST00000466847]	hs|chr16:88068879-88068938		TTTGCTTTTGATTTTCTTCTGATGCTTCTTGGTGTCTTTTCTTGCTGCGGATCCCACAGG	coding	Detected	Detected	Detected	Detected	Detected	Detected	5.34633352	5.420444709	5.727948303	4.711570516	4.854247201	5.034803432
A_24_P181149	0.003699534	-2.451557905	-1.293698838	down	7.203230866	8.496929704	NM_024685	79738	BBS10	C12orf58	Homo sapiens Bardet-Biedl syndrome 10 (BBS10), mRNA [NM_024685]	hs|chr12:76738836-76738777	ENST00000393262	TTGTAAGGATATGTCATGTATTTACTGGTTTTTCTTGTATCTGGTGCATAGCCAGAGTTC	coding	Detected	Detected	Detected	Detected	Detected	Detected	7.025774179	7.215697862	7.368220558	8.863725469	8.239299769	8.387763875
A_23_P97394	4.75E-05	2.754317018	1.461694621	up	9.5941035	8.132408879	NM_003567	8412	BCAR3	NSP2|SH2D3B	Homo sapiens breast cancer anti-estrogen resistance 3 (BCAR3), transcript variant 2, mRNA [NM_003567]	hs|chr1:94027798-94027739	ENST00000538653	ATAACTCTCCAGAGAACCTTTAGAATATCTTTTCAAGTTTCCCCAGCTTCATCTTTGGGA	coding	Detected	Detected	Detected	Detected	Detected	Detected	9.550100326	9.648679339	9.583530834	8.239204986	7.994572286	8.163449364
CUST_H6L_33354	0.003244679	3.058082787	1.612627463	up	6.521166974	4.908539511	NM_001284325	587	BCAT2	BCAM|BCATM|BCT2|PP18	Homo sapiens branched chain amino-acid transaminase 2, mitochondrial (BCAT2), transcript variant c, mRNA [NM_001284325]	hs|chr19:49311049-49310309		GAATTGGAGTCACTGCCAAAATGGGTTTGTATTTCAGATCTGGGCACGAAAGCTTCTCTC	coding/noncoding	Detected	Detected	Detected	Detected	Detected	Detected	6.261954143	6.357888137	6.943658641	5.028941293	4.625798535	5.070878704
A_24_P411186	0.021242173	-1.974473633	-0.981468102	down	5.773782582	6.755250684	NM_022893	53335	BCL11A	BCL11A-L|BCL11A-S|BCL11A-XL|BCL11a-M|CTIP1|EVI9|HBFQTL5|ZNF856	Homo sapiens B-cell CLL/lymphoma 11A (zinc finger protein) (BCL11A), transcript variant 1, mRNA [NM_022893]	hs|chr2:60684496-60684437	ENST00000335712	GATGACCAAAGGTCATTACAACCTGGCTTTTTATTGTATTTGTTTCTGGTCTTTGTTAAG	coding	Detected	Detected	Detected	Detected	Detected	Detected	5.958521029	5.414863614	5.947963103	7.112877096	6.431308595	6.721566362
A_23_P352266	0.002479138	2.996157006	1.583113227	up	5.058631391	3.475518164	NM_000633	596	BCL2	Bcl-2|PPP1R50	Homo sapiens B-cell CLL/lymphoma 2 (BCL2), transcript variant alpha, mRNA [NM_000633]	hs|chr18:60790782-60790723	ENST00000398117	TGGCTGATATTCTGCAACACTGTACACATAAAAAATACGGTAAGGATACTTTACATGGTT	coding	Detected	Detected	Detected	Not Detected	Detected	Detected	5.089269784	4.931279927	5.155344462	3.144219428	3.902520673	3.379814393
CUST_H6L_20197	0.002680654	2.419882442	1.274936963	up	5.242431435	3.967494472	NM_000633	596	BCL2	Bcl-2|PPP1R50	Homo sapiens B-cell CLL/lymphoma 2 (BCL2), transcript variant alpha, mRNA [NM_000633]	hs|chr18:60795696-60795637		ACAATTAACAGTCTTCAGGCAAAACGTCGAATCAGCTATTTACTGCCAAAGGGAAATATC	coding	Detected	Detected	Detected	Not Detected	Detected	Detected	5.084569812	5.038143174	5.60458132	3.896255817	3.912947042	4.093280556
A_33_P3355185	0.006136649	1.730646496	0.791311068	up	7.565818925	6.774507856	NM_000657	596	BCL2	Bcl-2|PPP1R50	Homo sapiens B-cell CLL/lymphoma 2 (BCL2), transcript variant beta, mRNA [NM_000657]	hs|chr18:60985460-60985401	ENST00000589955	TTGTGGCCTTCTTTGAGTTCGGTGGGGTCATGTGTGTGGAGAGCGTCAACCGGGAGATGT	coding	Detected	Detected	Detected	Detected	Detected	Detected	7.416135988	7.477248579	7.804072206	6.950639	6.706548035	6.666336533
A_23_P163209	0.006151013	1.855009798	0.891426807	up	5.479412419	4.587985611	NM_020396	10017	BCL2L10	BCL-B|Boo|Diva|bcl2-L-10	Homo sapiens BCL2-like 10 (apoptosis facilitator) (BCL2L10), mRNA [NM_020396]	hs|chr15:52401926-52401867	ENST00000260442	GCATACAAGGAGTCCTGAGGTGGTGATTTGGCCAGTGTTTTAACTTGTGACAAGTACTCA	coding	Detected	Detected	Detected	Detected	Detected	Detected	5.377956794	5.653805911	5.406474551	4.337449662	4.836841634	4.589665538
A_23_P118289	0.035708026	-1.504263559	-0.589057361	down	9.051778468	9.64083583	NM_004765	9274	BCL7C		Homo sapiens B-cell CLL/lymphoma 7C (BCL7C), transcript variant 2, mRNA [NM_004765]	hs|chr16:30904169-30904018	ENST00000215115	ATCTTAATGATGAGAACAGCAACCAGAGTTTCCATTCGGAAGGTTCCCTGCAAAAGGGCA	coding	Detected	Detected	Detected	Detected	Detected	Detected	8.932902064	8.966088835	9.256344506	9.955193682	9.522675119	9.444638687
CUST_H6L_60019	0.012357566	-1.571541835	-0.652180678	down	9.369342104	10.02152278	NM_020139	56898	BDH2	DHRS6|EFA6R|PRO20933|SDR15C1|UCPA-OR|UNQ6308	Homo sapiens 3-hydroxybutyrate dehydrogenase, type 2 (BDH2), mRNA [NM_020139]	hs|chr4:104000806-104000747		ACCTGGTTACGAAGAAAACTCACCAATCATCTCCTTCCTGTTAATCACATGTTAATGAAA	coding/noncoding	Detected	Detected	Detected	Detected	Detected	Detected	9.363544753	9.341300995	9.403180563	10.31604597	9.829058162	9.919464208
A_24_P940776	0.002498399	1.559227917	0.640831826	up	9.365958036	8.72512621	NM_018429	55814	BDP1	HSA238520|TAF3B1|TFC5|TFIIIB''|TFIIIB150|TFIIIB90|TFNR	Homo sapiens B double prime 1, subunit of RNA polymerase III transcription initiation factor IIIB (BDP1), mRNA [NM_018429]	hs|chr5:70862873-70862932	ENST00000358731	TCGGAGCGGAAATTGTCTATAAGTAGGCATTTATTTCATGATTGATATGTCACAGAAATC	coding	Detected	Detected	Detected	Detected	Detected	Detected	9.31717787	9.275426154	9.505270084	8.770043936	8.600395416	8.804939277
A_23_P310086	0.007892566	2.129664102	1.090625901	up	6.088156335	4.997530434	NM_152731	221336	BEND6	C6orf65|bA203B9.1	Homo sapiens BEN domain containing 6 (BEND6), mRNA [NM_152731]	hs|chr6:56891269-56891328	ENST00000370746	CATTGATTATTACCAGTGACTTCCCATTATAGTTTTTGGATCTTTAGCATAAGCACATGC	coding	Detected	Detected	Detected	Detected	Detected	Detected	5.881285604	5.97788266	6.405300742	4.814852367	4.878560641	5.299178293
A_23_P323801	0.009886708	-2.241589539	-1.164522128	down	4.994054283	6.158576411	NM_032735	144453	BEST3	VMD2L3	Homo sapiens bestrophin 3 (BEST3), transcript variant 1, mRNA [NM_032735]	hs|chr12:70047683-70047624	ENST00000330891	GTTTAACTTGAACTCTTATGCAAAAATCCTAATCGTGTCGCAACACGGGACCAGTTACTG	coding	Detected	Detected	Detected	Detected	Detected	Detected	4.922359451	4.880239643	5.179563755	6.608937056	6.044276018	5.822516161
A_33_P3245178	5.45E-05	2.204957824	1.140751061	up	9.333122915	8.192371855	NM_001168399	84707	BEX2	BEX1|DJ79P11.1	Homo sapiens brain expressed X-linked 2 (BEX2), transcript variant 1, mRNA [NM_001168399]	hs|chrX:102564489-102564430	ENST00000372674	GGAGACCCCTGCTTCCTAAACTTACACATTTGTGGTGTACCTTTGTCGTAAACGTTTTGA	coding	Detected	Detected	Detected	Detected	Detected	Detected	9.319093819	9.25484238	9.425432547	8.115679278	8.223880827	8.237555459
CUST_H6L_32421	0.00580934	1.934370456	0.951864116	up	9.39694233	8.445078214	NM_016561	51283	BFAR	BAR|RNF47	Homo sapiens bifunctional apoptosis regulator (BFAR), mRNA [NM_016561]	hs|chr16:14738407-14738466		AGAATGTCCAGAATGCAGAGAAAAATGGGAAGGTTTCCCCAAAGTCAGTATTCTCCTCAG	coding	Detected	Detected	Detected	Detected	Detected	Detected	9.229912883	9.268405463	9.692508643	8.633065369	8.307692972	8.394476302
A_23_P65963	0.017779709	1.602878314	0.680664904	up	10.68009989	9.999434989	NM_016561	51283	BFAR	BAR|RNF47	Homo sapiens bifunctional apoptosis regulator (BFAR), mRNA [NM_016561]	hs|chr16:14762285-14762344	ENST00000619034	TAGACTTGTAGTCACTGGGCTTTTGTTTTGCTTTATGGAAATCATTGAAGGTCTGGATCC	coding	Detected	Detected	Detected	Detected	Detected	Detected	10.54071283	10.63423611	10.86535074	10.29169895	9.841311415	9.8652946
CUST_H6L_23099	0.018936897	2.254159339	1.172589498	up	3.917771715	2.745182216	ENST00000492424	631	BFSP1	CP115|CP94|CTRCT33|LIFL-H	beaded filament structural protein 1, filensin [Source:HGNC Symbol;Acc:1040] [ENST00000492424]	hs|chr20:17487722-17487663		AATTTCACAACAGATTAACCTGGTTTCTGAGAACATGAAATGAAACCGCTGGTTGGCCGC	coding	Detected	Detected	Detected	Not Detected	Not Detected	Detected	4.095281269	3.527917788	4.130116087	3.115621528	2.301276268	2.818648853
A_24_P268676	0.000923837	2.434904986	1.283865477	up	10.89109707	9.607231589	NM_003670	8553	BHLHE40	BHLHB2|DEC1|HLHB2|SHARP-2|STRA13|Stra14	Homo sapiens basic helix-loop-helix family, member e40 (BHLHE40), mRNA [NM_003670]	hs|chr3:5026260-5026319	ENST00000256495	AACAGAACTAGACTCAGTTTTCAATTCCATCCTAAAACTCCTTTTAACCAAGCTTAGCTT	coding/noncoding	Detected	Detected	Detected	Detected	Detected	Detected	10.90034997	10.98350538	10.78943584	9.840241715	9.373261444	9.608191609
CUST_H6L_56628	0.007768803	2.509179083	1.327215441	up	11.4282377	10.10102226	NM_003670	8553	BHLHE40	BHLHB2|DEC1|HLHB2|SHARP-2|STRA13|Stra14	Homo sapiens basic helix-loop-helix family, member e40 (BHLHE40), mRNA [NM_003670]	hs|chr3:5022010-5022069		CTCATCGAGAAAAAGAGACGTGACCGGATTAACGAGTGCATCGCCCAGCTGAAGGATCTC	coding/noncoding	Detected	Detected	Detected	Detected	Detected	Detected	11.25318059	11.45656953	11.57496297	10.59829485	9.914382652	9.790389272
CUST_H6L_06444	0.000694406	3.474633901	1.796860979	up	8.758473022	6.961612044	NM_030762	79365	BHLHE41	BHLHB3|DEC2|SHARP1|hDEC2	Homo sapiens basic helix-loop-helix family, member e41 (BHLHE41), mRNA [NM_030762]	hs|chr12:26276585-26276065		GAAGATAATTGCTTTACAGAATGGGGAGCGATCTCTGAAATCGCCCATTCAGTCCGACTT	coding/noncoding	Detected	Detected	Detected	Detected	Detected	Detected	8.607796219	8.620016539	9.047606308	6.738085229	6.984724812	7.16202609
A_23_P139500	0.000564211	2.949335551	1.560389969	up	11.00147852	9.441088546	NM_030762	79365	BHLHE41	BHLHB3|DEC2|SHARP1|hDEC2	Homo sapiens basic helix-loop-helix family, member e41 (BHLHE41), mRNA [NM_030762]	hs|chr12:26273691-26273632	ENST00000242728	ACAACAGTCTGACTATGAGTGAGGAAAATATCTGGGTCTTTTCGTCAGTTTGGTGCATTT	coding	Detected	Detected	Detected	Detected	Detected	Detected	10.91866287	10.94370412	11.14206856	9.698859335	9.220675375	9.40373093
CUST_H6L_02993	0.002062685	1.540061971	0.622988405	up	10.16879474	9.545806331	NM_001256163	329	BIRC2	API1|HIAP2|Hiap-2|MIHB|RNF48|c-IAP1|cIAP1	Homo sapiens baculoviral IAP repeat containing 2 (BIRC2), transcript variant 2, mRNA [NM_001256163]	hs|chr11:102220843-102220902		TGGCCTGATGCTGGATAACTGGAAACTAGGAGACAGTCCTATTCAAAAGCATAAACAGCT	coding/noncoding	Detected	Detected	Detected	Detected	Detected	Detected	10.07499687	10.09302073	10.33836662	9.503396183	9.564313831	9.56970898
CUST_H6L_38996	0.000875116	2.392891299	1.258754861	up	8.099146987	6.840392125	NM_001165	330	BIRC3	AIP1|API2|CIAP2|HAIP1|HIAP1|MALT2|MIHC|RNF49|c-IAP2	Homo sapiens baculoviral IAP repeat containing 3 (BIRC3), transcript variant 1, mRNA [NM_001165]	hs|chr11:102193198-102193257		TGGGCTGTTACCGCTGAGAATGATGAGGATGAGAATGATGGTTGAAGGTTACATTTTAGG	coding/noncoding	Detected	Detected	Detected	Detected	Detected	Detected	8.027683415	8.068135052	8.201622492	6.644123099	6.78809225	7.088961026
CUST_H6L_15438	0.001922156	2.624933063	1.392280634	up	8.414229259	7.021948625	NM_001165	330	BIRC3	AIP1|API2|CIAP2|HAIP1|HIAP1|MALT2|MIHC|RNF49|c-IAP2	Homo sapiens baculoviral IAP repeat containing 3 (BIRC3), transcript variant 1, mRNA [NM_001165]	hs|chr11:102207763-102207822		CTCCTTCTTTAAGAAAGTGTCCTATTTGTAGGAGTACAATCAAGGGTACAGTTCGTACAT	coding/noncoding	Detected	Detected	Detected	Detected	Detected	Detected	8.393516274	8.404688832	8.444482671	7.388522702	6.742964335	6.934358839
A_23_P98350	0.003276994	3.097292747	1.631007749	up	8.610072306	6.979064557	NM_001165	330	BIRC3	AIP1|API2|CIAP2|HAIP1|HIAP1|MALT2|MIHC|RNF49|c-IAP2	Homo sapiens baculoviral IAP repeat containing 3 (BIRC3), transcript variant 1, mRNA [NM_001165]	hs|chr11:102208356-102208415	ENST00000263464	TCCTATACATCGAAGGTGTGCATATATGTTGAATGACATTTTAGGGACATGGTGTTTTTA	coding/noncoding	Detected	Detected	Detected	Detected	Detected	Detected	8.452625792	8.651929764	8.725661362	7.451355536	6.620791344	6.865046791
CUST_H6L_02994	0.000481935	2.809184222	1.490151237	up	7.82525653	6.335105293	NM_001165	330	BIRC3	AIP1|API2|CIAP2|HAIP1|HIAP1|MALT2|MIHC|RNF49|c-IAP2	Homo sapiens baculoviral IAP repeat containing 3 (BIRC3), transcript variant 1, mRNA [NM_001165]	hs|chr11:102192888-102192947		CCTACTGGCACATTCTCCCATTATGTAGAATAGAAATAGTACCTGTGTTTGGGAAAGATT	coding/noncoding	Detected	Detected	Detected	Detected	Detected	Detected	7.624583868	7.764302464	8.086883257	6.306529302	6.280773745	6.418012831
CUST_H6L_17329	0.002610092	-1.872054803	-0.904622669	down	8.869356378	9.773979048	NM_017693	54841	BIVM		Homo sapiens basic, immunoglobulin-like variable motif containing (BIVM), transcript variant 1, mRNA [NM_017693]	hs|chr13:103492170-103492229		GAACAGTGGTTACCAGGGTTACAGTGATTACGATGGGAATGATTGACTATGCTTGCTACT	coding/noncoding	Detected	Detected	Detected	Detected	Detected	Detected	8.731844118	8.815731764	9.060493253	9.955354027	9.648992471	9.717590645
CUST_H6L_18892	0.02061544	-1.744051397	-0.802442557	down	4.618654885	5.421097442	NM_001287247	641	BLM	BS|RECQ2|RECQL2|RECQL3	Homo sapiens Bloom syndrome, RecQ helicase-like (BLM), transcript variant 3, mRNA [NM_001287247]	hs|chr15:91293131-91293190		CTCCTCTGAAAGCGAGCAAATAGATTTGACTGAGGAACAGAAGGATGACTCAGAATGGTT	coding	Detected	Detected	Detected	Detected	Detected	Detected	4.522448429	4.529320644	4.804195582	5.807146796	5.27884836	5.177297169
A_33_P3329597	0.004692141	2.247739055	1.168474559	up	7.826821872	6.658347312	NM_212550	388552	BLOC1S3	BLOS3|HPS8|RP	Homo sapiens biogenesis of lysosomal organelles complex-1, subunit 3 (BLOC1S3), mRNA [NM_212550]	hs|chr19:45684998-45685057	ENST00000433642	CCAAGATGGAGAATGGGGAGGAGCTTTTTATGGCGGACTGATTAAAACTCTTAAGCATTT	coding	Detected	Detected	Detected	Detected	Detected	Detected	7.623964467	7.672357894	8.184143254	6.856375788	6.537704943	6.580961205
CUST_H6L_20980	0.003729233	2.138973996	1.096918943	up	9.543943676	8.447024732	NM_212550	388552	BLOC1S3	BLOS3|HPS8|RP	Homo sapiens biogenesis of lysosomal organelles complex-1, subunit 3 (BLOC1S3), mRNA [NM_212550]	hs|chr19:45684768-45684827		AAGAACGATATGATGTGTGGATTTCACTACATTTGGCTCCTGGATGCTATAAAAGGACTT	coding/noncoding	Detected	Detected	Detected	Detected	Detected	Detected	9.540792135	9.468769991	9.6222689	8.797099823	8.255293705	8.288680668
A_23_P379649	0.004623679	1.958265822	0.969576614	up	8.988509985	8.01893337	NM_001003940	90427	BMF		Homo sapiens Bcl2 modifying factor (BMF), transcript variant 1, mRNA [NM_001003940]	hs|chr15:40380509-40380450	ENST00000397573	CTGGTGGGGACTTTTGAGTCTTGAGGGGATAGCGGAAAAAGCTGAGCTCATAGGTGCCCA	coding	Detected	Detected	Detected	Detected	Detected	Detected	8.770630177	9.013154872	9.181744904	8.257009869	7.931350069	7.868440173
A_33_P3237150	0.027411447	4.469687247	2.160173887	up	5.408040441	3.247866555	NM_001200	650	BMP2	BDA2|BMP2A	Homo sapiens bone morphogenetic protein 2 (BMP2), mRNA [NM_001200]	hs|chr20:6760810-6760869	ENST00000378827	GCTTTTCTTTCCAAGGTTGTGTGTTTGAACACATTTCTCCAAATGTTAAACCTATTTCAG	coding	Detected	Detected	Detected	Not Detected	Detected	Detected	5.146674041	5.470011645	5.607435638	2.008016833	3.790885861	3.94469697
CUST_H6L_59343	0.018371689	1.687387665	0.754791461	up	6.547063442	5.792271982	NM_017593	55589	BMP2K	BIKE|HRIHFB2017	Homo sapiens BMP2 inducible kinase (BMP2K), transcript variant 2, mRNA [NM_017593]	hs|chr4:79782577-79786724		TGACTGCTAGTGAAGCAGCTGCTAGGAAAAGCCAAATAAAAGCCAGAATAACAGATACCA	coding/noncoding	Detected	Detected	Detected	Detected	Detected	Detected	6.422963926	6.332836532	6.885389869	5.643209297	5.761792284	5.971814364
A_23_P19624	0.013305708	1.535411149	0.618625029	up	9.31922409	8.700599061	NM_001718	654	BMP6	VGR|VGR1	Homo sapiens bone morphogenetic protein 6 (BMP6), mRNA [NM_001718]	hs|chr6:7881395-7881454	ENST00000283147	TGGTTCTCTGCCTTTTTACTATACAGCATACCACGCCACAGGGTTAGAACCAACGAAGAA	coding	Detected	Detected	Detected	Detected	Detected	Detected	9.17035988	9.201348688	9.5859637	8.792732939	8.591184143	8.717880099
CUST_H6L_51563	0.030378976	-1.715440234	-0.778578864	down	8.988792438	9.767371301	NM_001204	659	BMPR2	BMPR-II|BMPR3|BMR2|BRK-3|POVD1|PPH1|T-ALK	Homo sapiens bone morphogenetic protein receptor, type II (serine/threonine kinase) (BMPR2), mRNA [NM_001204]	hs|chr2:203430164-203430223		TATTTGAAAGTGGATTCAACCATCAGACCACCAGCAAATCGGCACTTAATTTTTGTGTTA	coding/noncoding	Detected	Detected	Detected	Detected	Detected	Detected	8.964260376	8.889723136	9.112393801	10.15998018	9.370705045	9.771428678
A_24_P753161	0.042228407	-1.631817783	-0.706479968	down	6.954872786	7.661352753	NM_001204	659	BMPR2	BMPR-II|BMPR3|BMR2|BRK-3|POVD1|PPH1|T-ALK	Homo sapiens bone morphogenetic protein receptor, type II (serine/threonine kinase) (BMPR2), mRNA [NM_001204]	hs|chr2:203431522-203431581	ENST00000374580	GTTCAAGCTCTAAATTGATGTGCTATATACTTAAAATCCTAGGAAGTTATCTGTAACCGG	coding	Detected	Detected	Detected	Detected	Detected	Detected	6.888780094	6.683532027	7.292306236	7.938940372	7.38448761	7.660630277
A_23_P7655	0.001860841	1.547954371	0.630362946	up	8.903123868	8.272760922	NM_013978	662	BNIP1	NIP1|SEC20|TRG-8	Homo sapiens BCL2/adenovirus E1B 19kDa interacting protein 1 (BNIP1), transcript variant BNIP1-a, mRNA [NM_013978]	hs|chr5:172590881-172590940	ENST00000393770	CGGTCCTCTATATTGTGAAAAAGCGGCTCTTTCCATTTTTGTGAGATCCCAAAGGTGCCA	coding	Detected	Detected	Detected	Detected	Detected	Detected	8.85148344	8.901286329	8.956601835	8.430968715	8.221206993	8.166107059
A_33_P3400653	0.003886234	1.760732431	0.816175687	up	9.963938794	9.147763107	ENST00000267859	663	BNIP2	BNIP-2|NIP2	BCL2/adenovirus E1B 19kDa interacting protein 2 [Source:HGNC Symbol;Acc:HGNC:1083] [ENST00000267859]	hs|chr15:59951495-59951436	ENST00000267859	GGTCCCTGTAAGAAATACCAGAGTTGGTCATGATTTACTAAGGAGATGTAATATTTTCTT	coding	Detected	Detected	Detected	Detected	Detected	Detected	9.944055079	9.877320167	10.07044113	9.302250322	8.903126065	9.237912932
A_23_P134925	0.006124153	1.634746238	0.709066704	up	10.23330915	9.524242442	NM_004331	665	BNIP3L	BNIP3a|NIX	Homo sapiens BCL2/adenovirus E1B 19kDa interacting protein 3-like (BNIP3L), mRNA [NM_004331]	hs|chr8:26270286-26270345	ENST00000620910	ATTTGGGGACAAAAAGGCAGGCTTCATTTTTCATATGTTTGATGAAAACTGGCTCAAGAT	coding	Detected	Detected	Detected	Detected	Detected	Detected	10.26069214	10.15015137	10.28908393	9.741955589	9.301627631	9.529144104
CUST_H6L_27589	0.013380743	1.962281477	0.972532002	up	10.95419627	9.981664271	NM_138369	91272	BOD1	FAM44B	Homo sapiens biorientation of chromosomes in cell division 1 (BOD1), transcript variant 1, mRNA [NM_138369]	hs|chr5:173036427-173036368		TTGGAAGCTGGAGTAGACAGGATTATTTCTCAGGTGGTGGATCCAAAACTTAACCACATC	coding/noncoding	Detected	Detected	Detected	Detected	Detected	Detected	10.83681912	10.80395956	11.22181013	10.3518894	9.839818788	9.753284626
A_32_P93852	4.22E-05	2.477395161	1.308824007	up	9.740916207	8.432092201	NM_138369	91272	BOD1	FAM44B	Homo sapiens biorientation of chromosomes in cell division 1 (BOD1), transcript variant 1, mRNA [NM_138369]	hs|chr5:173034743-173034684	ENST00000285908	TCCTTTGTAACGAAACATGAAATCCTAGAATGTATGAGAAGTTCAGACATTAGGCATAAG	coding	Detected	Detected	Detected	Detected	Detected	Detected	9.647927822	9.723672534	9.851148265	8.496119881	8.411693523	8.388463198
CUST_H6L_62563	0.000519833	2.336223705	1.224178426	up	11.21392856	9.989750134	NM_138369	91272	BOD1	FAM44B	Homo sapiens biorientation of chromosomes in cell division 1 (BOD1), transcript variant 1, mRNA [NM_138369]	hs|chr5:173035041-173034982		GAAACACTACAGCAACCCAGGGTTGTCCTGAAACAGACTTTTATACTTGAACATGGAGAC	coding/noncoding	Detected	Detected	Detected	Detected	Detected	Detected	11.07477726	11.1208602	11.44614822	9.97527911	9.951692021	10.04227927
A_23_P57222	0.014045434	-1.56131769	-0.64276412	down	3.467056005	4.109820125	ENST00000375494	359710	BPIFB3	C20orf185|LPLUNC3|RYA3	BPI fold containing family B, member 3 [Source:HGNC Symbol;Acc:HGNC:16178] [ENST00000375494]	hs|chr20:31644494-31647232	ENST00000375494	GAGCTCTCTGGTCTGAAGATTGAGGAGCTCACGCTGCCAAAGGTGTTGCTGAAGCTGCTG	coding	Detected	Not Detected	Not Detected	Detected	Detected	Detected	3.608819004	3.270149413	3.522199598	4.251219414	4.198400763	3.879840198
A_23_P104046	0.042748708	-1.781787661	-0.833325419	down	7.764841552	8.598166971	NM_006085	10380	BPNT1	HEL20|PIP	Homo sapiens 3'(2'), 5'-bisphosphate nucleotidase 1 (BPNT1), transcript variant 1, mRNA [NM_006085]	hs|chr1:220233109-220233050	ENST00000469520	GCCTCTGCTTATGTATTTGCAAGTCCTGGTTGTAAGAAGTGGGATACTTGTGCTCCAGAA	coding	Detected	Detected	Detected	Detected	Detected	Detected	7.606189663	7.58554671	8.102788284	9.055191279	8.370706584	8.36860305
CUST_H6L_13451	0.000771316	-1.926664247	-0.94610518	down	9.463976833	10.41008201	NM_006085	10380	BPNT1	HEL20|PIP	Homo sapiens 3'(2'), 5'-bisphosphate nucleotidase 1 (BPNT1), transcript variant 1, mRNA [NM_006085]	hs|chr1:220236203-220236144		CACATTATCACAACTACTCGATCCCATAGCAACAAGTTGGTTACTGACTGTGTTGCTGCT	coding	Detected	Detected	Detected	Detected	Detected	Detected	9.429086873	9.342838283	9.620005343	10.52363084	10.31028824	10.39632696
CUST_H6L_13450	0.013270471	-1.528099391	-0.611738382	down	8.733659799	9.345398182	NM_006085	10380	BPNT1	HEL20|PIP	Homo sapiens 3'(2'), 5'-bisphosphate nucleotidase 1 (BPNT1), transcript variant 1, mRNA [NM_006085]	hs|chr1:220231242-220231183		TGGCCTAAACCAGATTTCTTTAGGGCACAATTTTTTCTGGAATCTCACTCTTGTTTTTCA	coding/noncoding	Detected	Detected	Detected	Detected	Detected	Detected	8.764560448	8.608436265	8.827982686	9.582809484	9.140505568	9.312879493
CUST_H6L_19653	0.019895694	2.050424024	1.035922287	up	6.194090867	5.15816858	ENST00000577416	2186	BPTF	FAC1|FALZ|NURF301	bromodomain PHD finger transcription factor [Source:HGNC Symbol;Acc:3581] [ENST00000577416]	hs|chr17:65940569-65941552		TATTTACCTTTGGAAGGATATGCCTCAAGCCAGTACAGGTGAACAAAGGCAGAGTAAACT	coding	Detected	Detected	Detected	Detected	Detected	Detected	6.09733002	5.805926496	6.679016087	5.352374059	5.009174832	5.11295685
A_33_P3303940	0.04197223	-1.512182622	-0.59663238	down	8.667659786	9.264292166	NM_024332	79184	BRCC3	BRCC36|C6.1A|CXorf53	Homo sapiens BRCA1/BRCA2-containing complex, subunit 3 (BRCC3), transcript variant 1, mRNA [NM_024332]	hs|chrX:154350943-154351002	ENST00000330045	AAGGAACTAACTGTTGATACAAGAACTTGGTTGTACCTCAGGGGTATTATGGTGAACAAA	coding	Detected	Detected	Detected	Detected	Detected	Detected	8.524242982	8.594073371	8.884663005	9.597032409	9.041842811	9.154001279
A_23_P217659	0.01943813	-1.531406052	-0.614856864	down	9.618882348	10.23373921	NM_001018055	79184	BRCC3	BRCC36|C6.1A|CXorf53	Homo sapiens BRCA1/BRCA2-containing complex, subunit 3 (BRCC3), transcript variant 2, mRNA [NM_001018055]	hs|chrX:154351125-154351184	ENST00000453705	TGTGGGGTATGTATGACTATAAAGGGATGACGCAAGGAGTTCCTTTGTGCTGATGGAACA	coding	Detected	Detected	Detected	Detected	Detected	Detected	9.460482734	9.611320932	9.784843378	10.45664138	9.996702276	10.24787398
A_24_P307014	0.000383576	1.822929645	0.866258882	up	12.94499345	12.07873456	NM_005104	6046	BRD2	D6S113E|FSH|FSRG1|NAT|O27.1.1|RING3|RNF3	Homo sapiens bromodomain containing 2 (BRD2), transcript variant 1, mRNA [NM_005104]	hs|chr6:32949018-32949077	ENST00000553146	CATCTCCCCATTTGGTCCCCTGGACTGTCTTTGTTGATTCTAACTTGTAAATAAAGAAAA	coding	Detected	Detected	Detected	Detected	Detected	Detected	13.02059233	12.79379567	13.02059233	12.10365675	12.03660566	12.09594128
A_21_P0000022	0.016592374	3.251553128	1.701128997	up	7.858238121	6.157109124	NM_001159491	25798	BRI3	I3	Homo sapiens brain protein I3 (BRI3), transcript variant 2, mRNA [NM_001159491]	hs|chr7:97922210-97922269	ENST00000539286	TGTGGCTGTGATAAGGGCAGGCAAAGCGTCTTAGCACTCTACAGCTCTGGCGTGGTTGGA	coding	Detected	Detected	Detected	Detected	Detected	Detected	7.591058359	7.39473127	8.588924734	6.591955923	5.944296428	5.935075021
A_24_P414712	0.009135803	1.779504726	0.831475764	up	7.957683448	7.126207684	NM_015695	27154	BRPF3		Homo sapiens bromodomain and PHD finger containing, 3 (BRPF3), mRNA [NM_015695]	hs|chr6:36199930-36199989	ENST00000449261	AGGATGGGGTTTTGGATTTTGTATAATAATAAAAACAATACAGCATATGGCTAGGGAAGG	coding	Detected	Detected	Detected	Detected	Detected	Detected	7.795722106	7.808354455	8.268973784	7.180378399	6.965063266	7.233181389
A_24_P861009	0.011521077	1.544427999	0.627072614	up	7.496639353	6.869566739	NM_001007246	54014	BRWD1	C21orf107|N143|WDR9	Homo sapiens bromodomain and WD repeat domain containing 1 (BRWD1), transcript variant 3, mRNA [NM_001007246]	hs|chr21:40668993-40668934	ENST00000341322	AGTCACAGATCCTACGTATGTGCTCTTCAGTAGAGGATTTTCTGTGATCCTACAATGAAG	coding	Detected	Detected	Detected	Detected	Detected	Detected	7.367492454	7.369727259	7.752698346	6.832173141	6.787321886	6.989205189
A_33_P3395713	0.03660167	1.522175284	0.6061345	up	8.137785813	7.531651313	NM_018963	54014	BRWD1	C21orf107|N143|WDR9	Homo sapiens bromodomain and WD repeat domain containing 1 (BRWD1), transcript variant 1, mRNA [NM_018963]	hs|chr21:40574389-40574330	ENST00000446924	AGGACAGCTTATCTTGGAACCCACAAGACAAGTGCTGGTATCTCTTCAGGTGTTACTTCT	coding	Detected	Detected	Detected	Detected	Detected	Detected	8.054796213	7.959409577	8.39915165	7.810542983	7.331793332	7.452617624
A_23_P211136	0.005766334	2.119747478	1.083892409	up	8.495279016	7.411386607	NM_018963	54014	BRWD1	C21orf107|N143|WDR9	Homo sapiens bromodomain and WD repeat domain containing 1 (BRWD1), transcript variant 1, mRNA [NM_018963]	hs|chr21:40558504-40558445	ENST00000333229	AAATCAGGCATTTTTCCAAAGGAAGTGCTAATGGGCCTATTTGACTTCTGAGTGAAGCAA	coding	Detected	Detected	Detected	Detected	Detected	Detected	8.387763875	8.384288249	8.713784924	7.673423759	7.094813254	7.465922807
A_24_P190541	0.006015155	1.745145312	0.80334717	up	8.742371952	7.939024782	NM_018963	54014	BRWD1	C21orf107|N143|WDR9	Homo sapiens bromodomain and WD repeat domain containing 1 (BRWD1), transcript variant 1, mRNA [NM_018963]	hs|chr21:40568557-40568498	ENST00000446924	TTCAAAGTTTAGACCTGATACTAGTTCCAAATCATCAGATTTGGGATCTGTAACTGAATC	coding	Detected	Detected	Detected	Detected	Detected	Detected	8.660280178	8.624651788	8.942183888	7.946938655	7.739720395	8.130415296
A_32_P489130	0.030425555	-1.5702981	-0.651038461	down	8.102780394	8.753818856	NM_153252	254065	BRWD3	BRODL|MRX93	Homo sapiens bromodomain and WD repeat domain containing 3 (BRWD3), mRNA [NM_153252]	hs|chrX:79931980-79931921	ENST00000373275	TGCCAGTATACATTTGTTTCAAGACTTTTGATCTCCACACTTCATTTGTTCAAATAAGCC	coding	Detected	Detected	Detected	Detected	Detected	Detected	8.173414583	7.826335059	8.30859154	9.023853634	8.581000787	8.656602146
CUST_H6L_12164	0.002297216	2.522177065	1.334669561	up	5.730519086	4.395849525	ENST00000531222	55108	BSDC1		BSD domain containing 1 [Source:HGNC Symbol;Acc:25501] [ENST00000531222]	hs|chr1:32859397-32859338		GTTTCTTCGTGAAAGAGAGAGCATTTGATACAGGTCTTGAAGGAAAAGATTCTAGCAGTA	coding	Detected	Detected	Detected	Detected	Detected	Detected	5.687944377	5.449669853	6.053943027	4.490288982	4.236877343	4.460382249
A_33_P3354823	0.025323025	-1.572348447	-0.652920968	down	8.552048653	9.20496962	NM_001136537	149478	BTBD19		Homo sapiens BTB (POZ) domain containing 19 (BTBD19), mRNA [NM_001136537]	hs|chr1:45279739-45279798	ENST00000450269	ATTGTCGTCTACTAGTCTATTCTGATGACTCCCACATATCTATCTGTTCAGCTCAGCTCC	coding	Detected	Detected	Detected	Detected	Detected	Detected	8.646152858	8.302788942	8.707204159	9.478000205	9.11416733	9.022741327
A_33_P3416448	0.010867055	1.578422337	0.658483277	up	9.41507375	8.756590473	NM_001002860	55727	BTBD7	FUP1	Homo sapiens BTB (POZ) domain containing 7 (BTBD7), transcript variant 1, mRNA [NM_001002860]	hs|chr14:93709105-93709046	ENST00000554565	ATATTTTGGTCCCGATCTGTACAGCCACAATAAGGCATCACCAAGTGGCTTAAAGTCAGC	coding	Detected	Detected	Detected	Detected	Detected	Detected	9.324839674	9.219198111	9.701183466	8.745180106	8.772712766	8.751878547
A_22_P00013430	0.014668823	2.013152908	1.009456756	up	12.9231817	11.91372494	NM_001731	694	BTG1		Homo sapiens B-cell translocation gene 1, anti-proliferative (BTG1), mRNA [NM_001731]	hs|chr12:92538185-92538126	ENST00000256015	AAGGGATCGGGTTACCGTTGTATTCGCATCAACCATAAAATGGATCCTCTGATTGGACAG	coding/noncoding	Detected	Detected	Detected	Detected	Detected	Detected	12.67805295	12.79039318	13.30109897	12.20830556	11.69464109	11.83822818
A_23_P87560	0.002476405	2.097716449	1.06881968	up	13.1119353	12.04311562	NM_001731	694	BTG1		Homo sapiens B-cell translocation gene 1, anti-proliferative (BTG1), mRNA [NM_001731]	hs|chr12:92537607-92537548	ENST00000256015	AAGTCCTAGGGTGGTTTCAGTTTCTCCCAGACATACCTAAATTTTTACATCAATCCTTTT	coding	Detected	Detected	Detected	Detected	Detected	Detected	12.98926201	13.04386237	13.30268153	12.26422622	11.83279401	12.03232665
A_23_P80068	0.001970716	1.781737792	0.833285039	up	11.10021226	10.26692722	NM_006806	10950	BTG3	ANA|TOB5|TOB55|TOFA	Homo sapiens BTG family, member 3 (BTG3), transcript variant 2, mRNA [NM_006806]	hs|chr21:18966119-18966060	ENST00000339775	AAGTGGACGATTTGTTCTAGCACCTTTGAGAATTTACTTTATGGAGCGTATGTAAGTTAT	coding/noncoding	Detected	Detected	Detected	Detected	Detected	Detected	11.09461082	11.05124917	11.15477678	10.11131303	10.20579963	10.48366899
A_33_P3332885	0.024101813	1.975018591	0.981866234	up	7.436545312	6.454679078	NM_001197234	11120	BTN2A1	BK14H9.1|BT2.1|BTF1|BTN2.1|DJ3E1.1	Homo sapiens butyrophilin, subfamily 2, member A1 (BTN2A1), transcript variant 4, mRNA [NM_001197234]	hs|chr6:26465550-26465609	ENST00000377600	GAGTTTGAACGGGAAACAAGAGAAATTGCTCTAAAGGAACTGGAGAAAGAACGTGTGCAA	coding	Detected	Detected	Detected	Detected	Detected	Detected	7.346527366	7.189305871	7.773802697	6.881605265	6.297239475	6.185192495
A_23_P122439	0.004872268	1.554911586	0.636832549	up	7.240264982	6.603432433	NM_181531	10385	BTN2A2	BT2.2|BTF2|BTN2.2	Homo sapiens butyrophilin, subfamily 2, member A2 (BTN2A2), transcript variant 2, mRNA [NM_181531]	hs|chr6:26394026-26394085	ENST00000416795	GTTATTGAGGACTTTAAAGAGCTTTTGTTTATTTGGGTTAATATTTATGACATTTGACAT	coding	Detected	Detected	Detected	Detected	Detected	Detected	7.079971784	7.196880413	7.443942748	6.62230071	6.534986817	6.653009771
A_23_P145197	0.020008217	2.070845663	1.050220036	up	10.9286088	9.878388764	NM_004053	705	BYSL	BYSTIN	Homo sapiens bystin-like (BYSL), mRNA [NM_004053]	hs|chr6:41900519-41900578	ENST00000372996	CTGAGCTTTAATGGCTGAAGACCCAGATCAGGGCAGTGACAGATCACAGGGACATCTGTG	coding	Detected	Detected	Detected	Detected	Detected	Detected	10.77106695	10.61466147	11.40009798	10.16778246	9.743068795	9.724315032
A_33_P3284813	0.000637994	5.912961451	2.563880872	up	5.639097236	3.075216365	NM_001177483	387638	C10orf113	bA165O3.1	Homo sapiens chromosome 10 open reading frame 113 (C10orf113), transcript variant 2, mRNA [NM_001177483]	hs|chr10:21414776-21414717	ENST00000529198	GGTGCTGAAAATGACTTTTTTGTAAATGTCTGAAGGACACTGTCTTATACCATACCATAT	coding	Detected	Detected	Detected	Not Detected	Detected	Detected	5.651572888	5.314739296	5.950979525	2.702395307	3.332392128	3.190861658
A_23_P369328	0.001633447	2.982349789	1.576449476	up	9.419268228	7.842818752	NM_145306	219738	C10orf35		Homo sapiens chromosome 10 open reading frame 35 (C10orf35), mRNA [NM_145306]	hs|chr10:71393191-71393250	ENST00000373279	GGAGCAGGACTTGGGCTTAGGGCAGGTGGAAAAAATTCCAGACTTTTTTAGCACTGTTTT	coding	Detected	Detected	Detected	Detected	Detected	Detected	9.147914819	9.285827271	9.824062595	7.82859898	7.801533809	7.898323467
A_24_P152404	0.025936626	1.844630301	0.883331701	up	6.856410538	5.973078837	ENST00000311122	79591	C10orf76		chromosome 10 open reading frame 76 [Source:HGNC Symbol;Acc:HGNC:25788] [ENST00000311122]	hs|chr10:103789345-103789286	ENST00000311122	GTTCCTGGACACTATCAGCAGACAAATGTACTCAAAGATTTGGACTCAGAAAGATACAGA	coding	Detected	Detected	Detected	Detected	Detected	Detected	6.781103048	6.826010685	6.962117883	5.576273016	5.908563578	6.434399917
A_33_P3396886	0.019354751	-2.105641467	-1.074259806	down	4.980160542	6.054420348	NM_080659	91894	C11orf52		Homo sapiens chromosome 11 open reading frame 52 (C11orf52), mRNA [NM_080659]	hs|chr11:111797319-111797378	ENST00000534100	TAAACTCCAAAGCTGAAGGGGAGGTGCTCCGGAAAAGCATTCTGAGCTTTTACATTCAGA	coding/noncoding	Detected	Detected	Detected	Detected	Detected	Detected	4.678911665	4.856014583	5.405555378	6.392889231	5.774736232	5.995635581
A_23_P24529	0.000499878	1.792074561	0.841630664	up	7.362042028	6.520411365	NM_018195	55216	C11orf57		Homo sapiens chromosome 11 open reading frame 57 (C11orf57), transcript variant 1, mRNA [NM_018195]	hs|chr11:111955314-111955373	ENST00000532163	AAATCTTTGTTGGAAGGAGCTTTGGCCATATATTTTTTAGCATGCATTGTTTCTGTGCCC	coding/noncoding	Detected	Detected	Detected	Detected	Detected	Detected	7.269252144	7.332922476	7.483951465	6.543929668	6.422461439	6.594842988
A_23_P83751	0.00497519	2.369663217	1.244682034	up	6.724001986	5.479319953	NM_024806	79864	C11orf63		Homo sapiens chromosome 11 open reading frame 63 (C11orf63), transcript variant 1, mRNA [NM_024806]	hs|chr11:122830122-122830181	ENST00000227349	TGGCTGCTTTCAAAGTCCTTCACATCGTATAGACAACATTTGATAGGAAGGAGACCAAAA	coding	Detected	Detected	Detected	Detected	Detected	Detected	6.484163217	6.55064325	7.137199493	5.455689796	5.355659102	5.62661096
A_24_P252846	0.000592836	-1.533163957	-0.616511988	down	8.168521988	8.785033976	NM_138787	119710	C11orf74	HEPIS	Homo sapiens chromosome 11 open reading frame 74 (C11orf74), transcript variant 4, mRNA [NM_138787]	hs|chr11:36680594-36680653	ENST00000334307	TTTCACTTGATGAAGAATTTGATTATGACAATGTGATGCTAACCTCCAAGTTTAGTCCTG	coding/noncoding	Detected	Detected	Detected	Detected	Detected	Detected	8.104034729	8.19863597	8.202895265	8.891928757	8.726259127	8.736914043
A_23_P364544	0.017924476	-1.674958715	-0.744125536	down	4.639458511	5.383584047	NM_175874	144608	C12orf60		Homo sapiens chromosome 12 open reading frame 60 (C12orf60), mRNA [NM_175874]	hs|chr12:14976513-14976572	ENST00000330828	TCAAGGCTATGGGACCAATCTTAGAGATCCTCCAAAAAGCGATAAAGACTATGGAAATGA	coding	Detected	Detected	Detected	Detected	Detected	Detected	4.576419477	4.401039131	4.940916924	5.238666861	5.317990201	5.594095078
CUST_H6L_16826	0.002362099	1.897952569	0.924443939	up	9.530790006	8.606346067	NM_001194995	91574	C12orf65	COXPD7|SPG55	Homo sapiens chromosome 12 open reading frame 65 (C12orf65), transcript variant 3, mRNA [NM_001194995]	hs|chr12:123741434-123741493		CTACAATGGTGAAAACAGTCCTGTTCACAAAGAAAAACGAGAAGCGGCGAAGAAAAAACA	coding	Detected	Detected	Detected	Detected	Detected	Detected	9.350284574	9.474936965	9.767148479	8.507160456	8.620016539	8.691861207
A_32_P11894	0.011763977	1.715623769	0.778733209	up	10.17393373	9.395200526	NM_152269	91574	C12orf65	COXPD7|SPG55	Homo sapiens chromosome 12 open reading frame 65 (C12orf65), transcript variant 1, mRNA [NM_152269]	hs|chr12:123738478-123741393	ENST00000543139	ACATCCCCTCAGGCATCGTTGTAAAGTGCCATCAGACAAGATCAGTTGATCAGAACAGAA	coding	Detected	Detected	Detected	Detected	Detected	Detected	9.977162603	10.08799722	10.45664138	9.191506909	9.483627408	9.51046726
A_33_P3294911	0.00852027	2.170651254	1.118127955	up	5.73312647	4.614998515	NM_001300940	144577	C12orf66		Homo sapiens chromosome 12 open reading frame 66 (C12orf66), transcript variant 1, mRNA [NM_001300940]	hs|chr12:64581418-64581359		TGCAATTATTTCGTGGCCTTTTGCCTGAATTATTCTAAGCTGCTTCTCCAGAGGAAATGA	coding	Detected	Detected	Detected	Detected	Detected	Detected	5.704408388	5.573794285	5.921176737	4.200909009	4.866989265	4.77709727
A_33_P3606685	0.008577612	-2.624301847	-1.391933668	down	4.236838005	5.628771673	NM_001242696	283403	C12orf80		Homo sapiens chromosome 12 open reading frame 80 (C12orf80), mRNA [NM_001242696]	hs|chr12:52599432-52599373	ENST00000551894	CTGGACCTCAGCTTTGCTATCTATAAAATGAGCACCCTTTTTATAGATATGAACACTTTA	coding/noncoding	Detected	Detected	Detected	Detected	Detected	Detected	3.840278467	4.194396221	4.675839327	5.777222821	5.312307118	5.79678508
A_24_P313180	0.022727807	-2.034845804	-1.024919474	down	4.277747625	5.302667099	ENST00000256319	11161	C14orf1	ERG28|NET51	chromosome 14 open reading frame 1 [Source:HGNC Symbol;Acc:HGNC:1187] [ENST00000256319]	hs|chr14:76117049-76116990	ENST00000256319	AAATCTTCTTTTTTCTCACCTTCAAGAGTCTGCGTTCACAACTAAACACTAAGTGCCCTT	coding	Detected	Detected	Detected	Detected	Detected	Detected	3.842769138	4.356242992	4.634230744	5.553812723	4.991540702	5.362647871
A_23_P25935	0.033058989	-1.958527651	-0.969769497	down	10.58045597	11.55022547	NM_007176	11161	C14orf1	ERG28|NET51	Homo sapiens chromosome 14 open reading frame 1 (C14orf1), mRNA [NM_007176]	hs|chr14:76117903-76117844	ENST00000256319	AACTGAGGCCAGCATTATCACCTCCAGGACTTTCTCGTTTTCCACCTTGGCCATCTTCTT	coding/noncoding	Detected	Detected	Detected	Detected	Detected	Detected	10.53861186	10.43204202	10.77071403	12.12272004	11.28828769	11.23966867
A_23_P163117	0.016183986	-1.567697145	-0.64864688	down	8.039352257	8.687999136	NM_024644	79697	C14orf169	MAPJD|NO66|ROX|URLC2|hsNO66	Homo sapiens chromosome 14 open reading frame 169 (C14orf169), mRNA [NM_024644]	hs|chr14:73959976-73960035	ENST00000304061	TTTTTTGGAATTTGGATCTTTCATCTGAGTTCTTTTTCATGGGCGGGTCGGGGTCAGTAT	coding	Detected	Detected	Detected	Detected	Detected	Detected	7.916859425	7.880997239	8.320200106	8.836233799	8.558299888	8.669463722
A_33_P3395758	0.008412741	2.239974497	1.163482307	up	6.057684822	4.894202515	NM_001017923	122525	C14orf28	DRIP-1|DRIP1|c14_5270	Homo sapiens chromosome 14 open reading frame 28 (C14orf28), mRNA [NM_001017923]	hs|chr14:45376369-45376428	ENST00000555826	CAGGGTTGTTGTGAGGATTAAGATGTTTGTTAAAATCTTGACTACCTTGAACATGCTAAT	coding	Detected	Detected	Detected	Detected	Detected	Detected	5.960498252	6.088912156	6.123644058	4.429380785	5.190483153	5.062743608
A_23_P37514	0.000755053	2.046663789	1.033274126	up	9.961196855	8.927922729	NM_015492	56905	C15orf39		Homo sapiens chromosome 15 open reading frame 39 (C15orf39), mRNA [NM_015492]	hs|chr15:75504433-75504492	ENST00000360639	TGGGCCTCATTTAAGGGATTCTGATGAGCCGATGGGCCCTGGAGGCAGCCCATTAAAGCA	coding	Detected	Detected	Detected	Detected	Detected	Detected	9.804621199	9.98916426	10.08980511	8.850479897	8.857533336	9.075754953
A_23_P26024	0.0096589	-1.566173085	-0.647243661	down	7.567172123	8.214415784	NM_032413	84419	C15orf48	FOAP-11|NMES1	Homo sapiens chromosome 15 open reading frame 48 (C15orf48), transcript variant 2, mRNA [NM_032413]	hs|chr15:45725295-45725354	ENST00000396650	AGTGTGCGGAAATGCTTCTGCTACATTTTTAGGGTTTGTCTACATTTTTTGGGCTCTGGA	coding/noncoding	Detected	Detected	Detected	Detected	Detected	Detected	7.358167698	7.656996041	7.68635263	8.368137147	8.051448978	8.223661226
A_23_P163467	0.006528987	-1.615945282	-0.692378347	down	9.586842111	10.27922046	NM_207380	388115	C15orf52		Homo sapiens chromosome 15 open reading frame 52 (C15orf52), mRNA [NM_207380]	hs|chr15:40623743-40623684	ENST00000382688	TTGGAGTTGGACTCTGTCTTAACAGTAGCGTGGCACACAGAAGGCACTCAGTAAATACTT	coding	Detected	Detected	Detected	Detected	Detected	Detected	9.579932998	9.360679228	9.819914108	10.27123483	10.26229811	10.30412843
A_33_P3219055	0.001061743	2.158320903	1.109909383	up	8.614117305	7.504207922	NM_001143936	145853	C15orf61		Homo sapiens chromosome 15 open reading frame 61 (C15orf61), mRNA [NM_001143936]	hs|chr15:67818833-67818892	ENST00000342683	CCCATAACAGTTTATTTTCTCAATAAAGAAGATGAAGGTGCCATGTATTGAAAGTGTGCG	coding/noncoding	Detected	Detected	Detected	Detected	Detected	Detected	8.505265135	8.624787415	8.712299365	7.73530751	7.41271326	7.364602995
A_23_P410700	0.013758442	3.376660772	1.75559725	up	4.830817832	3.075220582	NM_152337	123775	C16orf46		Homo sapiens chromosome 16 open reading frame 46 (C16orf46), transcript variant 2, mRNA [NM_152337]	hs|chr16:81095301-81095242	ENST00000299578	TTTCAAATGCTTTGGATGTTCTGGGTAAGAAGAGTAAGAACTCTTTCTTGCAGTCAGAAG	coding	Detected	Detected	Detected	Not Detected	Detected	Detected	4.679792572	4.683409097	5.129251827	2.293205183	3.477491143	3.45496542
A_32_P4403	9.94E-05	3.128952191	1.645679615	up	10.97238695	9.326707338	NM_014117	29035	C16orf72	PRO0149	Homo sapiens chromosome 16 open reading frame 72 (C16orf72), mRNA [NM_014117]	hs|chr16:9213352-9213411	ENST00000327827	CATGGGCAAGTTGAAGTTCATCCTTAGACTGCAGCGTTCTGAGCATGGCTGAAGTATTAA	coding	Detected	Detected	Detected	Detected	Detected	Detected	11.01401768	10.84848755	11.05465563	9.476492565	9.32087038	9.18275907
CUST_H6L_07554	0.016183704	1.53535085	0.61856837	up	8.208989515	7.590421145	NM_001001436	388272	C16orf87		Homo sapiens chromosome 16 open reading frame 87 (C16orf87), mRNA [NM_001001436]	hs|chr16:46836975-46836916		GGAAAAGGAAATTGACATCTATGCTAACCTGTCTGATGAAAAGGCTTTCGTGTTTTCAGT	coding/noncoding	Detected	Detected	Detected	Detected	Detected	Detected	7.972246395	8.257412188	8.397309963	7.698187246	7.409073076	7.664003113
A_32_P150391	0.015233547	-1.560690989	-0.642184917	down	5.531686559	6.173871476	NM_001105520	388327	C17orf100		Homo sapiens chromosome 17 open reading frame 100 (C17orf100), mRNA [NM_001105520]	hs|chr17:6556004-6556063	ENST00000542475	CTGCTAAAAACTCGAGGGACAAGGAACAGACTCATAAATTATTAATTGGCCTTTGTTTAT	coding/noncoding	Detected	Detected	Detected	Detected	Detected	Detected	5.36101815	5.453343765	5.780697761	6.206491377	5.998547667	6.316575384
A_24_P583040	0.022364449	3.287949725	1.717188239	up	6.784571913	5.067383673	NM_001085430	339210	C17orf67		Homo sapiens chromosome 17 open reading frame 67 (C17orf67), mRNA [NM_001085430]	hs|chr17:54910335-54910276	ENST00000397861	TACTTGATAATATCTTCCAAACGATTAGAGAAGACATAACATTCATTAAGAATACACATA	coding	Detected	Detected	Detected	Not Detected	Detected	Detected	6.807389563	6.505169239	7.041156936	4.179695092	5.620717939	5.401737989
A_24_P712562	0.000888777	15.47414348	3.951787651	up	8.242113596	4.290325945	NM_001085430	339210	C17orf67		Homo sapiens chromosome 17 open reading frame 67 (C17orf67), mRNA [NM_001085430]	hs|chr17:54869564-54869505	ENST00000397861	ACTGCTTCATTTTACTAACCTGCATAGATCACTAAAACCAATAGCTTAAAGCATAGACAC	coding	Detected	Detected	Detected	Not Detected	Detected	Detected	8.308837138	7.808770655	8.608732996	3.53410529	4.623606209	4.713266336
CUST_H6L_03248	0.002332666	1.650916607	0.723267247	up	7.161275401	6.438008153	NM_001085430	339210	C17orf67		Homo sapiens chromosome 17 open reading frame 67 (C17orf67), mRNA [NM_001085430]	hs|chr17:54902170-54902111		TGAAAAGCCCAAAGCTGGCCCTTTTGGGAAATAGCAGTAAATCATTGATATGTGAAGGTT	coding/noncoding	Detected	Detected	Detected	Detected	Detected	Detected	7.042886769	7.08208262	7.358856813	6.480977981	6.461919585	6.371126894
A_23_P207927	0.00425696	-1.801021455	-0.848815368	down	8.112113414	8.960928782	NM_001288770	55028	C17orf80	HLC-8|MIG3|SPEP1	Homo sapiens chromosome 17 open reading frame 80 (C17orf80), transcript variant 4, mRNA [NM_001288770]	hs|chr17:71244655-71244714	ENST00000268942	AGCTTGAATTCCCGAATCTTCCTGCAAGGTGCATACAAATGCAGCGTGAGAATCCATACA	coding/noncoding	Detected	Detected	Detected	Detected	Detected	Detected	7.886200748	8.076279571	8.373859924	8.977691645	8.902407027	9.002687675
A_24_P301547	0.002030435	-1.856474352	-0.892565384	down	8.129293672	9.021859055	NM_017941	55028	C17orf80	HLC-8|MIG3|SPEP1	Homo sapiens chromosome 17 open reading frame 80 (C17orf80), transcript variant 1, mRNA [NM_017941]	hs|chr17:71232691-71232750	ENST00000426147	TTCCGAGGGAGACGACTTACCAGTTTCATTCTGTATCGCAGTCAAGTAGTCAAAGTCTTG	coding	Detected	Detected	Detected	Detected	Detected	Detected	8.029519601	8.009181205	8.349180208	9.130880335	8.928057398	9.006639432
A_33_P3356320	0.002879951	-2.010010134	-1.007202775	down	5.517962519	6.525165294	NM_001013672	400566	C17orf97	CK20|LIAT1	Homo sapiens chromosome 17 open reading frame 97 (C17orf97), mRNA [NM_001013672]	hs|chr17:264081-264140	ENST00000575151	CAGTGCCTTGAGAACATAAGCAATTTAGTGAACAGAGTTCTTTTCAGAATTTCCTTTTTC	coding	Detected	Detected	Detected	Detected	Detected	Detected	5.306136788	5.475890522	5.771860247	6.384163369	6.557798	6.633534513
A_23_P164814	0.00118555	-1.948734107	-0.962537257	down	4.702737044	5.665274301	NM_024323	79173	C19orf57		Homo sapiens chromosome 19 open reading frame 57 (C19orf57), mRNA [NM_024323]	hs|chr19:13993314-13993255	ENST00000346736	TTGCAAATTTTAGGGTCCTGAGCCAAGTATGGATGGTTCAGAATTTGTTTCTTTCCTGGA	coding	Detected	Detected	Detected	Detected	Detected	Detected	4.552959121	4.634887792	4.920364219	5.601822072	5.669355344	5.724645487
CUST_H6L_07284	0.00343139	2.244974658	1.166699159	up	8.381173167	7.214474008	NM_020156	56913	C1GALT1	C1GALT|T-synthase	Homo sapiens core 1 synthase, glycoprotein-N-acetylgalactosamine 3-beta-galactosyltransferase, 1 (C1GALT1), mRNA [NM_020156]	hs|chr7:7288007-7288066		AAACTAATCTTACTGCTAAGCAGTGTGTTGTACTACATAGTGAATGTTCGTGTTTTGGAA	coding/noncoding	Detected	Detected	Detected	Detected	Detected	Detected	8.330643872	8.319440872	8.493434758	7.567945712	6.984185664	7.091290648
A_23_P159839	0.037313384	-1.605521106	-0.683041631	down	8.673093422	9.356135053	NM_152692	29071	C1GALT1C1	C1GALT2|C38H2-L1|COSMC|HSPC067|MST143|TNPS	Homo sapiens C1GALT1-specific chaperone 1 (C1GALT1C1), transcript variant 1, mRNA [NM_152692]	hs|chrX:119760176-119760117	ENST00000371313	TCCAAATCAGATGCATGTGATGATGTATGGGGTATACCGCCTTAGGGCATTTGGGCATAT	coding	Detected	Detected	Detected	Detected	Detected	Detected	8.431055321	8.584984846	9.003240098	9.622690209	9.135687266	9.310027684
A_23_P3956	0.039072447	-1.738872588	-0.798152226	down	5.81289464	6.611046866	NM_198594	114897	C1QTNF1	CTRP1|GIP|ZSIG37	Homo sapiens C1q and tumor necrosis factor related protein 1 (C1QTNF1), transcript variant 4, mRNA [NM_198594]	hs|chr17:77045170-77045229	ENST00000339142	TGGGCTAAGCATCACCGCTTCCACGTGTGTTGTGTTGGTTGGCAGCAAGGCTGATCCAGA	coding/noncoding	Detected	Detected	Detected	Detected	Detected	Detected	5.63917763	5.677171857	6.122334433	7.038461137	6.391819201	6.402860261
A_23_P363968	0.00558773	-1.51392583	-0.598294527	down	7.572588401	8.170882928	NM_016546	51279	C1RL	C1RL1|C1RLP|C1r-LP|CLSPa	Homo sapiens complement component 1, r subcomponent-like (C1RL), transcript variant 1, mRNA [NM_016546]	hs|chr12:7247616-7247557	ENST00000266542	GCATCAAGAGTCAAGTTGCTATATGGTCAAAGGTTAAATTTATCTCTAAAAAATGGCAGG	coding/noncoding	Detected	Detected	Detected	Detected	Detected	Detected	7.532033886	7.482615863	7.703115453	8.042733753	8.131302843	8.338612188
CUST_H6L_03338	0.020162897	-1.584571136	-0.664092428	down	8.575623143	9.239715571	NM_016546	51279	C1RL	C1RL1|C1RLP|C1r-LP|CLSPa	Homo sapiens complement component 1, r subcomponent-like (C1RL), mRNA [NM_016546]	hs|chr12:7260851-7254629		TCACAATCTCATTCGTCGGTTCGGATCCAAGCCAGTTCTGTGGTCAGCAAGGCTCCCCTC	coding/noncoding	Detected	Detected	Detected	Detected	Detected	Detected	8.497313877	8.393154482	8.83640107	9.468769991	9.165724104	9.084652618
A_23_P1043	0.005962138	-2.271282126	-1.183506921	down	8.202083444	9.385590365	NM_018265	55765	C1orf106		Homo sapiens chromosome 1 open reading frame 106 (C1orf106), transcript variant 1, mRNA [NM_018265]	hs|chr1:200884343-200884402	ENST00000465162	TTCCAAGAACTCTGGTGTCTGACCTAGAAGAGGCACAGTTCTCTCTACTGGAAAGAAAAC	coding/noncoding	Detected	Detected	Detected	Detected	Detected	Detected	7.90483884	8.129886847	8.571524645	9.590272773	9.245531756	9.320966565
A_24_P131173	0.013020364	-1.798961858	-0.847164599	down	6.765293941	7.61245854	NM_024709	79762	C1orf115		Homo sapiens chromosome 1 open reading frame 115 (C1orf115), mRNA [NM_024709]	hs|chr1:220871463-220871522	ENST00000294889	AGTAGGCCACTGTTCTGACTTTGTTTCCAGAATATCCAGAAATCCAAAGGGGCTGTTGCT	coding	Detected	Detected	Detected	Detected	Detected	Detected	6.643508197	6.514096188	7.138277439	7.630051575	7.505137382	7.702186664
A_23_P897	0.000287793	-2.625812413	-1.392763855	down	6.641770266	8.034534121	NM_023938	79098	C1orf116	SARG	Homo sapiens chromosome 1 open reading frame 116 (C1orf116), transcript variant 1, mRNA [NM_023938]	hs|chr1:207192288-207192229	ENST00000359470	TGAGTGTGTGAGATGAACCCTTCCATCCTTTGACACCTGGTTGTATGTGTAGGCTAAGAA	coding	Detected	Detected	Detected	Detected	Detected	Detected	6.593930499	6.495062914	6.836317385	8.151381683	7.989670505	7.962550174
CUST_H6L_35067	0.001419867	-2.25008826	-1.169981592	down	6.849629562	8.019611155	NM_023938	79098	C1orf116	SARG	Homo sapiens chromosome 1 open reading frame 116 (C1orf116), transcript variant 1, mRNA [NM_023938]	hs|chr1:207196686-207196627		CAGAAGCCAGAACTTCAGGAAAAGCACCACCCAGGCTAGCAGTCACAACCCTGGAGAACC	coding/noncoding	Detected	Detected	Detected	Detected	Detected	Detected	6.723718434	6.729077326	7.096092927	8.180863772	7.977786261	7.90018343
A_23_P412562	0.006877479	2.456079752	1.296357407	up	6.142960999	4.846603591	NM_174896	128346	C1orf162		Homo sapiens chromosome 1 open reading frame 162 (C1orf162), transcript variant 1, mRNA [NM_174896]	hs|chr1:112020670-112020729	ENST00000369718	GAGCAATCACTTGGCTGAGAACCATTCTGCAGACTTTGACCCCATTGTCTATGCTCAAAT	coding/noncoding	Detected	Detected	Detected	Detected	Detected	Detected	6.04648765	5.776535761	6.605859586	4.713628275	4.913552409	4.91263009
A_32_P15512	0.022035407	-2.019749286	-1.01417622	down	3.624755793	4.638932014	NM_001122961	127003	C1orf194		Homo sapiens chromosome 1 open reading frame 194 (C1orf194), mRNA [NM_001122961]	hs|chr1:109648655-109648596	ENST00000460065	ACCTAGTGTTGACAGATCCCTGAACTAATTATAGTGAAACATACTGCGGCCCACTTCCAT	coding	Detected	Not Detected	Detected	Detected	Detected	Detected	4.088453951	3.186596686	3.599216743	4.450575634	4.679085964	4.787134442
A_23_P12147	0.011891382	-1.538266522	-0.621305488	down	4.746385731	5.367691219	NM_152485	148304	C1orf74	URLC4	Homo sapiens chromosome 1 open reading frame 74 (C1orf74), mRNA [NM_152485]	hs|chr1:209956256-209956197	ENST00000294811	CTCAGAACCCGATTTAGGACTCAGAATGACTTTGCTGATCTCAGCATCTCCTCTGAGATA	coding	Detected	Detected	Detected	Detected	Detected	Detected	4.660086024	4.662233024	4.916838146	5.377156529	5.559312429	5.1666047
A_33_P3405459	0.049618606	4.820424111	2.269160083	up	4.446910033	2.17774995	NM_024059	79025	C20orf195		Homo sapiens chromosome 20 open reading frame 195 (C20orf195), mRNA [NM_024059]	hs|chr20:62187956-62188015	ENST00000615526	CTCAGCCACTCTGTCTGAGAGATGATTTTCTAATATTTATCCACTAATAAAGAAGAGTGT	coding	Detected	Detected	Detected	Not Detected	Detected	Not Detected	4.078813032	4.001302604	5.260614464	0.84769035	3.252951013	2.432608487
A_23_P401709	0.001764766	2.375602029	1.24829317	up	4.966579536	3.718286366	ENST00000445603	149840	C20orf196		chromosome 20 open reading frame 196 [Source:HGNC Symbol;Acc:HGNC:26318] [ENST00000445603]	hs|chr20:5843746-5843805	ENST00000445603	CCAGTCAGAGAAGGAAGAGGATGATGGCCTTCGGAAATCCCTGGATAGATTCTATGAAAT	coding	Detected	Detected	Detected	Not Detected	Detected	Detected	4.846374472	5.164537898	4.888826239	3.967117672	3.500428453	3.687312974
A_33_P3275510	0.0021549	1.885817047	0.915189719	up	6.697890121	5.782700402	ENST00000303142	149840	C20orf196		chromosome 20 open reading frame 196 [Source:HGNC Symbol;Acc:HGNC:26318] [ENST00000303142]	hs|chr20:5844498-5844557	ENST00000303142	CCTCCCATTTATTTACTGGTGTCTCTGGGAGCCTTTCCTTAATAAACCTCTTATATCTGA	coding	Detected	Detected	Detected	Detected	Detected	Detected	6.580240847	6.691241156	6.82218836	5.938312	5.839000519	5.570788687
A_33_P3308833	0.000869563	-1.799825906	-0.847857364	down	6.544707647	7.392565011	NM_001286476	54058	C21orf58		Homo sapiens chromosome 21 open reading frame 58 (C21orf58), transcript variant 4, mRNA [NM_001286476]	hs|chr21:47742758-47742699	ENST00000475776	TCAGCAACTGCAACTTAAACGCGCCCTCAGGAAGCCCTGGAATCTCGCTCAGAATTTTTT	coding	Detected	Detected	Detected	Detected	Detected	Detected	6.615975661	6.5210799	6.49706738	7.552746147	7.374499791	7.250449095
CUST_H6L_23438	0.033311792	1.693693134	0.760172508	up	6.786473605	6.026301097	NM_001100421	54149	C21orf91	C21orf14|C21orf38|CSSG1|EURL|YG81	Homo sapiens chromosome 21 open reading frame 91 (C21orf91), transcript variant 3, mRNA [NM_001100421]	hs|chr21:19169159-19169100		TTGACTCCCAAGTACCAAAATATTCTGCAAAATGGATAGATGGAAGTGCAGGTGGCATCT	coding/noncoding	Detected	Detected	Detected	Detected	Detected	Detected	6.652172474	6.518915433	7.188332908	6.146677953	5.781031873	6.151193465
A_23_P132341	0.024192542	-1.593168567	-0.671898921	down	5.723695606	6.395594527	NM_001142964	79640	C22orf46		Homo sapiens chromosome 22 open reading frame 46 (C22orf46), mRNA [NM_001142964]	hs|chr22:42093403-42093462	ENST00000402966	AGAGCCTCCCAGTGAGAACAGTAGGGGCAGGAAAATGATCAGGTCAAGGGTCTCCCAGCT	coding	Detected	Detected	Detected	Detected	Detected	Detected	5.568482523	5.738159584	5.864444712	6.715849769	6.137475136	6.333458677
CUST_H6L_15971	0.002105841	-1.704270731	-0.769154532	down	7.486643083	8.255797615	NM_014802	9847	C2CD5	CDP138|KIAA0528	Homo sapiens C2 calcium-dependent domain containing 5 (C2CD5), transcript variant 6, mRNA [NM_014802]	hs|chr12:22623833-22623774		GCAGTCGCAATCACTTTTGACAAAAATCAGGCTTTACAAACCACAAAAACCCCTGTTGAA	coding/noncoding	Detected	Detected	Detected	Detected	Detected	Detected	7.687159756	7.402166632	7.370602861	8.324330696	8.18246736	8.260594788
A_23_P154022	0.005663235	-2.273183729	-1.184714294	down	7.617436514	8.802150808	NM_025203	80304	C2orf44	PP384|WDCP	Homo sapiens chromosome 2 open reading frame 44 (C2orf44), transcript variant 1, mRNA [NM_025203]	hs|chr2:24252723-24252664	ENST00000295148	AGATGGAATCACAGATTTCAGTCACGGCGCATAACAAATTGATCAGTGAGTGGCTAGGCA	coding	Detected	Detected	Detected	Detected	Detected	Detected	7.491961351	7.386764559	7.973583633	9.04049593	8.623941987	8.742014508
A_33_P3404959	0.002533078	-1.987364453	-0.990856466	down	6.844651763	7.835508229	NM_001013649	388969	C2orf68	HCRCN81	Homo sapiens chromosome 2 open reading frame 68 (C2orf68), mRNA [NM_001013649]	hs|chr2:85833846-85833787	ENST00000306336	GTTGTGGTAATCCTCACAAAGACCGGGACTGATGGAAACTCCTTGCTATTAAACTTTTTT	coding	Detected	Detected	Detected	Detected	Detected	Detected	6.752445769	6.731966781	7.049542739	8.027425567	7.663858681	7.815240438
CUST_H6L_20393	0.00788398	-1.991236579	-0.993664638	down	8.087178185	9.080842823	NM_000064	718	C3	AHUS5|ARMD9|ASP|C3a|C3b|CPAMD1|HEL-S-62p	Homo sapiens complement component 3 (C3), mRNA [NM_000064]	hs|chr19:6677967-6677908		GAAGAGAACCAGAAACAATGCCAGGACCTCGGCGCCTTCACCGAGAGCATGGTTGTCTTT	coding/noncoding	Detected	Detected	Detected	Detected	Detected	Detected	7.793160282	8.01858012	8.449794153	9.173827714	8.969815737	9.098885019
CUST_H6L_20397	0.000516726	-2.135942078	-1.094872525	down	7.38725986	8.482132385	NM_000064	718	C3	AHUS5|ARMD9|ASP|C3a|C3b|CPAMD1|HEL-S-62p	Homo sapiens complement component 3 (C3), mRNA [NM_000064]	hs|chr19:6712354-6712295		GACACTGTGCAGTCTCTAACCCAGGGAGATGGCGTGGCCAAACTCAGCATCAACACACAC	coding	Detected	Detected	Detected	Detected	Detected	Detected	7.306468963	7.282518993	7.572791625	8.580096869	8.397392368	8.468907918
A_33_P3347869	0.008177413	-2.130459826	-1.091164847	down	7.257574609	8.348739456	NM_000064	718	C3	AHUS5|ARMD9|ASP|C3a|C3b|CPAMD1|HEL-S-62p	Homo sapiens complement component 3 (C3), mRNA [NM_000064]	hs|chr19:6686195-6686136	ENST00000596238	TCCCGTCGTGCGTTGGCTCAATGAACAGAGATACTACGGTGGTGGCTATGGCTCTACCCA	coding	Detected	Detected	Detected	Detected	Detected	Detected	6.961644456	7.248527921	7.562551452	8.631185127	8.207958478	8.207074764
A_23_P58009	9.76E-05	3.413186444	1.771119223	up	8.974989658	7.203870434	NM_024616	79669	C3orf52	TTMP	Homo sapiens chromosome 3 open reading frame 52 (C3orf52), transcript variant 2, mRNA [NM_024616]	hs|chr3:111836665-111836724	ENST00000264848	ACCAGGAGAAAGAGTTTTGTGCTGTATTGTGAGAGATCTCGCCTCTCAGTTAAATGAGCC	coding	Detected	Detected	Detected	Detected	Detected	Detected	8.933936798	8.879096342	9.111935833	7.294348355	7.026268726	7.290994222
A_23_P305245	0.042034685	2.900747484	1.536424712	up	4.007062402	2.470637691	NM_001168214	401097	C3orf80		Homo sapiens chromosome 3 open reading frame 80 (C3orf80), mRNA [NM_001168214]	hs|chr3:159945373-159945432	ENST00000326474	CATGATCCAAAACATAAGAACTTACGACTTGTAACTCGTTTAAAGCCATTAATTGTGCAG	coding/noncoding	Detected	Detected	Detected	Not Detected	Not Detected	Detected	3.831276041	4.342565579	3.847345587	1.568614878	2.575369256	3.267928938
A_33_P3243345	0.036508342	1.582348846	0.662067692	up	4.633318777	3.971251085	NM_001080528	646498	C3orf84		Homo sapiens chromosome 3 open reading frame 84 (C3orf84), mRNA [NM_001080528]	hs|chr3:49215128-49215069	ENST00000443990	CTTCATGCTGGGGTCTCTGAGTGTCTAAACTGGTCCAGAGCATTAAACAAGGACAGCTGA	coding/noncoding	Detected	Detected	Detected	Not Detected	Detected	Detected	4.441888366	4.491780062	4.966287904	3.892707254	4.232238456	3.788807544
A_23_P97541	0.007432262	-1.688219821	-0.755502768	down	7.243093821	7.998596589	NM_000715	722	C4BPA	C4BP|PRP	Homo sapiens complement component 4 binding protein, alpha (C4BPA), mRNA [NM_000715]	hs|chr1:207318066-207318125	ENST00000367070	TTCTCAAAAGAAGGAGGAAAAGGTGTCTTGCTGGCTTGCCTCTTGCAATTCAATACAGAT	coding	Detected	Detected	Detected	Detected	Detected	Detected	7.123822874	7.211673051	7.393785539	8.232774231	7.791490229	7.971525309
CUST_H6L_34183	0.026364998	-1.884060108	-0.913844993	down	6.744978925	7.658823918	NM_000715	722	C4BPA	C4BP|PRP	Homo sapiens complement component 4 binding protein, alpha (C4BPA), mRNA [NM_000715]	hs|chr1:207304895-207304952		CATTGTATTAATTTACCAGACATTCCACATGCTTCCTGGGAAACATATCCTAGGCCGACA	coding/noncoding	Detected	Detected	Detected	Detected	Detected	Detected	6.49630744	6.670342161	7.068287174	8.068378825	7.436474618	7.47161831
A_23_P29975	0.003000571	-1.589939614	-0.668971973	down	5.654323659	6.323295632	NM_018302	55286	C4orf19		Homo sapiens chromosome 4 open reading frame 19 (C4orf19), transcript variant 2, mRNA [NM_018302]	hs|chr4:37593257-37593316	ENST00000284437	ACACCTTGACCTTAACTTTTTTACATTATTACTTTTAAATCTCCTTTGGGATTGGGGAGG	coding	Detected	Detected	Detected	Detected	Detected	Detected	5.498004898	5.64981376	5.81515232	6.251235321	6.301261348	6.417390227
CUST_H6L_26386	0.023567395	-1.513556513	-0.597942544	down	9.334820805	9.932763348	NM_017867	54969	C4orf27		Homo sapiens chromosome 4 open reading frame 27 (C4orf27), mRNA [NM_017867]	hs|chr4:170650763-170650704		GAAGTCAAGAGAACATAGACCAACTTGCTGCATGAGTAAGGTGGCTTTGATTGGTGTACA	coding	Detected	Detected	Detected	Detected	Detected	Detected	9.253751989	9.282115045	9.468595379	10.23162878	9.720260001	9.846401267
A_23_P388433	0.000420208	-1.846482447	-0.884779548	down	6.214873457	7.099653005	NM_001170330	401152	C4orf3		Homo sapiens chromosome 4 open reading frame 3 (C4orf3), transcript variant 1, mRNA [NM_001170330]	hs|chr4:120218473-120218414	ENST00000623169	TCTGGTAAACTCTCTGTATATCTTCCTACCTTTCAAAATCGTTCTTAGGGTTAGTCAAGT	coding	Detected	Detected	Detected	Detected	Detected	Detected	6.213033582	6.128685802	6.302900987	7.215205739	6.990768729	7.092984547
A_33_P3285824	0.001664585	-2.06233403	-1.044278021	down	9.634557733	10.67883575	NM_001170330	401152	C4orf3		Homo sapiens chromosome 4 open reading frame 3 (C4orf3), transcript variant 1, mRNA [NM_001170330]	hs|chr4:120221550-120221491	ENST00000624940	CCTCTGGCTTTTCATCCTTTTCGATGTGGTGGTGTTTCTCTTTGTGTATTTTTTGCCATG	coding	Detected	Detected	Detected	Detected	Detected	Detected	9.535443522	9.561451805	9.806777872	10.87905273	10.50660576	10.65084877
A_23_P71855	0.003430709	-1.968142756	-0.976834868	down	8.376133787	9.352968655	NM_001735	727	C5	C5D|C5a|C5b|CPAMD4|ECLZB	Homo sapiens complement component 5 (C5), mRNA [NM_001735]	hs|chr9:123715126-123715067	ENST00000223642	CCTTGACCTGGATTGAATACTGGCCTAGAGACACAACATGTTCATCGTGTCAAGCATTTT	coding/noncoding	Detected	Detected	Detected	Detected	Detected	Detected	8.238824212	8.264789734	8.624787415	9.389531425	9.170989165	9.498385373
CUST_H6L_71757	0.002715052	-2.115279146	-1.080848064	down	7.714647301	8.795495365	NM_001735	727	C5	C5D|C5a|C5b|CPAMD4|ECLZB	Homo sapiens complement component 5 (C5), mRNA [NM_001735]	hs|chr9:123752054-123751995		GCTTGTAGGTGAGATCTTGTCTGCAGTTCTAAGTCAGGAAGGCATCAATATCCTAACCCA	coding/noncoding	Detected	Detected	Detected	Detected	Detected	Detected	7.494877895	7.616100885	8.032963123	8.822314976	8.783533319	8.780637799
A_23_P122007	0.000447067	1.973668857	0.980879954	up	10.56616727	9.585287321	NM_033211	90355	C5orf30		Homo sapiens chromosome 5 open reading frame 30 (C5orf30), mRNA [NM_033211]	hs|chr5:102613812-102613871	ENST00000510890	ATCAGATTTCTCGTTGGGCTGGAAATGTTTCGCTGTTGTATATTTTAAAGTAAATTGCAC	coding	Detected	Detected	Detected	Detected	Detected	Detected	10.5100433	10.49884132	10.68961721	9.661884144	9.448044346	9.645933472
A_33_P3530314	0.007269493	-1.911657723	-0.934824236	down	6.507846485	7.44267072	NM_023073	65250	C5orf42	JBTS17|OFD6	Homo sapiens chromosome 5 open reading frame 42 (C5orf42), mRNA [NM_023073]	hs|chr5:37107443-37107384	ENST00000509849	GATAAGTACCTTTCAAGCCAAGTTTGCATAACCTACTTTCAATAAAAACCCTCTATCTTG	coding	Detected	Detected	Detected	Detected	Detected	Detected	6.389273499	6.392484374	6.74178158	7.730214034	7.306061907	7.29173622
A_24_P363087	0.004192813	1.826496251	0.869078793	up	10.77823351	9.90915472	NM_016175	51149	C5orf45		Homo sapiens chromosome 5 open reading frame 45 (C5orf45), transcript variant 1, mRNA [NM_016175]	hs|chr5:179264479-179264420	ENST00000610475	GGCCCCTGGTCCTGGAGGCACAGAATCCTCGACCCACACGACTATGTGACCTCTTTATAA	coding/noncoding	Detected	Detected	Detected	Detected	Detected	Detected	10.65355679	10.62317539	11.05796836	9.824371635	9.988050104	9.91504242
A_33_P3388983	0.002437119	-2.141693179	-1.098751813	down	4.597800144	5.696551957	AK025221	441108	C5orf56		Homo sapiens cDNA: FLJ21568 fis, clone COL06492. [AK025221]	hs|chr5:131793054-131793113	ENST00000378947	TGCCTGTAGTTTGACAGAGTATGCTAGAGGTCAGCCATTGCTAGGGAGGCTGCCACTAAC	coding	Detected	Detected	Detected	Detected	Detected	Detected	4.4318047	4.747592352	4.614003379	5.932436298	5.472014525	5.685205047
A_23_P81993	0.011897934	1.966326539	0.975502923	up	11.7700702	10.79456728	NM_178508	221491	C6orf1	LBH	Homo sapiens chromosome 6 open reading frame 1 (C6orf1), transcript variant 1, mRNA [NM_178508]	hs|chr6:34214259-34214200	ENST00000481533	CAGGCAGGCTTTGGAGTTGTTTCCATGGTGATGGGGCCAGATGTATAGTATTCAGTATAT	coding	Detected	Detected	Detected	Detected	Detected	Detected	11.58215754	11.71983796	12.00821511	11.13829646	10.50828253	10.73712285
CUST_H6L_28038	0.031555093	1.629460579	0.70439445	up	9.484919952	8.780525502	NM_001161376	221545	C6orf136		Homo sapiens chromosome 6 open reading frame 136 (C6orf136), transcript variant 3, mRNA [NM_001161376]	hs|chr6:30620446-30620589		TTTCTACCTGAATTCCAGTGGCCTCATTTGTCGCCATCGTCTAGATAAACTGATGCCTTC	coding	Detected	Detected	Detected	Detected	Detected	Detected	9.241937206	9.427526164	9.785296487	9.075146788	8.641400499	8.62502922
A_33_P3847514	0.019396352	1.532081268	0.615492826	up	7.818151948	7.202659122	NM_001145652	135398	C6orf141		Homo sapiens chromosome 6 open reading frame 141 (C6orf141), mRNA [NM_001145652]	hs|chr6:49519296-49519355	ENST00000415078	AATGCTATTCTGGGAGCTCCAACCTGCAATTAACCTACAGAAGGAACCTTTTGAGAGGCT	coding	Detected	Detected	Detected	Detected	Detected	Detected	7.689697992	7.669223916	8.095533935	7.371446516	7.102035837	7.134495013
CUST_H6L_64474	0.006134914	-2.658062881	-1.410375234	down	7.18789241	8.598267645	NM_001142470	51250	C6orf203	HSPC230|PRED31	Homo sapiens chromosome 6 open reading frame 203 (C6orf203), transcript variant 3, mRNA [NM_001142470]	hs|chr6:107361368-107361427		TGGAAAAAGCAGTTCAGTCTTTTCGGTATGATGTTGTCCTGAAGACGGGGCTAGATATTG	coding/noncoding	Detected	Detected	Detected	Detected	Detected	Detected	6.884267492	7.156076992	7.523332747	8.919637229	8.255783474	8.619382232
A_23_P259333	0.006350133	-2.550944295	-1.351031395	down	5.946140268	7.297171663	NM_016487	51250	C6orf203	HSPC230|PRED31	Homo sapiens chromosome 6 open reading frame 203 (C6orf203), transcript variant 1, mRNA [NM_016487]	hs|chr6:107365527-107372310	ENST00000405204	AAGCAGAACGGTGAAAGTGGGAGATACATTGGATCTTCTCATTGGAGAGGATAAAGAAGC	coding	Detected	Detected	Detected	Detected	Detected	Detected	5.83103651	5.742174251	6.265210042	7.672404902	6.984355087	7.234755
CUST_H6L_28410	0.001111678	-2.578561329	-1.366566359	down	7.283844221	8.650410581	NM_001142470	51250	C6orf203	HSPC230|PRED31	Homo sapiens chromosome 6 open reading frame 203 (C6orf203), transcript variant 3, mRNA [NM_001142470]	hs|chr6:107361367-107361426		CTGGAAAAAGCAGTTCAGTCTTTTCGGTATGATGTTGTCCTGAAGACGGGGCTAGATATT	coding/noncoding	Detected	Detected	Detected	Detected	Detected	Detected	7.109651268	7.252358975	7.489522421	8.858376604	8.443398769	8.64945637
A_23_P122532	0.004299208	-2.55895148	-1.355552793	down	6.914592058	8.270144851	NM_021184	57827	C6orf47	D6S53E|G4|NG34	Homo sapiens chromosome 6 open reading frame 47 (C6orf47), mRNA [NM_021184]	hs|chr6:31626656-31626597	ENST00000366432	GAGGGCACTGCTCTTGGATTCACCAGCTGTTATTTTTGCTTTTACTTTTCTCCCACCTTC	coding	Detected	Detected	Detected	Detected	Detected	Detected	6.742406083	6.688782306	7.312587785	8.499777638	8.208617244	8.102039671
A_33_P3353051	0.018201644	1.775282834	0.828048889	up	13.56407891	12.73603002	NM_001287483	50854	C6orf48	D6S57|G8	Homo sapiens chromosome 6 open reading frame 48 (C6orf48), transcript variant 4, mRNA [NM_001287483]	hs|chr6:31802884-31802943	ENST00000375639	TGGAGTTTCTGGTGTCTTTGCTTGGAACTGACCTAGCTCGTGGCAGGGGGAACTCGGCTA	coding/noncoding	Detected	Detected	Detected	Detected	Detected	Detected	13.40883014	13.47686452	13.80654206	13.08125964	12.50281311	12.6240173
CUST_H6L_28250	0.0022928	-2.090360798	-1.063751974	down	5.83529467	6.899046644	ENST00000468640		C6orf57		chromosome 6 open reading frame 57 [Source:HGNC Symbol;Acc:20957] [ENST00000468640]	hs|chr6:71277303-71277362		AACCCATTGTTGTTGGAAATTTTTCTCAAGATAATACAGTTAGCAGCCCAGACTATGCAA	coding	Detected	Detected	Detected	Detected	Detected	Detected	5.705066094	5.671474718	6.129343198	6.854040756	6.855887876	6.9872113
A_33_P3215028	0.001279759	-1.59725023	-0.675590347	down	8.014438148	8.690028495	NM_152734	221477	C6orf89	BRAP	Homo sapiens chromosome 6 open reading frame 89 (C6orf89), transcript variant 1, mRNA [NM_152734]	hs|chr6:36892266-36892325	ENST00000359359	GCTGCGAAACAAAGACAAGGTGAGGTGTTTTTCTTTTTTGTAATAATATAAAGCTGTGTG	coding	Detected	Detected	Detected	Detected	Detected	Detected	7.956378343	7.909061545	8.177874558	8.712821145	8.684456206	8.672808136
A_33_P3413855	0.004566993	2.58009975	1.367426843	up	8.380607315	7.013180472	NM_152556	154743	C7orf60		Homo sapiens chromosome 7 open reading frame 60 (C7orf60), mRNA [NM_152556]	hs|chr7:112462336-112462277	ENST00000297145	AAACCCTATTGATTCTCTTCCTGGAGAGCTTTTCCATGTGGTTGTTTTCTCTCTCCTTCT	coding	Detected	Detected	Detected	Detected	Detected	Detected	8.280152222	8.103856958	8.757812766	7.266547605	6.974160111	6.798833701
A_24_P303647	0.0001681	4.044891977	2.016101175	up	7.902001943	5.885900768	NM_152556	154743	C7orf60		Homo sapiens chromosome 7 open reading frame 60 (C7orf60), mRNA [NM_152556]	hs|chr7:112459482-112459423	ENST00000297145	ACTGTATGGGTACTCCTAAGAATTATTTCATTTTGGATATAAAGAAGTTATGAGGCCTCC	coding	Detected	Detected	Detected	Detected	Detected	Detected	7.853841144	7.689146866	8.163017819	5.784038438	5.943271045	5.930392822
A_23_P42855	0.041578789	2.298719655	1.20083053	up	5.006492628	3.805662098	NM_152706	219557	C7orf62		Homo sapiens chromosome 7 open reading frame 62 (C7orf62), mRNA [NM_152706]	hs|chr7:88423569-88423510	ENST00000297203	ATAAACATGTATAATAGACCCATACACATCACTCTGGATTCTGAGGTGGTATGGCCTGCT	coding	Detected	Detected	Detected	Not Detected	Detected	Detected	4.805753829	4.962718559	5.251005496	3.037247346	4.199616335	4.180122613
A_33_P3401397	0.000110301	-1.846307899	-0.884643164	down	5.771920327	6.656563491	NM_001123065	401335	C7orf65		Homo sapiens chromosome 7 open reading frame 65 (C7orf65), mRNA [NM_001123065]	hs|chr7:47701187-47701246	ENST00000408988	TCTGTTCTGTTTCCTTTCTGTTACAAACACAAAGGGTACATTAAAGAGCCTTTCCCCATC	coding/noncoding	Detected	Detected	Detected	Detected	Detected	Detected	5.733152481	5.81913986	5.76346864	6.758270118	6.582217518	6.629202837
A_24_P43876	0.007653432	1.571337404	0.651992995	up	7.25042474	6.598431744	NM_017998	55071	C9orf40		Homo sapiens chromosome 9 open reading frame 40 (C9orf40), mRNA [NM_017998]	hs|chr9:77562854-77562795	ENST00000376854	ACCTGAGAAATGAAGAAAGATTGTTCTGACATTAAATACCTACAGTTACTACTGAACCTC	coding	Detected	Detected	Detected	Detected	Detected	Detected	7.068377312	7.243779804	7.439117102	6.469079712	6.594606507	6.731609014
A_23_P405873	0.005183064	1.677190796	0.746046818	up	5.172323758	4.42627694	NM_145005	203228	C9orf72	ALSFTD|FTDALS|FTDALS1	Homo sapiens chromosome 9 open reading frame 72 (C9orf72), transcript variant 1, mRNA [NM_145005]	hs|chr9:27565544-27562431	ENST00000461679	GAGAATGGAAGATCAGGGTCAGAGTATTATTCCAATGCTTACTGGAGAAGTGATTCCTGT	coding	Detected	Detected	Detected	Not Detected	Detected	Detected	5.065726241	5.051172061	5.400072971	4.304691691	4.552786489	4.421352638
A_24_P915196	0.016252462	1.760426382	0.815924898	up	8.117679343	7.301754445	NM_153045	203197	C9orf91		Homo sapiens chromosome 9 open reading frame 91 (C9orf91), mRNA [NM_153045]	hs|chr9:117408425-117408484	ENST00000374049	ATGTGGCCATGGTGTAGGCAGTGCAATGTCTTCGAGTGAGAGTGAAGGTGGTAACTCATT	coding	Detected	Detected	Detected	Detected	Detected	Detected	7.957594917	7.991259713	8.404183398	7.531390775	7.032025816	7.341846743
A_23_P307761	0.020580694	-1.533102807	-0.616454445	down	5.472313098	6.088767543	NM_031215	81928	CABLES2	C20orf150|dJ908M14.2|ik3-2	Homo sapiens Cdk5 and Abl enzyme substrate 2 (CABLES2), mRNA [NM_031215]	hs|chr20:60963943-60963884	ENST00000279101	ACAAAGCCAGTAGTTAAACCAAACTACAGTCTCAGCCTGTCATTCTCTAGAACACATCCA	coding	Detected	Detected	Detected	Detected	Detected	Detected	5.304055191	5.451876677	5.661007427	6.229131147	6.207537275	5.829634208
A_24_P91165	0.002713317	1.974761962	0.981678761	up	8.272888144	7.291209383	NM_199248	782	CACNB1	CAB1|CACNLB1|CCHLB1	Homo sapiens calcium channel, voltage-dependent, beta 1 subunit (CACNB1), transcript variant 3, mRNA [NM_199248]	hs|chr17:37334331-37334272	ENST00000582544	TACTTCAAAGGCTCATCAAGTCCCGAGGAAAGTCTCAGTCCAAACACCTCAATGTCCAAA	coding	Detected	Detected	Detected	Detected	Detected	Detected	8.21975841	8.154180909	8.444725113	7.529882624	7.185951141	7.157794382
CUST_H6L_19254	0.000701346	2.516797593	1.331589196	up	8.846931897	7.515342701	NM_199247	782	CACNB1	CAB1|CACNLB1|CCHLB1	Homo sapiens calcium channel, voltage-dependent, beta 1 subunit (CACNB1), transcript variant 2, mRNA [NM_199247]	hs|chr17:37341038-37340579		AGGTTACAGACATGATGCAGAAAGCTTTATTTGACTTCTTGAAGCATCGGTTTGATGGCA	coding	Detected	Detected	Detected	Detected	Detected	Detected	8.878504771	8.635628437	9.026662482	7.539330841	7.361049451	7.64564781
CUST_H6L_15525	0.030199094	-1.653118754	-0.725190366	down	5.515762613	6.24095298	ENST00000441886	23705	CADM1	BL2|IGSF4|IGSF4A|NECL2|Necl-2|RA175|ST17|SYNCAM|TSLC1|sTSLC-1|sgIGSF|synCAM1	cell adhesion molecule 1 [Source:HGNC Symbol;Acc:5951] [ENST00000441886]	hs|chr11:115061396-115061337		TTTAATTAACGCAGGAGAGGACAAGTTACCTTTGGGATTGTACTAAAGCCCCTCTGTTCA	coding	Detected	Detected	Detected	Detected	Detected	Detected	5.569789688	5.308829711	5.668668441	6.569291796	6.250829954	5.902737189
A_33_P3421913	0.007597442	-2.026954529	-1.019313725	down	9.811334273	10.830648	NM_001301043	23705	CADM1	BL2|IGSF4|IGSF4A|NECL2|Necl-2|RA175|ST17|SYNCAM|TSLC1|sTSLC-1|sgIGSF|synCAM1	Homo sapiens cell adhesion molecule 1 (CADM1), transcript variant 3, mRNA [NM_001301043]	hs|chr11:115044486-115044427	ENST00000621709	GTAAGAAACTCCATATCCATATGTTCCCATTCGCATTTTGTATTGGTTCATGTATACCAT	coding	Detected	Detected	Detected	Detected	Detected	Detected	9.802246652	9.711989978	9.919766189	11.211194	10.71923156	10.56151844
A_23_P43197	0.001151803	2.740044613	1.454199383	up	6.210449806	4.756250422	ENST00000469032	793	CALB1	CALB|D-28K	calbindin 1, 28kDa [Source:HGNC Symbol;Acc:HGNC:1434] [ENST00000469032]	hs|chr8:91071759-91071700	ENST00000469032	CTGATTCTATGCCTGTATTTCCAACAAACTTACTGTCAGAGAATATGACCTAAATCCATT	coding	Detected	Detected	Detected	Detected	Detected	Detected	5.987881754	6.148404749	6.495062914	4.587012108	4.782026908	4.89971225
CUST_H6L_30384	0.001264848	1.90056007	0.926424625	up	5.683619302	4.757194677	NM_004929	793	CALB1	CALB|D-28K	Homo sapiens calbindin 1, 28kDa (CALB1), mRNA [NM_004929]	hs|chr8:91090615-91081421		ATAGGAATTGTAGAGTTGGCTCACGTATTACCCACAGAAGAGAATTTCCTGCTGCTCTTC	coding	Detected	Detected	Detected	Detected	Detected	Detected	5.571888942	5.633302048	5.845666914	4.889170923	4.765886342	4.616526765
A_24_P330773	0.008893814	1.599629285	0.677737599	up	8.451425791	7.773688192	NM_005831	10241	CALCOCO2	NDP52	Homo sapiens calcium binding and coiled-coil domain 2 (CALCOCO2), transcript variant 3, mRNA [NM_005831]	hs|chr17:46941924-46941983	ENST00000258947	TCACTACAGAGACTTCCACAAAAACTTTTGAATGATGTGAAACACGATGTCATGAATAAG	coding	Detected	Detected	Detected	Detected	Detected	Detected	8.429702419	8.298585492	8.625989461	7.681585817	7.654636723	7.984842035
CUST_H6L_19439	0.002522984	2.663942268	1.413562817	up	6.651391924	5.237829106	ENST00000575560	10241	CALCOCO2	NDP52	calcium binding and coiled-coil domain 2 [Source:HGNC Symbol;Acc:29912] [ENST00000575560]	hs|chr17:46925547-46925606		CAAAGGTGTTGAAGACAGTAGCCAAGACTAATTAATTCCCTTCAGCTTGAGCTTTCTGGG	coding	Detected	Detected	Detected	Detected	Detected	Detected	6.612817711	6.309501169	7.031856891	5.225850764	5.258566368	5.229070187
CUST_H6L_19440	0.008876808	2.439268211	1.286448399	up	6.717059178	5.430610779	ENST00000510356	10241	CALCOCO2	NDP52	calcium binding and coiled-coil domain 2 [Source:HGNC Symbol;Acc:29912] [ENST00000510356]	hs|chr17:46919364-46919423		TAAATTCTAGCCAAGCTCCACAGCACTTCTCTCTTCACACATTAATGTGTGCTGTGGGAC	coding	Detected	Detected	Detected	Detected	Detected	Detected	6.733510272	6.555172343	6.862494918	4.925421051	5.62406178	5.742349505
A_23_P129188	0.000695632	1.93374187	0.951395226	up	9.984634036	9.03323881	NM_033429	91860	CALML4	NY-BR-20	Homo sapiens calmodulin-like 4 (CALML4), transcript variant 1, mRNA [NM_033429]	hs|chr15:68486419-68486360	ENST00000467889	ACCCAATGGCAAAGTGAAGTATGATGAATTTATCCACAAGATCACCCTTCCTGGACGGGA	coding/noncoding	Detected	Detected	Detected	Detected	Detected	Detected	9.89860288	9.9618326	10.09346663	9.09840235	8.869293251	9.132020828
A_23_P124252	0.011339462	1.978498531	0.984405994	up	7.612529774	6.628123779	ENST00000378845	57118	CAMK1D	CKLiK|CaM-K1|CaMKID	calcium/calmodulin-dependent protein kinase ID [Source:HGNC Symbol;Acc:HGNC:19341] [ENST00000378845]	hs|chr10:12867778-12867837	ENST00000378845	TCCTGTTTGCCAGGCGCTTTCTATACTTAATCCCATGTCATGCGACCCTAGGACTTTTTT	coding	Detected	Detected	Detected	Detected	Detected	Detected	7.488230949	7.494877895	7.854480476	6.996195708	6.488673945	6.399501685
A_32_P47988	0.037066788	1.519386452	0.603488862	up	9.566950682	8.96346182	NM_001221	817	CAMK2D	CAMKD	Homo sapiens calcium/calmodulin-dependent protein kinase II delta (CAMK2D), transcript variant 3, mRNA [NM_001221]	hs|chr4:114680477-114582871	ENST00000508738	GGATCATCAGAAACTAGAAAGAGAAGCTAGAATCTGCCGTCTTTTGAAGCACCCTAATAT	coding	Detected	Detected	Detected	Detected	Detected	Detected	9.555690341	9.327996844	9.81716486	9.206516248	8.735947294	8.947921917
A_23_P11800	0.006121183	-1.688017102	-0.75532952	down	11.19894743	11.95427695	NM_018584	55450	CAMK2N1	PRO1489	Homo sapiens calcium/calmodulin-dependent protein kinase II inhibitor 1 (CAMK2N1), mRNA [NM_018584]	hs|chr1:20809460-20809401	ENST00000375078	AAGCTTGTGTTTCTTTGTTGCTGCAAGCTATCTGCCCAAGTTAATGCAAATGGACACATT	coding	Detected	Detected	Detected	Detected	Detected	Detected	11.143217	11.16977593	11.28384936	12.16880438	11.70202243	11.99200404
CUST_H6L_34502	0.017804835	-1.598630527	-0.676836543	down	9.717207255	10.3940438	NM_018584	55450	CAMK2N1	PRO1489	Homo sapiens calcium/calmodulin-dependent protein kinase II inhibitor 1 (CAMK2N1), mRNA [NM_018584]	hs|chr1:20809797-20809738		TTGCGCAATTATAGATCTGGATTTTGAACCACTTAATGAAGCGGCAACACCAGGTGTTTT	coding/noncoding	Detected	Detected	Detected	Detected	Detected	Detected	9.613542182	9.745084299	9.792995284	10.67848107	10.10395675	10.39969357
A_23_P431933	0.01399149	1.658099657	0.72953072	up	8.790038575	8.060507856	NM_032294	84254	CAMKK1	CAMKKA	Homo sapiens calcium/calmodulin-dependent protein kinase kinase 1, alpha (CAMKK1), transcript variant 1, mRNA [NM_032294]	hs|chr17:3763939-3763880	ENST00000348335	GCCCGAAGCTTAAAAAGTTACTCGGTACTGTTTTTAAGAACACTTTTATAGAGTTAGTGG	coding	Detected	Detected	Detected	Detected	Detected	Detected	8.637042085	8.794856801	8.938216841	8.3637588	7.909764701	7.908000066
A_24_P292929	0.002958864	1.626943088	0.702163785	up	5.906035444	5.203871659	NM_172207	84254	CAMKK1	CAMKKA	Homo sapiens calcium/calmodulin-dependent protein kinase kinase 1, alpha (CAMKK1), transcript variant 3, mRNA [NM_172207]	hs|chr17:3773130-3772886	ENST00000158166	AATCCCGAGACGAGAATTGGGGTGCCAGACATCAAGTTGCACCCTTGGGTGACCAAGAAC	coding	Detected	Detected	Detected	Detected	Detected	Detected	5.875841417	5.744610727	6.097654188	5.140421999	5.211253167	5.259939812
CUST_H6L_61887	0.027023559	1.782516812	0.833915683	up	11.01306544	10.17914976	NM_001745	819	CAMLG	CAML	Homo sapiens calcium modulating ligand (CAMLG), mRNA [NM_001745]	hs|chr5:134086617-134086676		TATTGGGGCTCTGAAGTACCATGAAGCCTGTAGAACTGAGAAGGAGAAGCTTACAAAAAA	coding/noncoding	Detected	Detected	Detected	Detected	Detected	Detected	10.78980576	10.83482224	11.41456832	9.904398611	10.27948808	10.35356259
A_24_P175460	0.011031346	1.67026013	0.740072809	up	9.683867845	8.943795036	NM_015447	157922	CAMSAP1	PRO2405|bA100C15.1	Homo sapiens calmodulin regulated spectrin-associated protein 1 (CAMSAP1), mRNA [NM_015447]	hs|chr9:138700936-138700877	ENST00000389532	TTGCAGTTGATAACACTGACTTATAACTCTGTTTATCAATGTCTCCTATATTCAAAGCCC	coding	Detected	Detected	Detected	Detected	Detected	Detected	9.517510586	9.679658922	9.854434027	9.153344134	8.695070034	8.98297094
CUST_H6L_05873	0.012039812	1.658792782	0.730133674	up	8.304337343	7.574203669	NM_203459	23271	CAMSAP2	CAMSAP1L1	Homo sapiens calmodulin regulated spectrin-associated protein family, member 2 (CAMSAP2), mRNA [NM_203459]	hs|chr1:200801880-200801939		TCTGCAGCTGATTCAAGAATTTTGCCAAGAATACTTGAACCAGTGTTGCCATTTCACTCT	coding/noncoding	Detected	Detected	Detected	Detected	Detected	Detected	8.197820547	8.147635963	8.567555519	7.618388082	7.378956754	7.72526617
A_23_P406702	0.00254345	1.985016598	0.989151071	up	9.725416966	8.736265895	NM_203459	23271	CAMSAP2	CAMSAP1L1	Homo sapiens calmodulin regulated spectrin-associated protein family, member 2 (CAMSAP2), transcript variant 2, mRNA [NM_203459]	hs|chr1:200829250-200829309	ENST00000236925	GCCACAGAGTTCATTGCTCTCAGTATAAGATTTTACTTTATTAATGCAGAAGGAATATGG	coding	Detected	Detected	Detected	Detected	Detected	Detected	9.698739073	9.546555779	9.930956045	8.578584037	8.721620471	8.908593177
CUST_H6L_34153	0.005638511	1.662089808	0.732998337	up	8.276036836	7.543038499	NM_203459	23271	CAMSAP2	CAMSAP1L1	Homo sapiens calmodulin regulated spectrin-associated protein family, member 2 (CAMSAP2), mRNA [NM_203459]	hs|chr1:200827337-200827396		CACAGTATTTTGGAGTGCAGAACATTCTCAATTAAGTGATAAGTCCAAATGATGAAGGAA	coding/noncoding	Detected	Detected	Detected	Detected	Detected	Detected	8.309070572	8.143131385	8.375908553	7.583334517	7.324387895	7.721393086
A_33_P3361102	0.000665334	4.003780231	2.001362786	up	7.171476742	5.170113956	NM_015215	23261	CAMTA1	CANPMR	Homo sapiens calmodulin binding transcription activator 1 (CAMTA1), transcript variant 1, mRNA [NM_015215]	hs|chr1:7812527-7812586	ENST00000303635	TGCTAACCAAAAAGCAGGATCAAGCTGCTCGAAAAATAATGAGGTTTCTTCGCCGCTGTC	coding	Detected	Detected	Detected	Detected	Detected	Detected	7.045629784	6.909396009	7.559404432	5.278733062	5.046718249	5.184890556
A_23_P26759	0.01198768	-1.552206734	-0.634320719	down	9.554175008	10.18849573	NM_138793	124583	CANT1	DBQD|SCAN-1|SCAN1|SHAPY	Homo sapiens calcium activated nucleotidase 1 (CANT1), transcript variant 1, mRNA [NM_138793]	hs|chr17:76988753-76988694	ENST00000592228	AATGTTGCCTTTTTCTAGGAACTGTCAGAAATCCTCATGCCTTTCAAGACTTCTGTGAAT	coding/noncoding	Detected	Detected	Detected	Detected	Detected	Detected	9.503168416	9.429184914	9.730171694	10.41375748	10.10061359	10.05111611
CUST_H6L_19804	0.040034638	-1.696787976	-0.762806303	down	5.852442787	6.61524909	NM_138793	124583	CANT1	DBQD|SCAN-1|SCAN1|SHAPY	Homo sapiens calcium activated nucleotidase 1 (CANT1), transcript variant 1, mRNA [NM_138793]	hs|chr17:76993863-76993804		GAGTAAGAATGGCCACAGAGTAGTGAAATACTGTTTCTTCTGGAAAAGTCAGCCTCCAGC	coding	Detected	Detected	Detected	Detected	Detected	Detected	5.693452016	5.8213871	6.042489245	7.081530169	6.386394559	6.377822541
A_23_P341349	0.039565316	1.542199255	0.624989177	up	8.457010233	7.832021057	NM_023083	11132	CAPN10	CANP10|NIDDM1	Homo sapiens calpain 10 (CAPN10), transcript variant 1, mRNA [NM_023083]	hs|chr2:241538451-241538510	ENST00000494738	ATAACTATTTATTGTTCGAATCACTTTTAGGATGTAACTTTATAAATAAACATGAGCGCT	coding/noncoding	Detected	Detected	Detected	Detected	Detected	Detected	8.414655957	8.505002611	8.451372132	7.497764876	7.79055082	8.207747474
A_21_P0014306	0.005108863	-2.14761339	-1.102734305	down	5.170982007	6.273716312	ENST00000567216	6650	CAPN15	SOLH	calpain 15 [Source:HGNC Symbol;Acc:HGNC:11182] [ENST00000567216]	hs|chr16:589802-589858	ENST00000567216	GATAAAGCAAAAGCGTGTGATCTCTTTTCTCACCAAGGAATAAAACGTCTCTGAATACCA	coding	Detected	Detected	Detected	Detected	Detected	Detected	4.876449785	5.228876845	5.40761939	6.498177421	6.077892302	6.245079213
CUST_H6L_18990	0.000615335	-2.695784112	-1.430704965	down	4.871109529	6.301814494	ENST00000567216	6650	CAPN15	SOLH	calpain 15 [Source:HGNC Symbol;Acc:11182] [ENST00000567216]	hs|chr16:589797-589856		TCTGTGATAAAGCAAAAGCGTGTGATCTCTTTTCTCACCAAGGAATAAAACGTCTCTGAA	coding	Detected	Detected	Detected	Detected	Detected	Detected	4.687851308	5.016972019	4.908505259	6.51331583	6.144338228	6.247789424
A_24_P902728	0.002308261	2.042212898	1.030133273	up	8.099786619	7.069653345	NM_203364	4076	CAPRIN1	GPIAP1|GPIP137|GRIP137|M11S1|RNG105|p137GPI	Homo sapiens cell cycle associated protein 1 (CAPRIN1), transcript variant 2, mRNA [NM_203364]	hs|chr11:34120092-34120151	ENST00000389645	AAATGTGTGTTAAGGAGGAATTACAACGTACTTTGATTTGAATACTAGTAGAAACTGGCC	coding/noncoding	Detected	Detected	Detected	Detected	Detected	Detected	7.940056226	8.123237163	8.236066468	7.047160441	6.870926513	7.290873082
A_24_P310894	0.011484159	-1.627623865	-0.70276734	down	11.5818744	12.28464174	NM_006135	829	CAPZA1	CAPPA1|CAPZ|CAZ1	Homo sapiens capping protein (actin filament) muscle Z-line, alpha 1 (CAPZA1), mRNA [NM_006135]	hs|chr1:113214149-113214208	ENST00000263168	TGTATTATTTGTCCTTCATACTATCCATCCATACCACACTATCTTCTGTATCAGGTAGTC	coding/noncoding	Detected	Detected	Detected	Detected	Detected	Detected	11.7692424	11.54958074	11.42680006	12.47225244	12.32954584	12.05212695
A_33_P3323218	0.031377063	-2.155336546	-1.107913157	down	4.784403246	5.892316403	NM_024744	79800	CARF	ALS2CR8|NYD-SP24	Homo sapiens calcium responsive transcription factor (CARF), transcript variant 2, mRNA [NM_024744]	hs|chr2:203850935-203850994	ENST00000320443	GCATGTTTAGTCACAATGTATCAGTATTGTGTTTAAAGGTGCTCAGCATCACTTTTTGAA	coding	Detected	Detected	Detected	Detected	Detected	Detected	4.45550429	4.45930355	5.438401898	6.078954206	5.840543242	5.757451761
A_24_P95439	2.98E-05	2.582816387	1.368945085	up	10.4267961	9.057851011	NM_001014437	833	CARS	CARS1|CYSRS|MGC:11246	Homo sapiens cysteinyl-tRNA synthetase (CARS), transcript variant 3, mRNA [NM_001014437]	hs|chr11:3039103-3038483	ENST00000612826	GCAGAACTGAATAAGAACTTTTATGACAAGAAGACAGCAATTCACAAAGCCCTCTGTGAC	coding/noncoding	Detected	Detected	Detected	Detected	Detected	Detected	10.37467555	10.36873455	10.53697819	8.989657915	9.095229048	9.08866607
A_32_P86739	0.005870423	-1.587911156	-0.667130196	down	9.441246013	10.10837621	NM_001010911	399726	CASC10	C10orf114|bA418C1.3	Homo sapiens cancer susceptibility candidate 10 (CASC10), mRNA [NM_001010911]	hs|chr10:21783485-21783426	ENST00000377113	CTGACTTTTCCCAGCTAAGTTTCCCCTCAATAAAAAGCCCGCTTTCTGGGAAAGACAGAA	coding	Detected	Detected	Detected	Detected	Detected	Detected	9.487715777	9.509464902	9.326557359	9.894656704	10.26361524	10.16685668
A_24_P3045	0.0439305	-1.597530642	-0.675843604	down	5.25053392	5.926377524	NM_032974	843	CASP10	ALPS2|FLICE2|MCH4	Homo sapiens caspase 10, apoptosis-related cysteine peptidase (CASP10), transcript variant 2, mRNA [NM_032974]	hs|chr2:202057711-202057770	ENST00000471191	CCCTAAGTTTCCTGGCATTTCTAGAGAAACAAGGTAAAATAGATGAAGATAATCTGACAT	coding/noncoding	Detected	Detected	Detected	Detected	Detected	Detected	5.133038511	5.164576284	5.453986964	5.51710812	6.205445704	6.056578747
A_23_P12572	0.008751641	1.626162953	0.701471832	up	9.023037173	8.321565341	NM_033338	840	CASP7	CASP-7|CMH-1|ICE-LAP3|LICE2|MCH3	Homo sapiens caspase 7, apoptosis-related cysteine peptidase (CASP7), transcript variant d, mRNA [NM_033338]	hs|chr10:115490494-115490553	ENST00000369331	AGTTCTATAAGTGAGGAAGAGTTTATGGCAAAGATTTTTGGCACTTTGTTTTCAAGATGG	coding	Detected	Detected	Detected	Detected	Detected	Detected	8.985039662	8.921850172	9.162221686	8.518349514	8.081975165	8.364371344
A_23_P502882	0.001253828	1.829559145	0.871496055	up	7.43068191	6.559185855	NM_005093	9139	CBFA2T2	EHT|MTGR1|ZMYND3|p85	Homo sapiens core-binding factor, runt domain, alpha subunit 2; translocated to, 2 (CBFA2T2), transcript variant 2, mRNA [NM_005093]	hs|chr20:32237579-32237638	ENST00000346541	AAAGAAAGCCAATAATGTAAATAAATAGAAAACGAAGCCTCCACGCGTGGTTTTTAAAGG	coding	Detected	Detected	Detected	Detected	Detected	Detected	7.293296549	7.415521596	7.583227585	6.532703034	6.458912886	6.685941644
A_33_P3265956	0.046638275	1.802464705	0.84997101	up	7.173395646	6.323424636	ENST00000397798	9139	CBFA2T2	EHT|MTGR1|ZMYND3|p85	core-binding factor, runt domain, alpha subunit 2; translocated to, 2 [Source:HGNC Symbol;Acc:1536] [ENST00000397798]	hs|chr20:32211677-32211736		TAGAGAATTTATGGGTCGACTGTTCCAGAAGCCTCAGGAGTACAGTTCTGCCTTTTCCTT	coding	Detected	Detected	Detected	Detected	Detected	Detected	6.945768141	7.02167265	7.552746147	6.761144779	5.983192721	6.225936409
A_33_P3256033	0.006553119	1.507497859	0.592155953	up	8.717975591	8.125819638	NM_005188	867	CBL	C-CBL|CBL2|FRA11B|NSLL|RNF55	Homo sapiens Cbl proto-oncogene, E3 ubiquitin protein ligase (CBL), mRNA [NM_005188]	hs|chr11:119178466-119178525	ENST00000264033	CTGATGCTTTCTCCAGAATGAAGAGTCCCAATTTGTATATCAGTGTTAAGAAGAAAACAA	coding	Detected	Detected	Detected	Detected	Detected	Detected	8.659995687	8.610104973	8.883826114	8.21359376	7.972403402	8.191461752
CUST_H6L_39060	0.044513636	1.580526139	0.660404895	up	7.235964758	6.575559863	NM_005188	867	CBL	C-CBL|CBL2|FRA11B|NSLL|RNF55	Homo sapiens Cbl proto-oncogene, E3 ubiquitin protein ligase (CBL), mRNA [NM_005188]	hs|chr11:119103310-119103369		GGTGTTTATGGAGAATTTGATGAAGAAAACTAAGCAAACCATAAGCCTCTTCAAGGAGGG	coding/noncoding	Detected	Detected	Detected	Detected	Detected	Detected	7.16948502	7.094316183	7.444093073	6.1713308	6.786884341	6.768464449
A_23_P15889	0.026096327	-1.702222638	-0.767419743	down	4.834645986	5.602065729	NM_182511	147381	CBLN2		Homo sapiens cerebellin 2 precursor (CBLN2), mRNA [NM_182511]	hs|chr18:70204192-70204133	ENST00000581425	ACCTGAAAGTCACTGTGGTTAAAGATATTGGTGGAGGTACCCCAGGAGCACTGTTACAAA	coding	Detected	Detected	Detected	Detected	Detected	Detected	4.865967394	4.604320568	5.033649996	5.942691032	5.310283886	5.553222268
A_23_P40453	0.029511656	2.153105287	1.106418869	up	7.777432653	6.671013784	NM_001236	874	CBR3	HEL-S-25|SDR21C2|hCBR3	Homo sapiens carbonyl reductase 3 (CBR3), mRNA [NM_001236]	hs|chr21:37518379-37518438	ENST00000290354	GTGGTGAATATCAGTAGTTTGCAGTGTTTAAGGGCTTTTGAAAACTGCAGTGAAGATCTG	coding	Detected	Detected	Detected	Detected	Detected	Detected	7.450926125	7.626233529	8.255138305	7.123822874	6.483917737	6.405300742
A_24_P296568	0.027454594	-1.70443134	-0.769290484	down	10.51575228	11.28504276	NM_006807	10951	CBX1	CBX|HP1-BETA|HP1Hs-beta|HP1Hsbeta|M31|MOD1|p25beta	Homo sapiens chromobox homolog 1 (CBX1), transcript variant 1, mRNA [NM_006807]	hs|chr17:46147546-46147487	ENST00000393408	CTTGCATCTAGAGCTACGTTGTAAAATTCTTTTAGGCATGTGTTAGATTTCTGTGTAAAC	coding	Detected	Detected	Detected	Detected	Detected	Detected	10.52819195	10.4142323	10.60483259	11.72362783	11.03828471	11.09321575
A_23_P89621	0.048537	1.839730556	0.879494487	up	9.173257675	8.293763188	NM_003655	8535	CBX4	NBP16|PC2	Homo sapiens chromobox homolog 4 (CBX4), mRNA [NM_003655]	hs|chr17:77807836-77807777	ENST00000269397	CTTCTTTGGGAATATAATTATCACCGACGTCACCGCGAACTGCCTCACCGTTACTTTCAA	coding	Detected	Detected	Detected	Detected	Detected	Detected	8.982172208	9.030774852	9.506825967	8.813409788	8.124787793	7.943091983
A_24_P664995	0.003480143	-2.418567291	-1.274152678	down	11.24973606	12.52388874	NM_001127322	23468	CBX5	HEL25|HP1|HP1A	Homo sapiens chromobox homolog 5 (CBX5), transcript variant 1, mRNA [NM_001127322]	hs|chr12:54624854-54624795	ENST00000209875	TAAGCATTTATGTGTTTCCATAACTGACATCTGATGCAGACCTCATTCTCTCCCCCTCTT	coding	Detected	Detected	Detected	Detected	Detected	Detected	11.42197284	11.17775176	11.14948359	12.88706252	12.42037749	12.26422622
A_33_P3270485	0.036867055	-1.512658183	-0.597086017	down	7.548547697	8.145633713	ENST00000407418	23466	CBX6		chromobox homolog 6 [Source:HGNC Symbol;Acc:HGNC:1556] [ENST00000407418]	hs|chr22:39260344-39260285	ENST00000407418	GTGTCATTCGTGACTTTTTTGTAAAGAAGTTGTGTTTTCAGAGGTGATTTTATGACAGGA	coding	Detected	Detected	Detected	Detected	Detected	Detected	7.439117102	7.411305	7.795220987	8.444013185	7.999703755	7.9931842
A_23_P383031	0.041659604	2.13231403	1.092419922	up	4.509049579	3.416629657	NM_032449	200014	CC2D1B		Homo sapiens coiled-coil and C2 domain containing 1B (CC2D1B), mRNA [NM_032449]	hs|chr1:52816996-52816937	ENST00000371586	CAGGCCTCTGTTGGAAATGGCCTATTTCGATAGATAGAAAGTTTTCTATAGCTCTAAAGG	coding	Detected	Detected	Detected	Not Detected	Detected	Detected	4.153439092	4.335566473	5.038143174	2.972063109	3.43192465	3.845901212
A_33_P3315949	0.011924127	-2.793146792	-1.481891396	down	6.657713736	8.139605132	NM_001258397	388389	CCDC103	CILD17|PR46b|SMH	Homo sapiens coiled-coil domain containing 103 (CCDC103), transcript variant 4, mRNA [NM_001258397]	hs|chr17:42980191-42980250	ENST00000410006	CAAGCTACCCTCAGAGGTCCCAGTGGTCACTGGAGGCAGTTTTTTGGTTGTTGTCTTGGG	coding	Detected	Detected	Detected	Detected	Detected	Detected	6.440723805	6.406340227	7.126077176	8.622365233	7.830223125	7.966227037
CUST_H6L_27161	0.000980354	3.142305056	1.651823245	up	7.5942977	5.942474455	NM_152549	153733	CCDC112	MBC1	Homo sapiens coiled-coil domain containing 112 (CCDC112), transcript variant 2, mRNA [NM_152549]	hs|chr5:114607046-114606987		TACTACTAGAAAGTTATACCCAGCAGAAGAAAGAACAGGAAGAATTTTTGAGGCTTGAAA	coding	Detected	Detected	Detected	Detected	Detected	Detected	7.45730278	7.689005788	7.636584533	5.590750501	6.076770767	6.159902098
A_33_P3828101	0.000156519	2.829429507	1.500511194	up	7.807509989	6.306998795	NM_152549	153733	CCDC112	MBC1	Homo sapiens coiled-coil domain containing 112 (CCDC112), transcript variant 2, mRNA [NM_152549]	hs|chr5:114603559-114603500	ENST00000395557	CTACTCAGTTGATAAGAATGTTAACATACTAAGTTATACCAGGGAGAGAGTGACTAACCA	coding	Detected	Detected	Detected	Detected	Detected	Detected	7.692496853	7.806410371	7.923622743	6.430995132	6.143962009	6.346039243
CUST_H6L_27162	0.002759449	2.288981224	1.194705629	up	8.95710292	7.762397291	NM_152549	153733	CCDC112	MBC1	Homo sapiens coiled-coil domain containing 112 (CCDC112), transcript variant 2, mRNA [NM_152549]	hs|chr5:114611128-114611069		GATTTTGAAAAATTCCTTCAGCAAACAGGAGGGCGACAAGGTGCCTGGGATGATTATGAT	coding	Detected	Detected	Detected	Detected	Detected	Detected	8.789044242	8.944523718	9.1377408	8.045530617	7.530182779	7.711478477
A_23_P432034	0.010040818	2.417010735	1.27322388	up	9.047857422	7.774633541	NM_173510	150275	CCDC117	dJ366L4.1	Homo sapiens coiled-coil domain containing 117 (CCDC117), transcript variant 1, mRNA [NM_173510]	hs|chr22:29184752-29184811	ENST00000249064	TAAGGTTTTTGCTTTTGCTTTGCCTTAAGAGTTCCCTAGGGAGTTACCAGGGCTTTTCGT	coding/noncoding	Detected	Detected	Detected	Detected	Detected	Detected	8.836854415	8.854439	9.452278849	8.070330054	7.422717886	7.830852684
A_24_P319684	0.042651441	1.990419573	0.993072578	up	7.007641012	6.014568434	NM_024584	79635	CCDC121		Homo sapiens coiled-coil domain containing 121 (CCDC121), transcript variant 3, mRNA [NM_024584]	hs|chr2:27849929-27849870	ENST00000394775	ACTGCAAGGAAGTCATAATCAGTGCCTAAATAGACAGGATGTTCCAAAGACCACACCCAG	coding	Detected	Detected	Detected	Detected	Detected	Detected	6.936730635	6.461099024	7.625093376	6.022713851	5.976001727	6.044989723
A_23_P5742	0.032205767	2.184095823	1.127036153	up	6.708114561	5.581078408	NM_024584	79635	CCDC121		Homo sapiens coiled-coil domain containing 121 (CCDC121), transcript variant 3, mRNA [NM_024584]	hs|chr2:27848758-27848699	ENST00000324364	TTTAACAGGGGTCCTCTATGGGAAAATAGGATGAACTTTGTTTCCCAGAAATTGTTAAGT	coding	Detected	Detected	Detected	Detected	Detected	Detected	6.607192837	6.229656073	7.287494773	5.324287686	5.535932972	5.883014566
A_33_P3231047	0.014012356	2.378354451	1.249963739	up	6.806386053	5.556422314	NM_001142683	79635	CCDC121		Homo sapiens coiled-coil domain containing 121 (CCDC121), transcript variant 2, mRNA [NM_001142683]	hs|chr2:27849747-27849688	ENST00000324364	TTCCAGATTGCTATTGTAAAATCTCTATCATGATGTGTTGGAGTGAAGGATTAGATGGTT	coding	Detected	Detected	Detected	Detected	Detected	Detected	6.703664458	6.409024736	7.306468963	5.287705403	5.613863442	5.767698098
A_33_P3297888	0.043073619	-1.536162075	-0.619330438	down	8.361939953	8.981270391	NM_176816	202243	CCDC125	KENAE	Homo sapiens coiled-coil domain containing 125 (CCDC125), transcript variant 1, mRNA [NM_176816]	hs|chr5:68578830-68578771	ENST00000620431	AAAGAAAAGTTAGCTACATGCTTGCTCGGGCATTGGAAGACAAAGACACTGCTTCAAACG	coding	Detected	Detected	Detected	Detected	Detected	Detected	8.226258388	8.119356962	8.74020451	9.156320986	8.855757117	8.931733071
A_23_P432591	0.034026758	-1.53917241	-0.622154844	down	8.409353264	9.031508108	NM_176816	202243	CCDC125	KENAE	Homo sapiens coiled-coil domain containing 125 (CCDC125), transcript variant 1, mRNA [NM_176816]	hs|chr5:68578825-68578766	ENST00000620431	AAAGTTAGCTACATGCTTGCTCGGGCATTGGAAGACAAAGACACTGCTTCAAACGAGAAT	coding	Detected	Detected	Detected	Detected	Detected	Detected	8.218012733	8.241624196	8.768422863	9.131326079	9.089428194	8.87377005
A_23_P168592	0.032271694	-1.624856789	-0.700312568	down	6.409162193	7.109474761	NM_138771	90693	CCDC126		Homo sapiens coiled-coil domain containing 126 (CCDC126), mRNA [NM_138771]	hs|chr7:23682719-23682778	ENST00000410069	GGGCAGTATCAGATAGCAGTTGAAAATCACCTTGTGCTGCTCCATCCACTGTGGATTATA	coding	Detected	Detected	Detected	Detected	Detected	Detected	6.195852848	6.247402105	6.784231625	7.319821802	6.954084868	7.054517613
A_23_P416178	0.037990452	-1.957734311	-0.969184987	down	4.493168587	5.462353574	NM_022742	64753	CCDC136	NAG6	Homo sapiens coiled-coil domain containing 136 (CCDC136), transcript variant 1, mRNA [NM_022742]	hs|chr7:128454834-128454893	ENST00000471729	AGAAGAGGCCTTCTGTTGTCAAAGAAGCCCGGGGGAAGAATGCTAATAAGAACATGAACA	coding	Detected	Detected	Detected	Detected	Detected	Detected	4.442523378	4.269949993	4.76703239	5.989433036	5.373933913	5.023693772
A_19_P00804093	0.019730707	1.605258585	0.682805714	up	6.817803539	6.134997825	NM_173463	91050	CCDC149		Homo sapiens coiled-coil domain containing 149 (CCDC149), transcript variant 1, mRNA [NM_173463]	hs|chr4:24821537-24810441	ENST00000507096	CCCCACTGCTGAAGTTTGTCGAGCAGCCCACTGAGAACAAAGCAGATCCCAAGGATGGTA	coding/noncoding	Detected	Detected	Detected	Detected	Detected	Detected	6.654013619	6.621041775	7.178355223	6.13706113	6.101968921	6.165963422
CUST_H6L_24264	0.017725968	1.977402451	0.983606526	up	7.116045564	6.132439038	NM_016474	51244	CCDC174	C3orf19	Homo sapiens coiled-coil domain containing 174 (CCDC174), mRNA [NM_016474]	hs|chr3:14697077-14697136		TCGAGCTGAGAAGGATGCTGAACAGAAGATTGAAGAACAGAAGACTTTAGACAAAGCAAG	coding/noncoding	Detected	Detected	Detected	Detected	Detected	Detected	7.044928553	7.142454727	7.160753411	5.655167823	6.239461861	6.502687431
CUST_H6L_12585	0.041782871	-1.605914308	-0.683394913	down	5.095951492	5.779346404	NM_206886	343099	CCDC18	NY-SAR-41	Homo sapiens coiled-coil domain containing 18 (CCDC18), mRNA [NM_206886]	hs|chr1:93711699-93711758		CTCCTTGAAATGGATCAGGCACTTAAAGAGAGAAATTGGGAACTAAAGCAAAGAGCAGCT	coding	Detected	Detected	Detected	Detected	Detected	Detected	4.734679027	5.089078225	5.464097224	5.679511592	5.687889213	5.970638407
A_33_P3327165	0.029106805	-1.680553136	-0.748936159	down	5.650005225	6.398941383	NM_206886	343099	CCDC18	NY-SAR-41	Homo sapiens coiled-coil domain containing 18 (CCDC18), mRNA [NM_206886]	hs|chr1:93730275-93730334	ENST00000447456	GAACCATGCAAAGTGGAAGATTTCTGCTGACTCTCAAAAGTCTTCTGTTCAGCAACTAAA	coding/noncoding	Detected	Detected	Detected	Detected	Detected	Detected	5.458930851	5.469567522	6.021517302	6.629067752	6.19174328	6.376013118
CUST_H6L_31164	0.027146047	-3.207750725	-1.681562034	down	2.396150184	4.077712218	ENST00000527182	100499483	CCDC180	BDAG1|C9orf174|KIAA1529	coiled-coil domain containing 180 [Source:HGNC Symbol;Acc:29303] [ENST00000527182]	hs|chr9:100126796-100126855		CAAAATTCCAAGGTCAGAAAACAAAAAGCCTTCGGAGAAAGTCAAGCACCACAAAGGAGC	coding	Not Detected	Not Detected	Not Detected	Detected	Detected	Detected	2.65131886	1.538901524	2.998230168	4.516070014	3.779782334	3.937284306
A_32_P404549	0.016092508	-2.346121192	-1.23027754	down	4.656049193	5.886326733	NM_181426	339829	CCDC39	CILD14|FAP59	Homo sapiens coiled-coil domain containing 39 (CCDC39), mRNA [NM_181426]	hs|chr3:180332861-180332802	ENST00000442201	TCTAGGAGTACAAGTACATCTACTTCTCAGTCTTCAATTAAAGTACTGGAGCTTAAATTC	coding	Detected	Detected	Detected	Detected	Detected	Detected	4.501934972	4.461731138	5.004481468	6.363553885	5.793081526	5.502344787
A_24_P160680	0.013454438	2.81845678	1.494905445	up	5.123685827	3.628780383	NM_017950	55036	CCDC40	CILD15|FAP172	Homo sapiens coiled-coil domain containing 40 (CCDC40), transcript variant 1, mRNA [NM_017950]	hs|chr17:78073719-78073778	ENST00000574799	CCCATAGGAATCTTTTTAGCCACTCAGCAATTTAATAAACCAGGTAAAATCCTAGCGTTT	coding	Detected	Detected	Detected	Not Detected	Detected	Detected	5.17502848	4.719154009	5.476874993	3.097425598	3.757285791	4.031629759
A_23_P69362	0.043416843	-1.615655014	-0.692119177	down	8.381053562	9.073172739	NM_024661	79714	CCDC51		Homo sapiens coiled-coil domain containing 51 (CCDC51), transcript variant 2, mRNA [NM_024661]	hs|chr3:48473899-48473840	ENST00000442740	CACCATCTATAGCACCCTGGTCACCTGTGTGACATTTGTGGCCACACTGCCTGTGCTCTA	coding	Detected	Detected	Detected	Detected	Detected	Detected	8.633065369	8.593235894	7.916859425	9.16267595	9.059991762	8.996850506
A_33_P3402570	0.006868234	1.617766037	0.694002979	up	9.995686542	9.301683563	NM_014167	29080	CCDC59	BR22|HSPC128|TAP26	Homo sapiens coiled-coil domain containing 59 (CCDC59), transcript variant 1, mRNA [NM_014167]	hs|chr12:82746993-82746934	ENST00000256151	GGGCCAACCAAACTTGAATGTACAAATGGAGTACCTTCTTCAAAAAATACAAGAAAAATG	coding/noncoding	Detected	Detected	Detected	Detected	Detected	Detected	9.924048502	9.976718645	10.08629248	9.113352886	9.248924501	9.542773303
A_23_P61524	0.018709213	-1.539759911	-0.622705414	down	6.680309355	7.303014769	NM_022903	64925	CCDC71		Homo sapiens coiled-coil domain containing 71 (CCDC71), mRNA [NM_022903]	hs|chr3:49200268-49200209	ENST00000321895	CCAGCCATTGCTGCCATATTCAGCAGTCTGATTCCTTCACACGGCAATGTTTGGGGAAAC	coding	Detected	Detected	Detected	Detected	Detected	Detected	6.456843324	6.60072821	6.983356531	7.219357268	7.360226276	7.329460764
A_33_P3221284	0.029272561	-1.608073138	-0.685333024	down	5.597449104	6.282782127	NM_199511	151887	CCDC80	DRO1|SSG1|URB|okuribin	Homo sapiens coiled-coil domain containing 80 (CCDC80), transcript variant 1, mRNA [NM_199511]	hs|chr3:112359260-112359201	ENST00000206423	AAAGTAGTTCATCTAGGAAACTGTCCTGGGAACCAAACTTCTGATTTCTTTTGCAACCCT	coding	Detected	Detected	Detected	Detected	Detected	Detected	5.436005393	5.409901013	5.946440905	6.501719784	6.181678307	6.164948291
A_23_P89431	0.000206415	-4.164536699	-2.058156006	down	7.952854742	10.01101075	NM_002982	6347	CCL2	GDCF-2|HC11|HSMCR30|MCAF|MCP-1|MCP1|SCYA2|SMC-CF	Homo sapiens chemokine (C-C motif) ligand 2 (CCL2), mRNA [NM_002982]	hs|chr17:32584050-32584109	ENST00000582017	GAAATTGCTTTTCCTCTTGAACCACAGTTCTACCCCTGGGATGTTTTGAGGGTCTTTGCA	coding/noncoding	Detected	Detected	Detected	Detected	Detected	Detected	7.918335961	7.733692604	8.206535662	10.17062861	9.942338619	9.920065014
A_23_P17065	0.001730455	-2.693826798	-1.429657094	down	5.444435166	6.87409226	NM_004591	6364	CCL20	CKb4|Exodus|LARC|MIP-3-alpha|MIP-3a|MIP3A|SCYA20|ST38	Homo sapiens chemokine (C-C motif) ligand 20 (CCL20), transcript variant 1, mRNA [NM_004591]	hs|chr2:228681100-228681836	ENST00000473642	GTAAAAAAGTCAAGAACATGTAAAAACTGTGGCTTTTCTGGAATGGAATTGGACATAGCC	coding/noncoding	Detected	Detected	Detected	Detected	Detected	Detected	5.241567189	5.311338742	5.780399567	6.755323643	6.815567809	7.051385329
CUST_H6L_22837	0.003402829	-2.304285141	-1.204319252	down	5.654320047	6.858639299	ENST00000489160	6364	CCL20	CKb4|Exodus|LARC|MIP-3-alpha|MIP-3a|MIP3A|SCYA20|ST38	chemokine (C-C motif) ligand 20 [Source:HGNC Symbol;Acc:10619] [ENST00000489160]	hs|chr2:228680244-228680303		CGGCAGCTGGCCAATGAAGGCTGTGACATCAATGCTATCATGTAAGTTATTAATTGATTT	coding	Detected	Detected	Detected	Detected	Detected	Detected	5.485718639	5.438286463	6.038955039	6.857844055	6.890269428	6.827804414
A_23_P215484	0.006948778	2.108986288	1.076549715	up	5.745571501	4.669021786	NM_006072	10344	CCL26	IMAC|MIP-4a|MIP-4alpha|SCYA26|TSC-1	Homo sapiens chemokine (C-C motif) ligand 26 (CCL26), mRNA [NM_006072]	hs|chr7:75401219-75399061	ENST00000394905	AGCGGGCTGTGATATTCACTACCAAAAGAGGCAAGAAAGTCTGTACCCATCCAAGGAAAA	coding	Detected	Detected	Detected	Detected	Detected	Detected	5.576889955	5.510384539	6.149440009	4.66414184	4.572194975	4.770728542
CUST_H6L_03814	0.019899542	1.817626946	0.862056128	up	9.229941807	8.367885679	NM_182852	57820	CCNB1IP1	C14orf18|HEI10	Homo sapiens cyclin B1 interacting protein 1, E3 ubiquitin protein ligase (CCNB1IP1), transcript variant 4, mRNA [NM_182852]	hs|chr14:20793746-20786123		CTGTAAATCCTGGATATACTGTAGATGAGTACTGCGTTTTTCTTTTATGCCGGAGCTGCG	coding/noncoding	Detected	Detected	Detected	Detected	Detected	Detected	9.193406642	9.112947747	9.383471033	8.790514035	8.08553256	8.227610442
A_23_P76882	0.029770037	1.670035483	0.739878756	up	11.92044683	11.18056807	NM_182852	57820	CCNB1IP1	C14orf18|HEI10	Homo sapiens cyclin B1 interacting protein 1, E3 ubiquitin protein ligase (CCNB1IP1), transcript variant 4, mRNA [NM_182852]	hs|chr14:20781674-20779900	ENST00000556854	TTGAACCATCCATGATTGCACAGTCTGGTGTTCTTGGCTTCCCATTAGGTAACAACTCCA	coding	Detected	Detected	Detected	Detected	Detected	Detected	11.80338872	11.82223206	12.1357197	11.56338672	10.91490388	11.06341361
A_23_P209200	0.000219209	-1.54841181	-0.630789216	down	9.08400773	9.714796947	NM_001238	898	CCNE1	CCNE|pCCNE1	Homo sapiens cyclin E1 (CCNE1), mRNA [NM_001238]	hs|chr19:30315106-30315165	ENST00000574121	GGGCTGCCCTCTCCACATTATCAGTTGACAGTGTACAATGCCTTTGATGAACTGTTTTGT	coding	Detected	Detected	Detected	Detected	Detected	Detected	9.105404691	9.090867246	9.055751254	9.807523764	9.6846475	9.652219577
A_33_P3217819	0.000890009	-1.801715347	-0.849371098	down	6.631367335	7.480738433	NM_057749	9134	CCNE2	CYCE2	Homo sapiens cyclin E2 (CCNE2), mRNA [NM_057749]	hs|chr8:95894420-95894361	ENST00000611101	GAAGATTCCTATGGAAGACAGACATAATATCCAGACACATACAAACTATTTGGCTATGCT	coding	Detected	Detected	Detected	Detected	Detected	Detected	6.628162053	6.496623851	6.7693161	7.536943247	7.371987761	7.53328429
CUST_H6L_30419	0.01292209	-1.85368215	-0.890393887	down	7.250485016	8.140878903	NM_057749	9134	CCNE2	CYCE2	Homo sapiens cyclin E2 (CCNE2), mRNA [NM_057749]	hs|chr8:95900155-95897728		GGAAATCTATGCTCCTAAACTCCAAGAGTTTGCTTACGTCACTGATGGTGCTTGCAGTGA	coding/noncoding	Detected	Detected	Detected	Detected	Detected	Detected	7.122035574	7.062647159	7.566772317	8.401115597	7.950953215	8.070567897
CUST_H6L_19047	0.039585696	-1.591662115	-0.670534106	down	4.563064251	5.233598357	ENST00000564333	899	CCNF	FBX1|FBXO1	cyclin F [Source:HGNC Symbol;Acc:1591] [ENST00000564333]	hs|chr16:2486918-2486977		TTGATCACAATGACCCACCTGTTCTAGACATTAATGAAGTAGGGGGAGAAAAGACAGGTG	coding	Detected	Detected	Detected	Detected	Detected	Detected	4.764690979	4.773270373	4.151231399	5.395687874	5.107390458	5.19771674
A_24_P12065	0.001618853	1.969981952	0.978182413	up	6.296263133	5.31808072	NM_004354	901	CCNG2		Homo sapiens cyclin G2 (CCNG2), mRNA [NM_004354]	hs|chr4:78090417-78090476	ENST00000316355	ACACATGCAAATTGTCAGCTTATTGAGACAACCCACTTAGATTCATATATGGACAAGGAC	coding	Detected	Detected	Detected	Detected	Detected	Detected	6.096907429	6.323363301	6.46851867	5.329797602	5.191010398	5.433434162
CUST_H6L_25938	0.006840292	1.976231634	0.982752055	up	8.867514923	7.884762868	NM_004354	901	CCNG2		Homo sapiens cyclin G2 (CCNG2), mRNA [NM_004354]	hs|chr4:78087015-78087074		GATCAAGAGTGCACCTTCTTTTTCAACTTCAAAGTGGCACAAACACTGTGCTTTCCATCT	coding/noncoding	Detected	Detected	Detected	Detected	Detected	Detected	8.788788279	8.757752278	9.056004213	8.192431637	7.620335222	7.841521747
A_24_P80532	0.000592989	2.085138486	1.060143204	up	9.308066198	8.247922993	NM_004354	901	CCNG2		Homo sapiens cyclin G2 (CCNG2), mRNA [NM_004354]	hs|chr4:78082710-78082859	ENST00000354403	AACCATCTGTATTAGCCTTGTGCCTTCTCAATTTGGAAGTGGAAACTTTGAAATCTGTTG	coding	Detected	Detected	Detected	Detected	Detected	Detected	9.203035028	9.21698466	9.504178904	8.333557136	8.188622859	8.221588986
A_23_P144337	0.000197051	4.452802376	2.154713584	up	9.42087462	7.266161037	NM_012118	25819	CCRN4L		Homo sapiens CCR4 carbon catabolite repression 4-like (S. cerevisiae) (CCRN4L), mRNA [NM_012118]	hs|chr4:139966027-139966086	ENST00000515616	GACCAGATGGTTGTGCCTTATTTTTTCTTCAAAACCGATTCAAGCTAGTCAACAGTGCCA	coding	Detected	Detected	Detected	Detected	Detected	Detected	9.359214177	9.334694172	9.568715512	7.559183826	7.098843486	7.140455798
A_23_P404108	0.008317452	1.56304814	0.644362212	up	9.681222345	9.036860132	NM_018999	54462	CCSER2	FAM190B|Gcap14|KIAA1128|bA486O22.1	Homo sapiens coiled-coil serine-rich protein 2 (CCSER2), transcript variant 2, mRNA [NM_018999]	hs|chr10:86277812-86277871	ENST00000224756	ACCCGATGTTTTTCCTTGGGGATGATGGCCTTGTTCCTTTTTAAATTCTGATGCTTGAAT	coding	Detected	Detected	Detected	Detected	Detected	Detected	9.636158315	9.59239639	9.815112329	9.249856571	8.860182591	9.000541236
A_33_P3214314	0.02390142	1.537169572	0.620276324	up	9.820592249	9.200315925	NM_001284241	54462	CCSER2	FAM190B|Gcap14|KIAA1128|bA486O22.1	Homo sapiens coiled-coil serine-rich protein 2 (CCSER2), transcript variant 3, mRNA [NM_001284241]	hs|chr10:86133480-86133539	ENST00000372088	ATGGAACATACATGTGGGATGAAGAAGGCTTGGAACCCATTGGAAATGTCCATCCAGTTG	coding	Detected	Detected	Detected	Detected	Detected	Detected	9.677408395	9.719845048	10.06452331	9.439275002	9.018127934	9.14354484
A_23_P331928	0.019179952	-1.649441114	-0.721977274	down	10.37313844	11.09511571	NM_133493	135228	CD109	CPAMD7|p180|r150	Homo sapiens CD109 molecule (CD109), transcript variant 1, mRNA [NM_133493]	hs|chr6:74537828-74537887	ENST00000287097	ATTTCATTCACGAATCTCTTATTTTGGGAAGCTGTTTTGCATATGAGAAGAACACTGTTG	coding	Detected	Detected	Detected	Detected	Detected	Detected	10.39514588	10.40658914	10.31768029	11.41893986	10.76715671	11.09925055
A_24_P380536	0.005009351	-1.60857528	-0.685783454	down	9.103046737	9.788830191	NM_006016	8763	CD164	MGC-24|MUC-24|endolyn	Homo sapiens CD164 molecule, sialomucin (CD164), transcript variant 1, mRNA [NM_006016]	hs|chr6:109691645-109690193	ENST00000506649	TTCTACAACTTCCAAGACAGTTACTACATCAGGTACAACAAATAACACTGTGACTCCAAC	coding/noncoding	Detected	Detected	Detected	Detected	Detected	Detected	9.066023275	9.046555628	9.196561306	10.00899643	9.633276513	9.724217626
CUST_H6L_70559	0.011412666	-2.140032543	-1.097632736	down	11.5944665	12.69209924	NM_013230	100133941	CD24	CD24A	Homo sapiens CD24 molecule (CD24), transcript variant 1, mRNA [NM_013230]	hs|chrY:21152556-21152522		AGTGTGTGTGAATGAACACTCTTTTGCTTTATTCCAGAATGCTGTACATCTATTTTGGAT	coding/noncoding	Detected	Detected	Detected	Detected	Detected	Detected	11.60757489	11.5293067	11.64651792	13.17493004	12.37532925	12.52603842
A_21_P0000152	0.00424973	1.778513083	0.830671587	up	8.616167923	7.785496336	NM_001202557	960	CD44	CDW44|CSPG8|ECMR-III|HCELL|HUTCH-I|IN|LHR|MC56|MDU2|MDU3|MIC4|Pgp1	Homo sapiens CD44 molecule (Indian blood group) (CD44), transcript variant 8, mRNA [NM_001202557]	hs|chr11:35244791-35244850		CAAAGAGTCTTTATACCTCCCTTCAGCTTCCTCATTTTCCCTTGGATTACTTTTGCTCAA	coding	Detected	Detected	Detected	Detected	Detected	Detected	8.670611594	8.43462377	8.743268405	7.58716499	7.954476016	7.814848002
A_23_P70670	0.002710468	-2.244452227	-1.166363389	down	6.234630314	7.400993702	NM_004233	9308	CD83	BL11|HB15	Homo sapiens CD83 molecule (CD83), transcript variant 1, mRNA [NM_004233]	hs|chr6:14136689-14136748	ENST00000379153	GCAGAAGGGACTTCACGAAGTGTTGCATGGATGTTTTAGCCATTGTTGGCTTTCCCTTAT	coding	Detected	Detected	Detected	Detected	Detected	Detected	6.023113453	6.127840925	6.552936563	7.514031299	7.273734975	7.415214833
CUST_H6L_15783	0.014827087	2.163450036	1.113333803	up	6.042485519	4.929151717	AK311020	928	CD9	BTCC-1|DRAP-27|MIC3|MRP-1|TSPAN-29|TSPAN29	Homo sapiens cDNA, FLJ18062. [AK311020]	hs|chr12:6342242-6342301		CTCCCTTTACTTGCCCAAATCTCTTGTCTTTTGTGAACAATAGTAGTTGCCTGCTCACTG	coding	Detected	Detected	Detected	Detected	Detected	Detected	5.975395415	5.916951807	6.235109336	4.43049642	5.254666692	5.102292037
A_23_P502312	0.038953942	1.710003416	0.773999207	up	10.76870761	9.994708406	NM_078481	976	CD97		Homo sapiens CD97 molecule (CD97), transcript variant 1, mRNA [NM_078481]	hs|chr19:14519267-14519326	ENST00000242786	TCCTGGACTTTTCCTCTCATGTCTTTGCTGCAGAACTGAAGAGACTAGGCGCTGGGGCTC	coding/noncoding	Detected	Detected	Detected	Detected	Detected	Detected	10.67762654	10.73905631	10.88943998	10.49017067	9.728063934	9.765890611
A_33_P3359781	0.009979489	3.117623289	1.640446614	up	6.068617051	4.428170437	ENST00000381177	4267	CD99	HBA71|MIC2|MIC2X|MIC2Y|MSK5X	CD99 molecule [Source:HGNC Symbol;Acc:HGNC:7082] [ENST00000381177]	hs|chrX:2656197-2656256	ENST00000381177	TCTGTTGCACTGAGCCTCTCTGTGTATTTTCTTCTTCTTTTCAGCAGAACAAGGGGAGGT	coding	Detected	Detected	Detected	Not Detected	Detected	Detected	5.843054831	5.899511601	6.46328472	3.843871788	4.802352449	4.638287074
A_32_P228501	0.026213616	-1.594789005	-0.673365564	down	8.857250115	9.530615679	NM_139286	246184	CDC26	ANAPC12|APC12|C9orf17	Homo sapiens cell division cycle 26 (CDC26), mRNA [NM_139286]	hs|chr9:116029538-116029479	ENST00000374206	GGATTATCTTGCATGCCAGAGCGCTGGAATGGAATAAAATGATGGCAGAAGTACAAACCA	coding	Detected	Detected	Detected	Detected	Detected	Detected	8.654643458	8.718501071	9.198605816	9.425779784	9.448603604	9.717463649
A_24_P414786	0.040500992	-1.563423656	-0.644708773	down	8.04630357	8.691012342	NM_015891	51362	CDC40	EHB3|PRP17|PRPF17	Homo sapiens cell division cycle 40 (CDC40), mRNA [NM_015891]	hs|chr6:110553163-110553222	ENST00000307731	AAGGGGAAAGGATTCAGATATGACCTTTTCTTTAGTCCCAACCACTAGTTTTAACAAATG	coding/noncoding	Detected	Detected	Detected	Detected	Detected	Detected	7.770724413	8.091129554	8.277056742	8.889468168	8.380311774	8.803257085
A_23_P300056	0.008305661	2.912481401	1.542248837	up	5.564952134	4.022703297	NM_044472	998	CDC42	CDC42Hs|G25K	Homo sapiens cell division cycle 42 (CDC42), transcript variant 2, mRNA [NM_044472]	hs|chr1:22416563-22416622	ENST00000315554	TCCCACTACTGTAGAAAGATCGTTTAAAAACAAAGGAATAAAACCATCCTGTTTGAAAGC	coding	Detected	Detected	Detected	Not Detected	Detected	Detected	5.738325997	5.493596412	5.462933992	3.413394464	4.365176118	4.289539308
CUST_H6L_15814	0.006476552	-1.949475559	-0.963086068	down	5.150592535	6.113678603	ENST00000446553	83461	CDCA3	GRCC8|TOME-1	cell division cycle associated 3 [Source:HGNC Symbol;Acc:14624] [ENST00000446553]	hs|chr12:6959599-6959540		GCTGTCATCTATTATTCTTGGGTAGGGTCCATGAAGCCATTCTCTCAGGGTTCCTTAAAG	coding	Detected	Detected	Detected	Detected	Detected	Detected	5.006271246	5.256732069	5.18877429	6.423922412	5.841973699	6.075139698
A_24_P133488	0.001324082	1.671819233	0.741418863	up	9.076464685	8.335045822	NM_017955	55038	CDCA4	HEPP|SEI-3/HEPP	Homo sapiens cell division cycle associated 4 (CDCA4), transcript variant 1, mRNA [NM_017955]	hs|chr14:105476786-105476727	ENST00000392590	TATGTAAATGTCATTGAAGACAAAGGTCAAATATTTGTCTGTTTGTAGATCACAGGCACC	coding/noncoding	Detected	Detected	Detected	Detected	Detected	Detected	8.925996907	9.085524915	9.217872232	8.409237441	8.31472834	8.281171684
CUST_H6L_32836	0.038763245	-2.08552661	-1.060411721	down	8.11163433	9.17204605	ENST00000565810	999	CDH1	Arc-1|CD324|CDHE|ECAD|LCAM|UVO	cadherin 1, type 1, E-cadherin (epithelial) [Source:HGNC Symbol;Acc:1748] [ENST00000565810]	hs|chr16:68846023-68846082		TCGATCTCTCTGCAGAGTTTCCCTACGTATACCCTGGTGGTTCAAGCTGCTGACCTTCAA	coding	Detected	Detected	Detected	Detected	Detected	Detected	7.910670836	8.092653993	8.33157816	9.825704829	8.893333498	8.797099823
A_23_P206359	0.004355965	-1.866827084	-0.900588304	down	9.186524177	10.08711248	NM_004360	999	CDH1	Arc-1|CD324|CDHE|ECAD|LCAM|UVO	Homo sapiens cadherin 1, type 1, E-cadherin (epithelial) (CDH1), mRNA [NM_004360]	hs|chr16:68869214-68869273	ENST00000621016	AAATCAACCCTGCAATCACTTTTTGGAATTGTCTTGATTTTTCGGCAGTTCAAGCTATAT	coding/noncoding	Detected	Detected	Detected	Detected	Detected	Detected	9.135687266	9.276494608	9.147390657	10.277614	9.795249488	10.18847396
A_32_P10936	0.025721919	-1.641333364	-0.714868288	down	4.619970545	5.334838834	NM_004061	1010	CDH12	CDHB	Homo sapiens cadherin 12, type 2 (N-cadherin 2) (CDH12), mRNA [NM_004061]	hs|chr5:21751368-21751312	ENST00000382254	AACAGACACCGTCTTTATGTCAAGAAGCAATAGCGACACTCTGACTCTCCTCATTCCTTT	coding	Detected	Detected	Detected	Detected	Detected	Detected	4.607573233	4.513559863	4.738778539	5.703004931	5.266102637	5.035408933
A_33_P3214159	0.006529776	-1.597805686	-0.676091969	down	11.73251689	12.40860886	NM_001792	1000	CDH2	CD325|CDHN|CDw325|NCAD	Homo sapiens cadherin 2, type 1, N-cadherin (neuronal) (CDH2), mRNA [NM_001792]	hs|chr18:25530995-25530936	ENST00000269141	TACCAGAATATAAATGATACACCTCTGACCCCAGCGTTCTGAATAAAATGCTAATTTTGG	coding	Detected	Detected	Detected	Detected	Detected	Detected	11.77787342	11.65180751	11.76786974	12.65197651	12.2489533	12.32489677
CUST_H6L_26685	0.015657698	-2.220481493	-1.150872547	down	7.756277599	8.907150146	NM_004932	1004	CDH6	CAD6|KCAD	Homo sapiens cadherin 6, type 2, K-cadherin (fetal kidney) (CDH6), mRNA [NM_004932]	hs|chr5:31328933-31328992		TCAGTTCCCATCAACATTTCTAGTTAGGGGGATTCTCATAACCCCACAGTTTACCTGAGA	coding/noncoding	Detected	Detected	Detected	Detected	Detected	Detected	7.733526919	7.326595926	8.208709952	8.827982686	8.736178902	9.15728885
A_23_P214011	0.016537327	-1.795555027	-0.844429867	down	11.32730821	12.17173808	NM_004932	1004	CDH6	CAD6|KCAD	Homo sapiens cadherin 6, type 2, K-cadherin (fetal kidney) (CDH6), mRNA [NM_004932]	hs|chr5:31324207-31324266	ENST00000265071	GCCACCACATGTATCACGGGTCACTTGAAATTCTTTCAGCTATCAGTAGGCTAATGTCAA	coding	Detected	Detected	Detected	Detected	Detected	Detected	11.24880074	11.10139956	11.63172433	12.39892052	11.90955995	12.20673376
A_21_P0000076	0.000486711	-1.997903031	-0.998486563	down	6.830176382	7.828662945	NM_001170406	983	CDK1	CDC2|CDC28A|P34CDC2	Homo sapiens cyclin-dependent kinase 1 (CDK1), transcript variant 4, mRNA [NM_001170406]	hs|chr10:62546632-62546691	ENST00000475504	TTGGACTTTCTGCTTTTATGTCTTGCTTAAGTCTTCCTCACTCAAAGATCGAATGTATTA	coding	Detected	Detected	Detected	Detected	Detected	Detected	6.821321015	6.809976083	6.859232048	7.983645336	7.655831219	7.846512278
CUST_H6L_14012	0.026402132	-1.91223286	-0.935258217	down	5.096091	6.031349216	ENST00000519760	983	CDK1	CDC2|CDC28A|P34CDC2	cyclin-dependent kinase 1 [Source:HGNC Symbol;Acc:1722] [ENST00000519760]	hs|chr10:62543292-62543351		ACAGTGCACTCTAATCACTTTTGAAGTTAAACCAATGCCATGGAAAGCAAGCTATTCAAC	coding	Detected	Detected	Detected	Detected	Detected	Detected	5.137400069	4.938337871	5.212535059	6.549570434	5.801251127	5.743226087
CUST_H6L_41117	0.027816037	1.946726843	0.961050465	up	6.865552042	5.904501576	NM_001170464	5128	CDK17	PCTAIRE2|PCTK2	Homo sapiens cyclin-dependent kinase 17 (CDK17), transcript variant 2, mRNA [NM_001170464]	hs|chr12:96674416-96674357		GGCAGCTCAGTAAATCTTCAGAGAAAAATCTGACTCAGTCAAGTCAGGGATCCTGAAAGC	coding/noncoding	Detected	Detected	Detected	Detected	Detected	Detected	6.688029593	6.505758607	7.402867925	5.964214988	5.751365196	5.997924544
CUST_H6L_31288	0.010459781	-1.60388304	-0.68156894	down	3.838443798	4.520012737	ENST00000491334	55755	CDK5RAP2	C48|Cep215|MCPH3	CDK5 regulatory subunit associated protein 2 [Source:HGNC Symbol;Acc:18672] [ENST00000491334]	hs|chr9:123334088-123334029		TCCTTTCATAAACACTGGACTAGAGGAATTGTTGTCCTTTTGGCCATACTTCATGAGTTT	coding	Detected	Detected	Detected	Not Detected	Detected	Detected	3.730503135	3.948126696	3.836701563	4.31303067	4.470206423	4.776801118
A_24_P166663	0.005503775	1.672573312	0.742069448	up	12.14258663	11.40051718	NM_001259	1021	CDK6	MCPH12|PLSTIRE	Homo sapiens cyclin-dependent kinase 6 (CDK6), transcript variant 1, mRNA [NM_001259]	hs|chr7:92234502-92234443	ENST00000265734	TTGGTGTTGAAATATCACTGTCCAATGTGTTCACTTATGTGAAAGCTAAATTGAATGAGG	coding	Detected	Detected	Detected	Detected	Detected	Detected	12.17940035	12.02236973	12.2259898	11.55614581	11.1612838	11.48412191
CUST_H6L_29377	0.020148843	1.720460381	0.78279467	up	10.8576387	10.07484403	NM_001145306	1021	CDK6	MCPH12|PLSTIRE	Homo sapiens cyclin-dependent kinase 6 (CDK6), transcript variant 2, mRNA [NM_001145306]	hs|chr7:92241215-92241156		CTGTATTCTCATGATTTTCTCTCAGGAAGCACACACTGTGAATGGCAGACTTTTCATTTA	coding/noncoding	Detected	Detected	Detected	Detected	Detected	Detected	10.79313226	10.6840776	11.09570624	10.39738713	9.823965419	10.00317953
A_23_P133585	0.005136533	1.689513781	0.756608118	up	10.10744368	9.350835567	NM_001799	1022	CDK7	CAK1|CDKN7|HCAK|MO15|STK1|p39MO15	Homo sapiens cyclin-dependent kinase 7 (CDK7), mRNA [NM_001799]	hs|chr5:68572420-68572479	ENST00000615305	TCAGCTGCCAAGACCAAACTGTCCAGTGGAAACCTTAAAGGAGCAATCAAATCCAGCTTT	coding/noncoding	Detected	Detected	Detected	Detected	Detected	Detected	9.957414269	10.04658207	10.31833472	9.213174893	9.341716758	9.497615049
CUST_H6L_26884	0.008845686	1.520924905	0.604948923	up	10.14505316	9.540104236	NM_001799	1022	CDK7	CAK1|CDKN7|HCAK|MO15|STK1|p39MO15	Homo sapiens cyclin-dependent kinase 7 (CDK7), mRNA [NM_001799]	hs|chr5:68568764-68568823		GGAATACCTTTGCATCACATCTTCAGTGCAGCAGGAGACGACTTACTAGATCTCATACAA	coding/noncoding	Detected	Detected	Detected	Detected	Detected	Detected	10.02073558	10.07228137	10.34214252	9.662624432	9.393906315	9.563781961
A_23_P139958	0.018014994	1.540869796	0.623744959	up	9.441177052	8.817432093	NM_001260	1024	CDK8	K35	Homo sapiens cyclin-dependent kinase 8 (CDK8), mRNA [NM_001260]	hs|chr13:26978425-26978484	ENST00000477277	GCTAGCACAGTTTGTGTTGTGGATTTGCTACTTCCATAGTTTACTTGACATGGTTCAGAC	coding	Detected	Detected	Detected	Detected	Detected	Detected	9.329700336	9.342311499	9.651519321	9.021859067	8.599362087	8.831075126
A_23_P99747	0.001607123	2.199819747	1.137385314	up	7.786100254	6.64871494	NM_004196	8814	CDKL1	KKIALRE|P42	Homo sapiens cyclin-dependent kinase-like 1 (CDC2-related kinase) (CDKL1), transcript variant 1, mRNA [NM_004196]	hs|chr14:50805745-50805686	ENST00000542671	GATCTCATTCCTAGGCACCAGCAAGTGTTTAGCACGAATCAGTACTTCAGTGGAGTGAAA	coding	Detected	Detected	Detected	Detected	Detected	Detected	7.790791347	7.554463951	8.013045465	6.584480128	6.57368859	6.787976101
A_23_P99741	0.003395646	2.084605261	1.059774222	up	7.856489562	6.79671534	NM_004196	8814	CDKL1	KKIALRE|P42	Homo sapiens cyclin-dependent kinase-like 1 (CDC2-related kinase) (CDKL1), transcript variant 1, mRNA [NM_004196]	hs|chr14:50796886-50796827	ENST00000395834	CCCAGCTAACTGGCAGCAGCATCCTTCCAGCTTTGGATAATAAGAAGTACTACTGTGATA	coding/noncoding	Detected	Detected	Detected	Detected	Detected	Detected	7.703502635	7.681710162	8.184255889	6.707315827	6.823330727	6.859499466
CUST_H6L_17670	0.013648598	2.048742458	1.034738638	up	6.073213387	5.038474749	NM_004196	8814	CDKL1	KKIALRE|P42	Homo sapiens cyclin-dependent kinase-like 1 (CDC2-related kinase) (CDKL1), transcript variant 1, mRNA [NM_004196]	hs|chr14:50811766-50811707		CATCTCGTGAAGAGCATAACTTGGCAGACACTGCAAGCTGTAAATTTTTGCCATAAACAC	coding	Detected	Detected	Detected	Detected	Detected	Detected	5.968934664	5.775038039	6.475667458	4.904564589	4.912058544	5.298801113
CUST_H6L_17671	0.001465156	2.436751726	1.284959266	up	6.251391947	4.966432681	NM_001282236	8814	CDKL1	KKIALRE|P42	Homo sapiens cyclin-dependent kinase-like 1 (CDC2-related kinase) (CDKL1), transcript variant 2, mRNA [NM_001282236]	hs|chr14:50863007-50862948		AGTCCGTTGGTGCCAATATTTTATAAGCGACGTTTTCAAACTATGTGAAGATCCTTTCTT	coding/noncoding	Detected	Detected	Detected	Detected	Detected	Detected	6.330924822	5.9805031	6.442747918	5.067277072	4.790108949	5.041912021
A_24_P282343	0.032475613	1.684878126	0.752644239	up	6.304763306	5.552119067	NM_003159	6792	CDKL5	EIEE2|ISSX|STK9	Homo sapiens cyclin-dependent kinase-like 5 (CDKL5), transcript variant I, mRNA [NM_003159]	hs|chrX:18638000-18638059	ENST00000463994	AATATTAGTCATTCAGAGCAACTCAAGGAAAAAGAGAAGCAAGGATTTTTCAGGTCAATG	coding	Detected	Detected	Detected	Detected	Detected	Detected	6.039075592	6.256433691	6.618780634	5.874186355	5.422537547	5.359633298
CUST_H6L_28091	0.002662326	1.93699249	0.953818361	up	12.30680053	11.35298217	NM_001291549	1026	CDKN1A	CAP20|CDKN1|CIP1|MDA-6|P21|SDI1|WAF1|p21CIP1	Homo sapiens cyclin-dependent kinase inhibitor 1A (p21, Cip1) (CDKN1A), transcript variant 3, mRNA [NM_001291549]	hs|chr6:36654728-36654787		CTTTGATTAGCAGCGGAACAAGGAGTCAGACATTTTAAGATGGTGGCAGTAGAGGCTATG	coding/noncoding	Detected	Detected	Detected	Detected	Detected	Detected	12.20046737	12.20607024	12.51386397	11.54921695	11.28248735	11.22724221
A_23_P216812	0.022640615	-5.483045931	-2.454977559	down	1.304060993	3.759038553	NM_004936	1030	CDKN2B	CDK4I|INK4B|MTS2|P15|TP15|p15INK4b	Homo sapiens cyclin-dependent kinase inhibitor 2B (p15, inhibits CDK4) (CDKN2B), transcript variant 1, mRNA [NM_004936]	hs|chr9:22009038-22008979	ENST00000380142	GCAGCGTGGGAAAGAAGGGAAGAGTGTCGTTAAGTTTACGGCCAACGGTGGATTATCCGG	coding	Not Detected	Not Detected	Not Detected	Detected	Detected	Detected	2.307192566	0.791922344	0.81306807	4.648515203	3.108321586	3.520278869
A_33_P3292540	0.000353926	-2.623688106	-1.391596228	down	8.546354525	9.937950753	NM_078626	1031	CDKN2C	INK4C|p18|p18-INK4C	Homo sapiens cyclin-dependent kinase inhibitor 2C (p18, inhibits CDK4) (CDKN2C), transcript variant 2, mRNA [NM_078626]	hs|chr1:51439963-51440022	ENST00000371761	CGTTGCCTCTACTTTATCAATTAACTGAGTAGCTCTCCTGACTTTTAATGTCATTTGTTA	coding	Detected	Detected	Detected	Detected	Detected	Detected	8.524544823	8.471602301	8.642916449	10.16216236	9.806023909	9.845665984
A_23_P89941	0.00408118	1.824645883	0.867616501	up	9.643657669	8.776041168	NM_001800	1032	CDKN2D	INK4D|p19|p19-INK4D	Homo sapiens cyclin-dependent kinase inhibitor 2D (p19, inhibits CDK4) (CDKN2D), transcript variant 1, mRNA [NM_001800]	hs|chr19:10677285-10677226	ENST00000393599	GAGTTATTCATATTCTGTTGGAAGCTTGTTTTCCAGTCTCTTGTACAGCGTTTTAAAAGA	coding	Detected	Detected	Detected	Detected	Detected	Detected	9.582809484	9.767148479	9.581015043	8.978350671	8.525460275	8.824312557
A_24_P339071	0.010307324	2.242089218	1.164843688	up	10.08653192	8.921688237	NM_001802	1039	CDR2	CDR62|Yo	Homo sapiens cerebellar degeneration-related protein 2, 62kDa (CDR2), mRNA [NM_001802]	hs|chr16:22358232-22358173	ENST00000268383	CATTCAGACAAGTGTTTGTAGACTCTGAAGCCTAATGTTACTCATGACGTTTGCCTCATT	coding	Detected	Detected	Detected	Detected	Detected	Detected	9.982567986	10.01566258	10.2613652	9.398736949	8.643977095	8.722350666
A_33_P3352712	0.022019619	1.63742991	0.711433154	up	9.81014893	9.098715776	NM_014603	30850	CDR2L	HUMPPA	Homo sapiens cerebellar degeneration-related protein 2-like (CDR2L), mRNA [NM_014603]	hs|chr17:73000110-73000169	ENST00000337231	ATCCAGAAGACCAAGGCTGACATCAACGCCACCAAAGTCAAGACGCACAGCAGCAAGTGA	coding	Detected	Detected	Detected	Detected	Detected	Detected	9.697313644	9.575520768	10.15761238	9.254348925	9.069437098	8.972361306
A_23_P352426	0.038673955	1.95076098	0.96403702	up	4.524465609	3.560428589	NM_006382	374286	CDRT1	C170RF1|C17ORF1|C17ORF1A|FBXW10B|FBXW10P1|HREP|SM25H2	Homo sapiens CMT1A duplicated region transcript 1 (CDRT1), transcript variant 1, mRNA [NM_006382]	hs|chr17:15492105-15492046	ENST00000395906	AAATCGGCACTGACAAAGTACAAATAATCCACCTATCCAGTAGAGGCAGCACTGATCTGG	coding	Detected	Detected	Detected	Not Detected	Detected	Detected	4.341070773	4.306758957	4.925567096	3.401425812	3.235942563	4.043917392
A_21_P0009302	0.029600481	4.113641977	2.040416237	up	4.664897329	2.624481092	NM_001282540	374286	CDRT1	C170RF1|C17ORF1|C17ORF1A|FBXW10B|FBXW10P1|HREP|SM25H2	Homo sapiens CMT1A duplicated region transcript 1 (CDRT1), transcript variant 2, mRNA [NM_001282540]	hs|chr17:15469438-15469379	ENST00000395667	GAATTTCAAAGGAAAATCAATCCAACGTGCAGTTGATCGGTTGAGATTGAGCAATCCTCC	coding/noncoding	Detected	Detected	Detected	Not Detected	Detected	Detected	3.927004792	5.360254564	4.707432631	1.747442571	3.279446838	2.846553866
A_23_P218358	0.028082389	1.740090533	0.799162368	up	4.848643451	4.049481083	NM_001282540	374286	CDRT1	C170RF1|C17ORF1|C17ORF1A|FBXW10B|FBXW10P1|HREP|SM25H2	Homo sapiens CMT1A duplicated region transcript 1 (CDRT1), transcript variant 2, mRNA [NM_001282540]	hs|chr17:15468942-15468883	ENST00000574478	GCATGGATCAGGAAGATCAAAGGCCTGCCTATTGATAATTTCACGAAGCAAGGGAAAACA	coding/noncoding	Detected	Detected	Detected	Not Detected	Detected	Detected	4.657649344	4.573076788	5.31520422	3.983999365	4.057886997	4.106556887
A_24_P938614	0.005463028	1.967269562	0.976194654	up	6.13298289	5.156788236	NM_001263	1040	CDS1	CDS	Homo sapiens CDP-diacylglycerol synthase (phosphatidate cytidylyltransferase) 1 (CDS1), mRNA [NM_001263]	hs|chr4:85572301-85572360	ENST00000295887	AATTATTGTATCTCTTCCTTTTCACTTTGGTTTGAACAAAGATAGTGTCACCTTGTTCCG	coding	Detected	Detected	Detected	Detected	Detected	Detected	6.202698829	6.123267317	6.072982524	4.860437998	5.144705146	5.465221563
A_24_P163113	0.027580289	1.850548631	0.887953049	up	12.10781642	11.21986337	NM_017548	55573	CDV3	H41	Homo sapiens CDV3 homolog (mouse) (CDV3), transcript variant 2, mRNA [NM_017548]	hs|chr3:133293108-133293921	ENST00000431519	GCCACCAAGGCTGTGACGAAGGACGAAGATGAATGGAAAGAATTGGAGCAAAAAGAGGTT	coding/noncoding	Detected	Detected	Detected	Detected	Detected	Detected	11.95399239	11.95814893	12.41130793	10.79603494	11.38424297	11.47931219
A_23_P134078	0.000314241	2.099219666	1.069853141	up	10.42951358	9.359660443	NM_004824	9425	CDYL	CDYL1	Homo sapiens chromodomain protein, Y-like (CDYL), transcript variant 1, mRNA [NM_004824]	hs|chr6:4954782-4954841	ENST00000328908	AGGTACAGATACCTCAGATTCGGGAAACTCAAAATCAAAAGACTTAGCTTCTAGGATAAA	coding/noncoding	Detected	Detected	Detected	Detected	Detected	Detected	10.35291785	10.3547581	10.58086481	9.327368901	9.289204894	9.462407535
CUST_H6L_03953	0.004271961	-1.903241043	-0.928458288	down	5.882520757	6.810979045	NM_001712	634	CEACAM1	BGP|BGP1|BGPI	Homo sapiens carcinoembryonic antigen-related cell adhesion molecule 1 (biliary glycoprotein) (CEACAM1), transcript variant 1, mRNA [NM_001712]	hs|chr19:43011629-43011570		TCTATACTCAGGTACCTCTTTCAGGGTTTTCTAACCCTGACACGGACTGTGCATACTTTC	coding/noncoding	Detected	Detected	Detected	Detected	Detected	Detected	5.917057853	5.669400409	6.061104008	7.016854209	6.639849301	6.776233625
CUST_H6L_03952	0.004157232	-1.673003701	-0.742440637	down	7.100933494	7.843374131	NM_001712	634	CEACAM1	BGP|BGP1|BGPI	Homo sapiens carcinoembryonic antigen-related cell adhesion molecule 1 (biliary glycoprotein) (CEACAM1), transcript variant 1, mRNA [NM_001712]	hs|chr19:43011468-43011449		TCCAACCACCTCAGGACCACTCCAATGACCCACCTAACAAATGAATGAAGTTACTTATTC	coding/noncoding	Detected	Detected	Detected	Detected	Detected	Detected	6.981486858	7.050170964	7.27114266	7.950478191	7.916992314	7.662651888
A_33_P3268507	0.037733924	-1.590355868	-0.669349628	down	6.68296401	7.352313638	NM_001184816	634	CEACAM1	BGP|BGP1|BGPI	Homo sapiens carcinoembryonic antigen-related cell adhesion molecule 1 (biliary glycoprotein) (CEACAM1), transcript variant 5, mRNA [NM_001184816]	hs|chr19:43025514-43025455	ENST00000403136	ACATCACTGTGAATAATAGTGGATCCTATACCTGCCACGCCAATAACTCAGTCACTGGCT	coding	Detected	Detected	Detected	Detected	Detected	Detected	6.461099024	6.609963264	6.977829741	7.664253554	7.198969205	7.193718155
A_33_P3301331	0.031376799	-1.52022884	-0.604288509	down	5.965470034	6.569758543	NM_001277163	1084	CEACAM3	CD66D|CEA|CGM1|W264|W282	Homo sapiens carcinoembryonic antigen-related cell adhesion molecule 3 (CEACAM3), transcript variant 2, mRNA [NM_001277163]	hs|chr19:42301820-42301879	ENST00000599305	CTACAAGTCATAAAGTCAGATCTTGTGAATGAAGAAGCAACTGGACAGTTCCATGTATAC	coding/noncoding	Detected	Detected	Detected	Detected	Detected	Detected	5.877313648	5.782494086	6.236602368	6.806521421	6.516897656	6.385856551
A_23_P130515	0.010349958	-1.592395621	-0.671198809	down	6.062192311	6.73339112	NM_001815	1084	CEACAM3	CD66D|CEA|CGM1|W264|W282	Homo sapiens carcinoembryonic antigen-related cell adhesion molecule 3 (CEACAM3), transcript variant 1, mRNA [NM_001815]	hs|chr19:42301831-42312860	ENST00000344550	AAAGTCAGATCTTGTGAATGAAGAAGCAACTGGACAGTTCCATGTATACCAAGAAAATGC	coding	Detected	Detected	Detected	Detected	Detected	Detected	5.903129266	6.1596971	6.123750566	6.584769798	6.636902311	6.978501251
A_23_P411296	0.000110465	4.136859305	2.048535892	up	12.65663355	10.60809766	NM_005194	1051	CEBPB	C/EBP-beta|IL6DBP|NF-IL6|TCF5	Homo sapiens CCAAT/enhancer binding protein (C/EBP), beta (CEBPB), transcript variant 1, mRNA [NM_005194]	hs|chr20:48808989-48809048	ENST00000303004	CACGTGTAACTGTCAGCCGGGCCCTGAGTAATCGCTTAAAGATGTTCCTACGGGCTTGTT	coding	Detected	Detected	Detected	Detected	Detected	Detected	12.50344513	12.57405764	12.89239788	10.71184347	10.49462667	10.61782284
A_33_P3253807	8.09E-05	2.948552977	1.560007116	up	11.01787731	9.457870199	NM_001806	1054	CEBPG	GPE1BP|IG/EBP-1	Homo sapiens CCAAT/enhancer binding protein (C/EBP), gamma (CEBPG), transcript variant 1, mRNA [NM_001806]	hs|chr19:33873466-33873525	ENST00000284000	GGAAAAAGTACTAACTTGTTCTTTTTGTTCCTGGCTTTCATCAGTTTGTGAGATTTCTCT	coding	Detected	Detected	Detected	Detected	Detected	Detected	11.05092719	10.95481223	11.04789253	9.627645465	9.322574462	9.423390669
CUST_H6L_23698	0.017838278	2.929975849	1.550888773	up	3.807684183	2.25679541	NM_001282225	51816	CECR1	ADA2|ADGF|IDGFL|PAN|SNEDS	Homo sapiens cat eye syndrome chromosome region, candidate 1 (CECR1), transcript variant 3, mRNA [NM_001282225]	hs|chr22:17663590-17663531		AATCGGCCATGGATTTGCTTTGAGCAAACACCCCGCAGTCAGGACTTACTCCTGGAAAAA	coding	Detected	Detected	Detected	Not Detected	Detected	Not Detected	3.827086146	3.691848762	3.904117642	1.531687758	2.890239039	2.348459434
CUST_H6L_56015	0.048795888	1.709124786	0.773257734	up	6.701735572	5.928477838	NM_001290047	27443	CECR2		Homo sapiens cat eye syndrome chromosome region, candidate 2 (CECR2), transcript variant 1, mRNA [NM_001290047]	hs|chr22:18035018-18035077		ACTGTATTATAACACTGTGAACAAGAACATCAGCAGCAGCAGAATTGTCAGCCTTCCTGC	coding/noncoding	Detected	Detected	Detected	Detected	Detected	Detected	6.712744114	6.795924271	6.596538331	5.392971678	6.25658515	6.135876685
CUST_H6L_14907	0.004262165	1.525963326	0.60972029	up	9.279762777	8.670042487	ENST00000534614	10658	CELF1	BRUNOL2|CUG-BP|CUGBP|CUGBP1|EDEN-BP|NAB50|NAPOR|hNab50	CUGBP, Elav-like family member 1 [Source:HGNC Symbol;Acc:2549] [ENST00000534614]	hs|chr11:47498992-47498933		CTTTGGATGTTGTAGGGTTGAATGCAATGCAGTTACAGAATTTGGCTGCACTAGCTGCTG	coding	Detected	Detected	Detected	Detected	Detected	Detected	9.271940756	9.112562334	9.454785241	8.73610446	8.638789545	8.635233456
CUST_H6L_14906	0.013012913	1.644783209	0.717897442	up	9.22696956	8.509072118	NM_001172640	10658	CELF1	BRUNOL2|CUG-BP|CUGBP|CUGBP1|EDEN-BP|NAB50|NAPOR|hNab50	Homo sapiens CUGBP, Elav-like family member 1 (CELF1), transcript variant 5, mRNA [NM_001172640]	hs|chr11:47492970-47492911		GTTTATTTCAACACCAAATTAGACCATGGCCCATTTCCAACGGGTCTCTTTAAAGGCCTC	coding/noncoding	Detected	Detected	Detected	Detected	Detected	Detected	9.109839982	9.035282321	9.535786376	8.617897941	8.511606532	8.397711881
A_23_P132378	0.022240189	-1.691765201	-0.758529352	down	9.730052158	10.48858151	NM_014246	9620	CELSR1	ADGRC1|CDHF9|FMI2|HFMI2|ME2	Homo sapiens cadherin, EGF LAG seven-pass G-type receptor 1 (CELSR1), mRNA [NM_014246]	hs|chr22:46757506-46757447	ENST00000473624	CCTCACACCTGAATGAATTATACATGTGCCTTACCAGGTGAGTGGTCTTTCGAAGATAAA	coding	Detected	Detected	Detected	Detected	Detected	Detected	9.633681396	9.647459953	9.909015125	10.86284342	10.25489621	10.34800489
A_24_P182620	0.026221704	-1.664077506	-0.73472263	down	6.174317566	6.909040196	NM_001408	1952	CELSR2	ADGRC2|CDHF10|EGFL2|Flamingo1|MEGF3	Homo sapiens cadherin, EGF LAG seven-pass G-type receptor 2 (CELSR2), mRNA [NM_001408]	hs|chr1:109817992-109818051	ENST00000498157	TGCTTTTCATCTGAGTCACCATTTACTCCAAGCATGTATTCCAGACTTGTCACTGACTTT	coding	Detected	Detected	Detected	Detected	Detected	Detected	6.083011006	6.102971629	6.336970065	7.303368268	6.704718475	6.719033847
A_24_P84396	0.022270753	-1.669261158	-0.739209683	down	4.153585199	4.892794882	NM_018689	57214	CEMIP	CCSP1|KIAA1199|TMEM2L	Homo sapiens cell migration inducing protein, hyaluronan binding (CEMIP), transcript variant 3, mRNA [NM_018689]	hs|chr15:81221504-81224247	ENST00000611615	CCCTATAGGCCAGAATTTTCCAATTAGAGGAATTCAGTTATATGATGGCCCCATCAACAT	coding	Detected	Detected	Detected	Detected	Detected	Detected	3.820807677	4.360463684	4.279484235	5.022139168	4.994107535	4.662137944
A_23_P324754	0.007085066	-1.652969537	-0.725060137	down	4.424310859	5.149370996	NM_018689	57214	CEMIP	CCSP1|KIAA1199|TMEM2L	Homo sapiens cell migration inducing protein, hyaluronan binding (CEMIP), transcript variant 3, mRNA [NM_018689]	hs|chr15:81243634-81243693	ENST00000394685	TGTTTCACAGTACAGGATCTGTACATAAAAGTTTCTTTCCTAAACCATTCACCAAGAGCC	coding	Detected	Detected	Detected	Detected	Detected	Detected	4.388620294	4.301079021	4.583233261	5.371383594	5.095896885	4.980832508
A_24_P413884	0.007744256	1.643872711	0.717098592	up	8.965653191	8.248554599	NM_001809	1058	CENPA	CENP-A|CenH3	Homo sapiens centromere protein A (CENPA), transcript variant 1, mRNA [NM_001809]	hs|chr2:27016914-27016973	ENST00000233505	TAGTTTGTGAGTTACTCATGTGACTATTTGAGGATTTTGAAAACATCAGATTTGCTGTGG	coding/noncoding	Detected	Detected	Detected	Detected	Detected	Detected	8.838267685	9.056004213	9.002687675	8.408576075	7.99305456	8.344033163
A_23_P206454	0.023396639	-2.061032735	-1.043367419	down	6.771310083	7.814677502	NM_145039	92806	CENPBD1		Homo sapiens CENPB DNA-binding domains containing 1 (CENPBD1), mRNA [NM_145039]	hs|chr16:90036439-90036380	ENST00000314994|ENST00000565150	GCAGGAGCTGTACAATGAGAAAAAGCGCCACTCAAAACAACTCTCTTAGGTCATTTTTCA	coding/noncoding	Detected	Detected	Detected	Detected	Detected	Detected	6.657142661	6.451596554	7.205191036	8.186476266	7.597743011	7.65981323
A_23_P253524	0.031077048	-2.109417238	-1.076844485	down	7.089661033	8.166505518	NM_001813	1062	CENPE	CENP-E|KIF10|MCPH13|PPP1R61	Homo sapiens centromere protein E, 312kDa (CENPE), transcript variant 1, mRNA [NM_001813]	hs|chr4:104027398-104027339	ENST00000611174	CTGAGTGCAAAACTCAGTAGACTCCTCTTTGTCACTTCTCTGGAGATCCAGCATTCCTTA	coding	Detected	Detected	Detected	Detected	Detected	Detected	6.907788882	7.05647907	7.304715147	8.759596942	7.717390438	8.022529174
CUST_H6L_26064	0.010079141	-2.199132061	-1.136934243	down	6.293292538	7.430226781	NM_001813	1062	CENPE	CENP-E|KIF10|MCPH13|PPP1R61	Homo sapiens centromere protein E, 312kDa (CENPE), transcript variant 1, mRNA [NM_001813]	hs|chr4:104059589-104059530		AGTAAAACCTGAAAAAAGGTTACTAAGTGATGGACAACAGCACCTTACGGAAAGCCTGAG	coding/noncoding	Detected	Detected	Detected	Detected	Detected	Detected	6.116362332	6.543420884	6.220094399	7.783369003	7.052095444	7.455215897
CUST_H6L_26065	0.000451466	-1.95404145	-0.966461071	down	5.933927919	6.90038899	NM_001286734	1062	CENPE	CENP-E|KIF10|MCPH13|PPP1R61	Homo sapiens centromere protein E, 312kDa (CENPE), transcript variant 2, mRNA [NM_001286734]	hs|chr4:104066763-104066704		AGAGTGAATCTTTCAGAGAAGGAAACTGAAATATCAACCATTCAAAAGCAGTTAGAAGCA	coding	Detected	Detected	Detected	Detected	Detected	Detected	5.845221881	6.050673252	5.905888624	6.810482759	6.85688705	7.03379716
A_24_P419132	0.012025128	-1.755029762	-0.811495496	down	6.770887633	7.582383129	NM_006733	2491	CENPI	CENP-I|FSHPRH1|LRPR1|Mis6	Homo sapiens centromere protein I (CENPI), mRNA [NM_006733]	hs|chrX:100387440-100395708	ENST00000372926	TTCAAGTGTAGTGTGCTTCAGAGTCTGAAAGAGCTATTGCAGAATTGGCTGTTGTGGCTT	coding	Detected	Detected	Detected	Detected	Detected	Detected	6.79795318	6.821486725	6.693222993	7.942695333	7.360906659	7.443547396
A_33_P3387856	0.006629293	2.198931405	1.1368026	up	6.506862969	5.370060369	NM_001100625	55839	CENPN	BM039|C16orf60|CENP-N|ICEN32	Homo sapiens centromere protein N (CENPN), transcript variant 1, mRNA [NM_001100625]	hs|chr16:81066653-81066712		GTTGGGAAGCCATTCTAAGAAGGACTGCCTGCACAATCTGCAACTTGCAAAACACAAAAA	coding	Detected	Detected	Detected	Detected	Detected	Detected	6.292772823	6.343729612	6.884086472	5.593244873	5.264704655	5.252231578
A_33_P3245321	0.046673999	1.527550563	0.611220135	up	7.924860097	7.313639962	NM_001012267	401541	CENPP	CENP-P	Homo sapiens centromere protein P (CENPP), transcript variant 1, mRNA [NM_001012267]	hs|chr9:95375371-95375430	ENST00000375576	TGGAATCGAAGCTGCTCTGGAAAGCCTGATAAAATCGCTTTGTGCAGAGGAGAACAACTA	coding	Detected	Detected	Detected	Detected	Detected	Detected	7.630628639	7.843073141	8.300878511	7.479052473	7.204269905	7.257597507
A_23_P430201	0.01367731	-1.530798381	-0.614284281	down	7.153043877	7.767328158	NM_152446	145508	CEP128	C14orf145|C14orf61|LEDP/132	Homo sapiens centrosomal protein 128kDa (CEP128), mRNA [NM_152446]	hs|chr14:80963137-80963078	ENST00000555265	GGCCAAATATCCTACTGTGATCACTTCAGTCATATCCTGGACCGTCTTTGGTTTACTGTG	coding	Detected	Detected	Detected	Detected	Detected	Detected	7.181194082	6.963110244	7.314827306	7.926004594	7.570862594	7.805117286
A_23_P145424	0.00043141	-2.868155	-1.520122992	down	4.234908981	5.755031973	NM_014895	22832	CEP162	C6orf84|KIAA1009|QN1	Homo sapiens centrosomal protein 162kDa (CEP162), transcript variant 1, mRNA [NM_014895]	hs|chr6:84834053-84833994	ENST00000617909	CCAGTCAATTGTTGGTAGATACTTAGGTTGGTTCCATGAATTTGCTATTGTAAATATTGC	coding	Detected	Detected	Detected	Detected	Detected	Detected	4.315778547	3.974880062	4.414068334	5.837539246	5.761280439	5.666276235
CUST_H6L_02399	0.020507251	1.508862901	0.593461725	up	9.874109802	9.280648077	NM_014812	9859	CEP170	FAM68A|KAB|KIAA0470	Homo sapiens centrosomal protein 170kDa (CEP170), transcript variant alpha, mRNA [NM_014812]	hs|chr1:243289279-243289220		ACCATTGGACACAATGACATAAGTACTCTCCACAGTAAAGCAGACCTTTCACAACAGTCA	coding/noncoding	Detected	Detected	Detected	Detected	Detected	Detected	9.781691654	9.852587648	9.988050104	9.56013668	9.058148013	9.223659538
CUST_H6L_13631	5.61E-05	2.002739821	1.001975011	up	10.33236274	9.330387727	NM_014812	9859	CEP170	FAM68A|KAB|KIAA0470	Homo sapiens centrosomal protein 170kDa (CEP170), transcript variant alpha, mRNA [NM_014812]	hs|chr1:243349124-243336133		ATCCCAACAGTGAGGAAGTGGAAGCAAGAAAAATGATTGACAAGGTGTTTGGAGTAGATG	coding	Detected	Detected	Detected	Detected	Detected	Detected	10.30538812	10.27646355	10.41523655	9.285658534	9.303342021	9.402162626
A_33_P3410507	0.000630672	1.515512071	0.599805343	up	11.05093207	10.45112672	NM_014812	9859	CEP170	FAM68A|KAB|KIAA0470	Homo sapiens centrosomal protein 170kDa (CEP170), transcript variant alpha, mRNA [NM_014812]	hs|chr1:243288171-243288112	ENST00000612450	CTATTCTCCTTGTAAAGCTAAATTCCCCATTCTGTCTAATAAAGGAAGACTGAAAAAAGG	coding	Detected	Detected	Detected	Detected	Detected	Detected	11.11042691	11.00002557	11.04234372	10.34561991	10.50604944	10.50171081
A_23_P48550	0.043179591	1.737189202	0.79675489	up	11.2791323	10.48237741	NM_015005	283638	CEP170B	CEP170R|FAM68C|KIAA0284	Homo sapiens centrosomal protein 170B (CEP170B), transcript variant 2, mRNA [NM_015005]	hs|chr14:105362926-105362985	ENST00000453495	AGCCTTTGCCTGGGAACTGGTCCTTGTTTGCCGGGCTTCTCGGAGGGTTCACTGTACATT	coding	Detected	Detected	Detected	Detected	Detected	Detected	11.10273455	11.12313484	11.61152752	10.90230524	10.18347448	10.36135252
A_23_P313734	0.005381751	-1.605168905	-0.682725114	down	8.149016831	8.831741944	NM_033395	85459	CEP295	KIAA1731	Homo sapiens centrosomal protein 295kDa (CEP295), mRNA [NM_033395]	hs|chr11:93462932-93463079	ENST00000531404	GAGAAACCATCTATAAGTTCATCTGTGAGTCGTCTAAAGGGCGTGAATAAAGTCAGAGCA	coding	Detected	Detected	Detected	Detected	Detected	Detected	8.101447779	8.131511146	8.214091568	9.030425471	8.616317806	8.848482556
A_33_P3407344	0.017822789	4.8552555	2.279547217	up	4.247778921	1.968231704	NM_001042475	387119	CEP85L	C6orf204|NY-BR-15|bA57K17.2	Homo sapiens centrosomal protein 85kDa-like (CEP85L), transcript variant 1, mRNA [NM_001042475]	hs|chr6:118786298-118786239	ENST00000368488	CAAGCTGTGAAGAGTACCCTTCACATGAAGGAGTAGGATTCCTTTTAATCCTATAGCTTT	coding	Detected	Detected	Detected	Not Detected	Not Detected	Detected	3.97599775	4.149943613	4.6173954	0.933233314	2.137281303	2.834180495
A_24_P865	0.00305392	2.191791626	1.132110648	up	7.506721942	6.374611294	NM_206921	387119	CEP85L	C6orf204|NY-BR-15|bA57K17.2	Homo sapiens centrosomal protein 85kDa-like (CEP85L), transcript variant 2, mRNA [NM_206921]	hs|chr6:118887116-118887057	ENST00000472713	TTGGGCCTAGCTGTTTACATGATAGTATGGAGATGCTTAGGTTAGAGGACAAGGAAATAA	coding	Detected	Detected	Detected	Detected	Detected	Detected	7.3694966	7.353599628	7.797069598	6.573863898	6.248708637	6.301261348
CUST_H6L_65199	0.015462746	2.616167142	1.387454715	up	6.70460187	5.317147155	NM_001042475	387119	CEP85L	C6orf204|NY-BR-15|bA57K17.2	Homo sapiens centrosomal protein 85kDa-like (CEP85L), transcript variant 1, mRNA [NM_001042475]	hs|chr6:118804920-118803089		GTATCTGGCTGATCTTCCAACTCTAGATGATGTACAGAGTCAGAGTCTACAGCTGCAGAT	coding/noncoding	Detected	Detected	Detected	Detected	Detected	Detected	6.481419287	6.491190674	7.141195647	4.800575801	5.48167607	5.669189593
A_24_P324814	0.002558388	1.747511282	0.805301769	up	10.28303481	9.477733037	NM_138363	90799	CEP95	CCDC45	Homo sapiens centrosomal protein 95kDa (CEP95), mRNA [NM_138363]	hs|chr17:62529021-62529080	ENST00000582698	TGGCCCAACACTAAGCAAAATGTGGAAACAGCAAATTGCACAGGTTGAACAGCTTAAGAA	coding/noncoding	Detected	Detected	Detected	Detected	Detected	Detected	10.25837811	10.14718844	10.44353787	9.540792135	9.313039159	9.579367818
A_24_P90881	0.021818513	-1.514208004	-0.598563399	down	5.379587823	5.978151222	NM_024922	23491	CES3	ES31	Homo sapiens carboxylesterase 3 (CES3), transcript variant 1, mRNA [NM_024922]	hs|chr16:67007926-67007985	ENST00000303334	GTCACAGAGAAAAGAAGAGACCCACCCACTCGGGCTGCAAAAGGTGAAAAGCACCAAGAG	coding	Detected	Detected	Detected	Detected	Detected	Detected	5.559480513	5.518276914	5.061006042	6.026607431	5.904122288	6.003723947
A_32_P331139	0.040636657	-1.756731072	-0.812893354	down	5.235632202	6.048525556	NM_001013625	257177	CFAP126	C1orf192|Flattop|Fltp	Homo sapiens cilia and flagella associated protein 126 (CFAP126), mRNA [NM_001013625]	hs|chr1:161334923-161334864	ENST00000367974	TCAGAAGAAACTCAGAAAGAAGTCTATCACAAAGACTGTACAACAAGCACGAAGTCCAAC	coding	Detected	Detected	Detected	Detected	Detected	Detected	5.439855299	5.061085804	5.205955503	6.537391319	5.719936374	5.888248976
A_24_P14932	0.009908451	-2.438099413	-1.285756953	down	4.250219993	5.535976946	NM_018338	55779	CFAP44	WDR52	Homo sapiens cilia and flagella associated protein 44 (CFAP44), transcript variant 2, mRNA [NM_018338]	hs|chr3:113085121-113085062	ENST00000295868	ATGGAGCAATTCGAGTCTATGTCCTAAATCAAAATGATCCTTCATTGACCAGTTTGGTGG	coding	Detected	Detected	Detected	Detected	Detected	Detected	4.097944767	3.906396559	4.746318654	5.697625607	5.315971474	5.594333758
A_23_P384532	0.009266792	1.638396397	0.712284448	up	5.10693099	4.394646542	NM_145020	220136	CFAP53	CCDC11|HTX6	Homo sapiens cilia and flagella associated protein 53 (CFAP53), mRNA [NM_145020]	hs|chr18:47777299-47777240	ENST00000398545	AAAGAAACAGAAGGCAAAGCAGGAAACTAGGACCATTTTGCAAAAAGCCCTACAAGAGAG	coding	Detected	Detected	Detected	Detected	Detected	Detected	4.958991116	5.19009023	5.171711623	4.654968973	4.227064995	4.301905658
A_33_P3265965	0.043749754	1.667553614	0.737733146	up	10.04927683	9.311543684	NM_001292033	57587	CFAP97	KIAA1430|hmw	Homo sapiens cilia and flagella associated protein 97 (CFAP97), transcript variant 2, mRNA [NM_001292033]	hs|chr4:186097000-186096941	ENST00000514798	GTTATATCACAGTGCTCTCAACAGACAGAAGGAACAACAAAGGATTGAGAGAGAAAACTT	coding	Detected	Detected	Detected	Detected	Detected	Detected	9.95777429	9.978007384	10.21204882	8.858314357	9.400343655	9.675973041
A_23_P156687	0.036260788	-1.683786303	-0.751709051	down	6.914060701	7.665769752	NM_001710	629	CFB	AHUS4|ARMD14|BF|BFD|CFAB|CFBD|FB|FBI12|GBG|H2-Bf|PBF2	Homo sapiens complement factor B (CFB), mRNA [NM_001710]	hs|chr6:31918992-31919147	ENST00000425368	AAGGAGGTCTACATCAAGAATGGGGATAAGAAAGGCAGCTGTGAGAGAGATGCTCAATAT	coding	Detected	Detected	Detected	Detected	Detected	Detected	6.725719779	6.659732016	7.356730306	7.849683407	7.629526754	7.518099093
A_23_P89123	0.00912706	1.550516231	0.632748629	up	9.053593878	8.420845249	NM_006324	10428	CFDP1	BCNT|BUCENTAUR|CENP-29|CP27|SWC5|Yeti|p97	Homo sapiens craniofacial development protein 1 (CFDP1), mRNA [NM_006324]	hs|chr16:75429079-75429020	ENST00000570279	AAAGAGGCCAAATCCTTCTTCAAGCAGAATGAGAAAGAAAAACCACAGGCTAATGTTCCT	coding/noncoding	Detected	Detected	Detected	Detected	Detected	Detected	8.920644292	8.995581068	9.244556272	8.499166711	8.238824212	8.524544823
CUST_H6L_13263	0.03517492	-1.730532468	-0.791216009	down	7.33065479	8.121870799	NM_001014975	3075	CFH	AHUS1|AMBP1|ARMD4|ARMS1|CFHL3|FH|FHL1|HF|HF1|HF2|HUS	Homo sapiens complement factor H (CFH), transcript variant 2, mRNA [NM_001014975]	hs|chr1:196642167-196642226		CAAACATATCCAGAAGGCACCCAGGCTATCTATAAATGCCGCCCTGGATATAGATCTCTT	coding	Detected	Detected	Detected	Detected	Detected	Detected	7.269107106	7.078099057	7.644758206	8.502302497	7.93150805	7.93180185
A_33_P3367692	0.001062974	-2.120591686	-1.084466861	down	7.630188961	8.714655822	NM_001014975	3075	CFH	AHUS1|AMBP1|ARMD4|ARMS1|CFHL3|FH|FHL1|HF|HF1|HF2|HUS	Homo sapiens complement factor H (CFH), transcript variant 2, mRNA [NM_001014975]	hs|chr1:196646719-196646778	ENST00000367429	GGCTACAAGATTGAAGGAGATGAAGAAATGCATTGTTCAGACGATGGTTTTTGGAGTAAA	coding	Detected	Detected	Detected	Detected	Detected	Detected	7.628686123	7.449494749	7.812386012	8.857161428	8.674686939	8.612119098
A_23_P114740	0.000770433	-2.160320284	-1.111245219	down	8.884247758	9.995492976	NM_000186	3075	CFH	AHUS1|AMBP1|ARMD4|ARMS1|CFHL3|FH|FHL1|HF|HF1|HF2|HUS	Homo sapiens complement factor H (CFH), transcript variant 1, mRNA [NM_000186]	hs|chr1:196801235-196801294	ENST00000466229	TTGGATTAATTTGTGAAAATGTAATTATAAGCTGAGACCGGTGGCTCTCTTCTTAAAAGC	coding/noncoding	Detected	Detected	Detected	Detected	Detected	Detected	8.734067134	8.870521358	9.048154782	10.06322871	9.837621652	10.08562857
A_23_P103256	0.001829976	-1.98696091	-0.990563491	down	8.095094468	9.085657959	NM_021023	10878	CFHR3	CFHL3|DOWN16|FHR-3|FHR3|HLF4	Homo sapiens complement factor H-related 3 (CFHR3), transcript variant 1, mRNA [NM_021023]	hs|chr1:196748420-196748479	ENST00000367427	TCAGGAAGTTACTGGGATTACATTCATTGCACACAAAATGGGTGGTCACCAGCAGTACCA	coding	Detected	Detected	Detected	Detected	Detected	Detected	8.025262611	7.922228005	8.33779279	8.985999678	9.118425452	9.152548747
A_23_P7212	0.046798364	-1.788275929	-0.83856936	down	6.516091023	7.354660383	NM_000204	3426	CFI	AHUS3|ARMD13|C3BINA|C3b-INA|FI|IF|KAF	Homo sapiens complement factor I (CFI), mRNA [NM_000204]	hs|chr4:110662123-110662064	ENST00000512148	ACCAAAGTGGCCAATTATTTTGACTGGATTAGCTACCATGTAGGAAGGCCTTTTATTTCT	coding	Detected	Detected	Detected	Detected	Detected	Detected	6.231021685	6.394296869	6.922954515	7.759663232	7.065861445	7.238456473
A_33_P3329974	0.00019309	-3.731397234	-1.899715954	down	7.221047948	9.120763902	NM_020770	57530	CGN		Homo sapiens cingulin (CGN), mRNA [NM_020770]	hs|chr1:151511070-151511129	ENST00000271636	ATTCCTATATTCTTCTGCAAATCAAACGTTCTTTCCCAATCCAATCCAGCCTTGGTTTTA	coding	Detected	Detected	Detected	Detected	Detected	Detected	7.082261252	7.227481621	7.353400971	9.281645275	9.197735965	8.882910465
A_23_P163306	1.28E-05	-1.666576897	-0.736887886	down	9.978162266	10.71505015	NM_032866	84952	CGNL1	JACOP	Homo sapiens cingulin-like 1 (CGNL1), transcript variant 2, mRNA [NM_032866]	hs|chr15:57842847-57842906	ENST00000281282	ACCTCCATGTGAGTGAATTCCTGGATAAAGCAAGATTTCCTTTCAATAAACGCTGTCACC	coding	Detected	Detected	Detected	Detected	Detected	Detected	9.97394433	9.964862593	9.995679875	10.69376999	10.68324796	10.7681325
A_33_P3376971	0.00120623	4.609635814	2.204652775	up	10.73077311	8.526120333	NM_024111	79094	CHAC1		Homo sapiens ChaC glutathione-specific gamma-glutamylcyclotransferase 1 (CHAC1), transcript variant 1, mRNA [NM_024111]	hs|chr15:41248631-41248690	ENST00000617961	TTCCTGGGAAGCTCATCACTACAGGCCCTGGCAACCTTCCCAGTCTGTCCCATACTGTTA	coding	Detected	Detected	Detected	Detected	Detected	Detected	10.70910599	10.62003453	10.86317881	9.030145517	8.380419842	8.16779564
A_33_P3376965	0.000570506	7.170438833	2.842061415	up	8.207917165	5.36585575	NM_024111	79094	CHAC1		Homo sapiens ChaC glutathione-specific gamma-glutamylcyclotransferase 1 (CHAC1), transcript variant 1, mRNA [NM_024111]	hs|chr15:41247814-41247873	ENST00000444189	TTCTCCGGCCACAACCTTGAATACTTGCTGCGTCTGGCAGACTTCATGCAGCTCTGTGGG	coding	Detected	Detected	Detected	Detected	Detected	Detected	8.036481288	7.982973909	8.604296298	4.982668746	5.682065322	5.432833181
A_23_P164559	0.005060166	-2.468084976	-1.303392067	down	9.132520089	10.43591216	NM_032436	283489	CHAMP1	C13orf8|CAMP|CHAMP|ZNF828	Homo sapiens chromosome alignment maintaining phosphoprotein 1 (CHAMP1), transcript variant 1, mRNA [NM_032436]	hs|chr13:115092406-115092465	ENST00000361283	TTGTCCATAGTTGTTTTCAGTGGAGTCTTCCATTCTGTATCTTACCCTAAGATCTGGTTC	coding	Detected	Detected	Detected	Detected	Detected	Detected	9.064237514	9.061671886	9.271650866	10.87710682	10.15851429	10.27211536
CUST_H6L_36998	0.000664026	-2.040790581	-1.029128146	down	7.386512378	8.415640524	NM_203298	118487	CHCHD1	C10orf34|C2360|MRP-S37	Homo sapiens coiled-coil-helix-coiled-coil-helix domain containing 1 (CHCHD1), mRNA [NM_203298]	hs|chr10:75543298-75543357		GCAATAAGGAAGTTGAAGTTGCCTTCGTCTGTAAATACTTAGTGATTGCCTATTTTGTGC	coding/noncoding	Detected	Detected	Detected	Detected	Detected	Detected	7.328708719	7.270343578	7.560484838	8.513447678	8.304201587	8.429272306
A_23_P371613	0.001000431	-1.924486081	-0.944473237	down	9.652843854	10.59731709	NM_203298	118487	CHCHD1	C10orf34|C2360|MRP-S37	Homo sapiens coiled-coil-helix-coiled-coil-helix domain containing 1 (CHCHD1), mRNA [NM_203298]	hs|chr10:75542926-75542985	ENST00000372837	ACAAACCTTACCTCAGCTGAAAATGGACAAGTATTTTCAATGACTGAAATATAGCTTCTG	coding/noncoding	Detected	Detected	Detected	Detected	Detected	Detected	9.614283126	9.6846475	9.659600937	10.53335249	10.45107511	10.80752367
CUST_H6L_29148	0.007846748	1.879273428	0.910174989	up	6.640882338	5.730707349	ENST00000473095	51142	CHCHD2	C7orf17	coiled-coil-helix-coiled-coil-helix domain containing 2 [Source:HGNC Symbol;Acc:21645] [ENST00000473095]	hs|chr7:56170427-56170368		ACTGGGCCGGAGGTTTCTAGTCATTTTTATGAGTAATTTTCTGAATTTTCTTCCTTTAGA	coding	Detected	Detected	Detected	Detected	Detected	Detected	6.420173074	6.577908037	6.924565903	5.903394748	5.529830481	5.758896818
CUST_H6L_30232	0.004542408	-1.537462732	-0.62055144	down	9.399155637	10.01970708	NM_001011668	79145	CHCHD7	COX23	Homo sapiens coiled-coil-helix-coiled-coil-helix domain containing 7 (CHCHD7), transcript variant 2, mRNA [NM_001011668]	hs|chr8:57127200-57129024		GATCCTGACATAAATCCTTGTTTGTCGGAATCTGATGCTTCCACCAGATGTCTGGATGAA	coding/noncoding	Detected	Detected	Detected	Detected	Detected	Detected	9.281089727	9.356767749	9.559609434	10.13006171	9.89313928	10.03592024
CUST_H6L_62364	0.013402371	1.541735328	0.624555117	up	9.328186312	8.703631195	NM_001270	1105	CHD1		Homo sapiens chromodomain helicase DNA binding protein 1 (CHD1), mRNA [NM_001270]	hs|chr5:98216807-98215401		AGGAGATGAATTGCTTTCCCAGTTCAAGGTTGCCAACTTCTCAAATATGGATGAGGATGA	coding/noncoding	Detected	Detected	Detected	Detected	Detected	Detected	9.22723811	9.15438571	9.602935116	8.752558657	8.755039204	8.603295725
A_24_P264664	0.001670246	2.687046814	1.426021456	up	10.94382091	9.51779945	NM_001271	1106	CHD2	EEOC	Homo sapiens chromodomain helicase DNA binding protein 2 (CHD2), transcript variant 1, mRNA [NM_001271]	hs|chr15:93570825-93570884	ENST00000394196	ACAGTTGATTTAGGAAGTCACACAATGACACTGAAATCCTACAGACCAAAATCCACTTGT	coding	Detected	Detected	Detected	Detected	Detected	Detected	10.83283062	10.82885617	11.16977593	9.81687986	9.319570888	9.416947602
CUST_H6L_18921	0.000573234	2.695843782	1.430736898	up	10.87921638	9.44847948	NM_001042572	1106	CHD2	EEOC	Homo sapiens chromodomain helicase DNA binding protein 2 (CHD2), transcript variant 2, mRNA [NM_001042572]	hs|chr15:93489336-93489395		TCAGAGTGTAGCTGGGAAGATGAAGCCCTCATTGGAAAGAAATTCCAGAATTGCATTGAC	coding/noncoding	Detected	Detected	Detected	Detected	Detected	Detected	10.87084604	10.67810776	11.08869534	9.303804196	9.456435877	9.585198367
A_24_P85317	0.016390445	3.497928104	1.806500636	up	8.665172298	6.858671661	NM_001042572	1106	CHD2	EEOC	Homo sapiens chromodomain helicase DNA binding protein 2 (CHD2), transcript variant 2, mRNA [NM_001042572]	hs|chr15:93486257-93487662	ENST00000420239	ACTAGAGAACTTCAAGAAAAAAGAGGACGAAATCAAACAATGGTTAGGGAAAGTTTCTCC	coding	Detected	Detected	Detected	Detected	Detected	Detected	8.668286871	8.644478372	8.68275165	5.952986881	7.264116425	7.358911677
CUST_H6L_18920	0.020878687	2.051827842	1.036909687	up	9.623505928	8.586596241	ENST00000554122	1106	CHD2	EEOC	chromodomain helicase DNA binding protein 2 [Source:HGNC Symbol;Acc:1917] [ENST00000554122]	hs|chr15:93444503-93445436		CAGTTCGCTACACAGCAATGCATCGAGAGTCGTCTGGAATGCTTTATCTTCTGAAGCTTA	coding	Detected	Detected	Detected	Detected	Detected	Detected	9.670751283	9.585198367	9.614568134	8.051753242	8.71443706	8.993598421
CUST_H6L_10336	0.011155302	-1.508842685	-0.593442396	down	9.807339846	10.40078224	NM_001170629	57680	CHD8	AUTS18|HELSNF1	Homo sapiens chromodomain helicase DNA binding protein 8 (CHD8), transcript variant 1, mRNA [NM_001170629]	hs|chr14:21862534-21862475		GACTAGACAAAAAGACAGATGAAAGCCTTACCAAGTACTTCCATGGCTTTGTGGCCATGT	coding/noncoding	Detected	Detected	Detected	Detected	Detected	Detected	9.740273576	9.757915886	9.923830077	10.63778511	10.25550278	10.30905884
CUST_H6L_11152	0.002653908	2.010436433	1.007508721	up	8.988918832	7.981410111	NM_001277	1119	CHKA	CHK|CK|CKI|EK	Homo sapiens choline kinase alpha (CHKA), transcript variant 1, mRNA [NM_001277]	hs|chr11:67842201-67838283		CTGGAGCAGTTCATCCCGAGCCGGCGATTAGATACTGAAGAATTAAGTTTGCCAGATATT	coding/noncoding	Detected	Detected	Detected	Detected	Detected	Detected	8.839103448	8.842992592	9.284660456	8.010176329	7.91580579	8.018248214
A_33_P3276475	0.001562724	1.753412751	0.810165645	up	8.291121423	7.480955779	NM_020412	57132	CHMP1B	C10orf2|C18-ORF2|C18orf2|CHMP1.5|Vps46-2|Vps46B|hVps46-2	Homo sapiens charged multivesicular body protein 1B (CHMP1B), mRNA [NM_020412]	hs|chr18:11854358-11854417	ENST00000526991	GGCCCATGAATTACTTCCTCACTTTTGCAGTTGATTACTGAAATGTAAATCACAAGAATT	coding	Detected	Detected	Detected	Detected	Detected	Detected	8.269866819	8.226588839	8.376908612	7.296620289	7.619002847	7.5272442
CUST_H6L_06328	6.30E-05	1.587796118	0.667025674	up	10.20916562	9.542139949	NM_020412	57132	CHMP1B	C10orf2|C18-ORF2|C18orf2|CHMP1.5|Vps46-2|Vps46B|hVps46-2	Homo sapiens charged multivesicular body protein 1B (CHMP1B), mRNA [NM_020412]	hs|chr18:11854170-11854229		GCTTAGTGTTGAACCCTTTGGTAAACTAAAGACCCTTTTATAATGCACATATTCCCAACA	coding/noncoding	Detected	Detected	Detected	Detected	Detected	Detected	10.21204882	10.17612759	10.23932046	9.49874321	9.519621463	9.608055174
A_23_P432598	0.028663426	1.943463991	0.958630377	up	5.327210265	4.368579887	NM_152284	92421	CHMP4C	SNF7-3|Shax3|VPS32C	Homo sapiens charged multivesicular body protein 4C (CHMP4C), mRNA [NM_152284]	hs|chr8:82670898-82670957	ENST00000297265	GTGTTTTAAGCCTCCTAAGTAAAAGTAAAAAAGGAGTCATGTGCATACATAGAATCAGTG	coding/noncoding	Detected	Detected	Detected	Detected	Detected	Detected	5.078760309	5.018028164	5.884842321	4.459389008	4.246623752	4.399726902
CUST_H6L_22466	0.038957306	-1.787781754	-0.838170628	down	3.39736191	4.235532538	ENST00000491801	1123	CHN1	ARHGAP2|CHN|DURS2|NC|RHOGAP2	chimerin 1 [Source:HGNC Symbol;Acc:1943] [ENST00000491801]	hs|chr2:175675935-175675876		AGTAGGATCTATACCATTACAGATTTCAGGCTTCTCAGGCTTGAGTTAACCCACCTTACC	coding	Detected	Not Detected	Not Detected	Detected	Detected	Detected	3.766348747	2.968438878	3.457298105	4.466559036	4.288473659	3.951564919
A_23_P138805	0.007020279	2.578248469	1.366391305	up	10.74784804	9.381456735	NM_012124	26973	CHORDC1	CHP1	Homo sapiens cysteine and histidine-rich domain (CHORD) containing 1 (CHORDC1), transcript variant 1, mRNA [NM_012124]	hs|chr11:89935104-89935045	ENST00000533724	TGTGGGATGATTACTTTTTTAAGGAGGATTAATTCTGAGGTAGTATAGTAACTAAAGGGG	coding	Detected	Detected	Detected	Detected	Detected	Detected	10.67031042	10.47140959	11.10182411	9.76027436	9.124930316	9.25916553
A_23_P397055	0.005085354	-2.081399393	-1.057553826	down	8.081451763	9.139005589	NM_019015	54480	CHPF2	CSGLCA-T|CSGlcAT|ChSy-3|chPF-2	Homo sapiens chondroitin polymerizing factor 2 (CHPF2), transcript variant 1, mRNA [NM_019015]	hs|chr7:150934974-150935033	ENST00000035307	CCTTTGCAGCCAATGTCCTGGAGCCACGAGAACATGCATTGCTCACCCTGTTGCTGGTCT	coding	Detected	Detected	Detected	Detected	Detected	Detected	8.005450162	7.910958478	8.327946648	9.400343655	9.10355163	8.91312148
CUST_H6L_30659	0.002126674	1.502549326	0.587412353	up	6.233022943	5.64561059	ENST00000523569	54108	CHRAC1	CHARC1|CHARC15|CHRAC-1|CHRAC-15|CHRAC15|YCL1	chromatin accessibility complex 1 [Source:HGNC Symbol;Acc:13544] [ENST00000523569]	hs|chr8:141524435-141524494		CACCTTTCATTTGCATTTTTCATTTTGTTCTAGGAGCTCTTTGTTCAATGCCTAGCCACC	coding	Detected	Detected	Detected	Detected	Detected	Detected	6.200504105	6.224970655	6.273594068	5.48746006	5.750062961	5.699308748
A_33_P3719083	0.039581883	3.24747112	1.699316696	up	4.3737476	2.674430904	NM_139320	89832	CHRFAM7A	CHRNA7|CHRNA7-DR1|D-10	Homo sapiens CHRNA7 (cholinergic receptor, nicotinic, alpha 7, exons 5-10) and FAM7A (family with sequence similarity 7A, exons A-E) fusion (CHRFAM7A), transcript variant 1, mRNA [NM_139320]	hs|chr15:30654534-30654475	ENST00000401522	CCCAACTTCGTGGAGGCCGTGTCCAAAGACTTTGCGTAACCACGCCTGGTTCTGTACATG	coding/noncoding	Detected	Detected	Detected	Not Detected	Detected	Detected	4.239813903	4.178625894	4.702803002	1.621243931	3.407524029	2.994524753
A_33_P3367850	0.047003845	1.522451956	0.606396702	up	4.849068214	4.242671512	NM_000741	1132	CHRM4	HM4|M4R	Homo sapiens cholinergic receptor, muscarinic 4 (CHRM4), mRNA [NM_000741]	hs|chr11:46406728-46406669	ENST00000433765	TAAAAAGACCTTCCGGCACCTGCTGCTGTGCCAGTATCGGAACATCGGCACTGCCAGGTA	coding	Detected	Detected	Detected	Not Detected	Detected	Detected	4.93290646	4.665747237	4.948550945	3.874875195	4.324947882	4.528191459
A_23_P98205	0.004242014	3.092861959	1.628942444	up	6.410520749	4.781578304	NM_003654	8534	CHST1	C6ST|GST-1|KS6ST|KSGal6ST|KSST	Homo sapiens carbohydrate (keratan sulfate Gal-6) sulfotransferase 1 (CHST1), mRNA [NM_003654]	hs|chr11:45671095-45671036	ENST00000533673	TGCCCCTTTTTTGTCTCTGAAATTTGCACTACGTCTTGGACGGGAATCACTGGGGCAGAG	coding/noncoding	Detected	Detected	Detected	Detected	Detected	Detected	6.028754638	6.337323365	6.865484244	4.67288934	5.046120579	4.625724994
A_33_P3413355	0.02875256	6.892549762	2.785037778	up	6.539163112	3.754125334	NM_003654	8534	CHST1	C6ST|GST-1|KS6ST|KSGal6ST|KSST	Homo sapiens carbohydrate (keratan sulfate Gal-6) sulfotransferase 1 (CHST1), mRNA [NM_003654]	hs|chr11:45670488-45670429	ENST00000533673	AATGAACATTGAAATTGAAATGCTTTATCTGTGTTTTCTGTAAATAAAAGAGTGCAATAA	coding/noncoding	Detected	Detected	Detected	Not Detected	Detected	Detected	6.571804788	6.482081231	6.563603317	2.090706432	4.520034997	4.651634573
A_33_P3277198	0.041678735	-1.704687387	-0.769507196	down	7.837555964	8.60706316	NM_004854	9486	CHST10	HNK-1ST|HNK1ST	Homo sapiens carbohydrate sulfotransferase 10 (CHST10), mRNA [NM_004854]	hs|chr2:101009766-101009707	ENST00000409701	CGTTTCGAAGGGGACTTTAAGCTCTTTGGGTACCAGAAACCAGACTTTTTGCTAAACTAA	coding	Detected	Detected	Detected	Detected	Detected	Detected	7.659903048	7.582317021	8.270447823	8.868306765	8.576071682	8.376811033
A_33_P3373459	0.002053582	-1.601255401	-0.679203437	down	8.739994691	9.419198128	NM_018641	55501	CHST12	C4S-2|C4ST-2|C4ST2	Homo sapiens carbohydrate (chondroitin 4) sulfotransferase 12 (CHST12), transcript variant 3, mRNA [NM_018641]	hs|chr7:2473611-2473670	ENST00000618655	CTTGTTCACTCCACTGCCTCTATCCATTGAGTACTGTATCGATATTGTTTTTTAAGATTA	coding	Detected	Detected	Detected	Detected	Detected	Detected	8.835738874	8.672979551	8.711265648	9.529144104	9.468963094	9.259487184
CUST_H6L_45170	0.000513434	-1.543423201	-0.626133698	down	8.033320534	8.659454232	NM_130468	113189	CHST14	ATCS|D4ST1|EDSMC1|HNK1ST	Homo sapiens carbohydrate (N-acetylgalactosamine 4-0) sulfotransferase 14 (CHST14), mRNA [NM_130468]	hs|chr15:40765054-40765113		CAGTTCTTTACATTTTTCCAAGGAAAGGAAAACGGAAGCAGGGTTCTTGCCTGGTAGCTC	coding/noncoding	Detected	Detected	Detected	Detected	Detected	Detected	7.929985024	8.068068082	8.101908496	8.596957626	8.691601767	8.689803303
A_23_P141035	0.040345547	-1.988331563	-0.991558352	down	7.119700077	8.11125843	NM_005769	10164	CHST4	GST3|GlcNAc6ST2|HECGLCNAC6ST|LSST	Homo sapiens carbohydrate (N-acetylglucosamine 6-O) sulfotransferase 4 (CHST4), transcript variant 1, mRNA [NM_005769]	hs|chr16:71572278-71572337	ENST00000539698	TGCACAAAAGAGCAAGCTCTTAAGTTCACAGGGTGCCTGGGCTGCATTTGAATATCACTT	coding	Detected	Detected	Detected	Detected	Detected	Detected	6.82969531	7.103566675	7.425838247	8.677246862	7.802432128	7.854096299
A_32_P112279	0.012691695	-1.720519758	-0.782844459	down	9.445655347	10.22849981	NM_001039690	54921	CHTF8	CTF8|DERPC	Homo sapiens CTF8, chromosome transmission fidelity factor 8 homolog (S. cerevisiae) (CHTF8), transcript variant 1, mRNA [NM_001039690]	hs|chr16:69152618-69152559	ENST00000448552	TCCTTTGCGTTTTTCTTGACTGAAGGTGAGATGTTATTTGTGGCATGTGAACTGTGGCAG	coding/noncoding	Detected	Detected	Detected	Detected	Detected	Detected	9.436297379	9.340531984	9.56013668	10.56801452	10.02600062	10.09148429
A_23_P138253	0.001579021	1.941552128	0.957210442	up	10.49392339	9.536712944	NM_015607	26097	CHTOP	C1orf77|FL-SRAG|FOP|SRAG|SRAG-3|SRAG-5|pp7704	Homo sapiens chromatin target of PRMT1 (CHTOP), transcript variant 1, mRNA [NM_015607]	hs|chr1:153617779-153617838	ENST00000495554	AGTCAACACATCTGTAAATAACCTTGAGATAACAGATGAGAAGAAATCTGATTGATGCTG	coding/noncoding	Detected	Detected	Detected	Detected	Detected	Detected	10.46477344	10.37244374	10.64455298	9.344100941	9.620488406	9.645549484
A_23_P376704	0.043692795	1.910986875	0.93431787	up	4.090334126	3.156016256	NM_001279	1149	CIDEA	CIDE-A	Homo sapiens cell death-inducing DFFA-like effector a (CIDEA), transcript variant 1, mRNA [NM_001279]	hs|chr18:12277152-12277211	ENST00000320477	CCAGGTGACGGGACAGTTTCTCATCTATCTGGGCACATACATGCTCCGGGTGCTGGATGA	coding/noncoding	Detected	Detected	Detected	Not Detected	Detected	Detected	4.128047544	4.0802411	4.062713735	2.606610753	3.144706036	3.71673198
A_23_P372925	0.008374575	-1.575542277	-0.655848467	down	7.933623701	8.589472168	NM_033426	85457	CIPC	KIAA1737	Homo sapiens CLOCK-interacting pacemaker (CIPC), mRNA [NM_033426]	hs|chr14:77583194-77583253	ENST00000361786	TGATGGTTTTAGCGATGAATAACGTAATTGGCTATGAAGTACTGTGGCAGAGCTGCTGTT	coding	Detected	Detected	Detected	Detected	Detected	Detected	7.770302796	7.872236292	8.158332015	8.630198738	8.453877734	8.684340033
CUST_H6L_49937	0.010908622	1.575548724	0.65585437	up	10.12414956	9.468295189	NM_001280	1153	CIRBP	CIRP	Homo sapiens cold inducible RNA binding protein (CIRBP), transcript variant 1, mRNA [NM_001280]	hs|chr19:1271195-1271336		TTTGAGAACATTGACGACGCTAAGGATGCCATGATGGCCATGAATGGGAAGTCTGTAGAT	coding/noncoding	Detected	Detected	Detected	Detected	Detected	Detected	9.969221342	10.04227927	10.36094806	9.623261854	9.33964148	9.441982233
A_33_P3213374	0.012585841	2.209284852	1.143579443	up	9.322633197	8.179053753	NM_006079	10370	CITED2	ASD8|MRG-1|MRG1|P35SRJ|VSD2	Homo sapiens Cbp/p300-interacting transactivator, with Glu/Asp-rich carboxy-terminal domain, 2 (CITED2), transcript variant 1, mRNA [NM_006079]	hs|chr6:139694671-139694612	ENST00000618718	TTTGCACCCTGCTGCAGGCCACCAGATGAACGGGACAAACCAGCACTTCCGAGATTGCAA	coding	Detected	Detected	Detected	Detected	Detected	Detected	9.15516724	9.005021035	9.807711315	8.352020107	8.008627258	8.176513894
A_32_P209230	0.001417751	-1.802693827	-0.850154387	down	11.62973568	12.47989006	NM_133467	163732	CITED4		Homo sapiens Cbp/p300-interacting transactivator, with Glu/Asp-rich carboxy-terminal domain, 4 (CITED4), mRNA [NM_133467]	hs|chr1:41326794-41326735	ENST00000372638	ACAGCCCGAACCCGTGGAGCAATGCCCTGTCTGGCCTCCAAAACCAAAATAAAACTGGGT	coding	Detected	Detected	Detected	Detected	Detected	Detected	11.53337752	11.6139712	11.74185831	12.30148956	12.55492864	12.583252
A_23_P48056	0.044759158	1.528178503	0.611813071	up	9.086705208	8.474892137	NM_006825	10970	CKAP4	CLIMP-63|ERGIC-63|p63	Homo sapiens cytoskeleton-associated protein 4 (CKAP4), mRNA [NM_006825]	hs|chr12:106632531-106632472	ENST00000378026	AATGATAAAGGCTTAAATTGAGGATTAACAGAAGCAGATTAACCTCAGAAATCCTGTCTG	coding/noncoding	Detected	Detected	Detected	Detected	Detected	Detected	8.911981764	9.011935316	9.336198543	8.14876339	8.56110781	8.71480521
A_23_P206396	0.014169252	-1.946305358	-0.960738074	down	10.58479926	11.54553734	NM_001040138	51192	CKLF	C32|CKLF1|CKLF2|CKLF3|CKLF4|HSPC224|UCK-1	Homo sapiens chemokine-like factor (CKLF), transcript variant 5, mRNA [NM_001040138]	hs|chr16:66597028-66597087	ENST00000527845	ATTATCAACTCACTGGTAACAACAGTATTCATGCTCATCGTATCTGTGTTGGCACTGATA	coding	Detected	Detected	Detected	Detected	Detected	Detected	10.54828565	10.58607761	10.62003453	11.99681167	11.24150301	11.39829733
CUST_H6L_31046	0.000523499	2.002902043	1.002091864	up	11.89372978	10.89163792	NM_001827	1164	CKS2	CKSHS2	Homo sapiens CDC28 protein kinase regulatory subunit 2 (CKS2), mRNA [NM_001827]	hs|chr9:91930202-91931336		TCATGAGCCAGAACCACATATTCTTCTCTTCAGAGGACCTCTTCCAAAAGATCAACAAAA	coding/noncoding	Detected	Detected	Detected	Detected	Detected	Detected	11.88116975	11.76341394	12.03660566	11.00392469	10.86393319	10.80705588
A_23_P71727	0.011431376	1.773008985	0.826199847	up	11.51296422	10.68676437	NM_001827	1164	CKS2	CKSHS2	Homo sapiens CDC28 protein kinase regulatory subunit 2 (CKS2), mRNA [NM_001827]	hs|chr9:91931523-91931582	ENST00000314355	GATAAAAGTTCTTCCAGTCAGTTTTTCTCTTAAGTGCCTGTTTGAGTTTACTGAAACAGT	coding	Detected	Detected	Detected	Detected	Detected	Detected	11.59396603	11.46561443	11.47931219	11.04083352	10.58325695	10.43620264
CUST_H6L_09563	0.01126308	1.824019118	0.867120851	up	12.00228403	11.13516318	NM_001827	1164	CKS2	CKSHS2	Homo sapiens CDC28 protein kinase regulatory subunit 2 (CKS2), mRNA [NM_001827]	hs|chr9:91930198-91931333		TGATTCATGAGCCAGACCACATATTCTTCTCTTTAGACGACCTCTTCCAAAAGATCAACA	coding/noncoding	Detected	Detected	Detected	Detected	Detected	Detected	12.08221975	11.91507741	12.00955494	11.511583	10.97366248	10.92024407
A_33_P3236403	0.013620721	1.549220087	0.631542112	up	10.32542869	9.693886573	NM_007056	11129	CLASRP	CLASP|SFRS16|SWAP2	Homo sapiens CLK4-associating serine/arginine rich protein (CLASRP), transcript variant 1, mRNA [NM_007056]	hs|chr19:45574154-45574213	ENST00000221455	CTGTGATGCTGCTGGTTTTATCTCTAGTGAAATAAAGTCAAAAGTTATTTAATTCCCGTC	coding/noncoding	Detected	Detected	Detected	Detected	Detected	Detected	10.18463352	10.27985308	10.51179946	9.758558576	9.471402149	9.851698994
CUST_H6L_20974	0.031536683	-1.567219888	-0.64820761	down	6.59803646	7.24624407	ENST00000588016	11129	CLASRP	CLASP|SFRS16|SWAP2	CLK4-associating serine/arginine rich protein [Source:HGNC Symbol;Acc:17731] [ENST00000588016]	hs|chr19:45561354-45561413		TCTCATTTCTAGGGTGCTATTTCTATGATCTTTTCCCCTCCTAGGTGTTGGCTCCATTCT	coding	Detected	Detected	Detected	Detected	Detected	Detected	6.710799924	6.719149557	6.364159898	7.570140874	7.080488654	7.088102682
A_23_P138760	0.045452235	1.654084971	0.726033348	up	10.5922128	9.86617945	NM_013246	23529	CLCF1	BSF-3|BSF3|CISS2|CLC|NNT-1|NNT1|NR6	Homo sapiens cardiotrophin-like cytokine factor 1 (CLCF1), transcript variant 1, mRNA [NM_013246]	hs|chr11:67132122-67132063	ENST00000312438	TGGCAATTCTACACAAAAAGAGATGAGATTAACAGTGCAGGGTTGGGGTCTGCATTGGAG	coding	Detected	Detected	Detected	Detected	Detected	Detected	10.43399831	10.37922072	10.96341937	10.20524103	9.736906501	9.656390822
A_24_P302374	0.003529417	1.74182746	0.800601722	up	8.057132334	7.256530611	NM_001286	1185	CLCN6	CLC-6	Homo sapiens chloride channel, voltage-sensitive 6 (CLCN6), transcript variant 1, mRNA [NM_001286]	hs|chr1:11903126-11903185	ENST00000312413	CTTTGGAACTTGGGAGTTCTCATTGTAACCCTAACATGTGAGAATAAAATGTCTTCTGTC	coding/noncoding	Detected	Detected	Detected	Detected	Detected	Detected	8.063335491	8.089362344	8.018699166	7.001509754	7.358408323	7.409673757
A_23_P412515	0.01140847	1.806682389	0.853342905	up	10.23026982	9.376926911	NM_012129	9069	CLDN12		Homo sapiens claudin 12 (CLDN12), transcript variant 3, mRNA [NM_012129]	hs|chr7:90042478-90042537	ENST00000394604	AGAAGTTTGAGCCAGTCTTTTCATTTGACTATGCAGTGTATGTCACTATTGCTAGTGCTG	coding	Detected	Detected	Detected	Detected	Detected	Detected	10.19413676	10.10097222	10.39570047	9.720441037	9.21173388	9.198605816
A_23_P157268	0.001339266	2.687903178	1.426481171	up	9.384723646	7.958242475	NM_012129	9069	CLDN12		Homo sapiens claudin 12 (CLDN12), transcript variant 3, mRNA [NM_012129]	hs|chr7:90044941-90045000	ENST00000287916	AGCCATCCAAGGAAAATAATTATTTACAGTTTTTGAAGTCACTTTTGAGCCCTCATCAAG	coding	Detected	Detected	Detected	Detected	Detected	Detected	9.395574687	9.354865322	9.40373093	7.60805909	8.075821509	8.190846827
A_23_P500886	0.009390211	1.627748903	0.702878167	up	8.15522851	7.452350344	NM_014343	24146	CLDN15		Homo sapiens claudin 15 (CLDN15), transcript variant 2, mRNA [NM_014343]	hs|chr7:100880881-100880822	ENST00000433422	CAGGGTCCTGCATCCCACCATGTCGATGGCTGTGGAAACCTTTGGCTTCTTCATGGCAAC	coding	Detected	Detected	Detected	Detected	Detected	Detected	7.979227266	8.034430443	8.452027822	7.464719419	7.468260412	7.424071201
A_33_P3249046	0.000131636	-2.664746306	-1.413998189	down	10.93475972	12.34875791	NM_001171092	9075	CLDN2		Homo sapiens claudin 2 (CLDN2), transcript variant 2, mRNA [NM_001171092]	hs|chrX:106174032-106174091	ENST00000336803	AGACTATCTGTAACAGTGCCAGGCACACAGTAGGTGATCAATAAACACTTGTTGATTGAG	coding	Detected	Detected	Detected	Detected	Detected	Detected	10.85283516	10.87241991	11.07902409	12.46288492	12.23631904	12.34706976
A_33_P3378272	0.004527063	1.659511662	0.730758768	up	5.748805326	5.018046558	ENST00000431918	1364	CLDN4	CPE-R|CPER|CPETR|CPETR1|WBSCR8|hCPE-R	claudin 4 [Source:HGNC Symbol;Acc:HGNC:2046] [ENST00000431918]	hs|chr7:73244259-73244318	ENST00000431918	ACTTTTCTGGGGGACCTGTTCACGATGCCTTCTGTAGCATACTCCAAGAATCCGGCGCCC	coding	Detected	Detected	Detected	Detected	Detected	Detected	5.592338298	5.794827945	5.859249734	4.829750519	5.063053644	5.16133551
A_33_P3285545	0.000304822	3.371871976	1.753549761	up	14.13010156	12.3765518	NM_001305	1364	CLDN4	CPE-R|CPER|CPETR|CPETR1|WBSCR8|hCPE-R	Homo sapiens claudin 4 (CLDN4), mRNA [NM_001305]	hs|chr7:73246907-73246966	ENST00000431918	GGGGTTTTTCCTCTTCCTTCTTTGTGGTTTCTGTTTTGTAATTTAAGAAGAGCTATTCAT	coding	Detected	Detected	Detected	Detected	Detected	Detected	14.01336321	14.01177991	14.36516157	12.56148107	12.26799311	12.30018123
A_23_P374902	0.006416473	1.938544383	0.954973766	up	4.667563171	3.712589404	NM_152353	125875	CLDND2		Homo sapiens claudin domain containing 2 (CLDND2), mRNA [NM_152353]	hs|chr19:51870797-51870738	ENST00000601435	CCGTGAAGAATGCGTGGAAGAACAACGTCTTCTTCTCTTGGTCCTATTTTTCTGGGTGGC	coding	Detected	Detected	Detected	Not Detected	Detected	Detected	4.477022621	4.886086411	4.63958048	3.435015388	3.84115446	3.861598364
A_32_P194246	0.009975118	-1.925182451	-0.944995178	down	7.644306268	8.589301446	NM_015226	23274	CLEC16A	Gop-1|KIAA0350	Homo sapiens C-type lectin domain family 16, member A (CLEC16A), transcript variant 1, mRNA [NM_015226]	hs|chr16:11275765-11275824	ENST00000409790	AAATCTGAAGCATTTAATGTAGTCATCTTGACATTGGGCCTACACTGTACGAGTTCCTTA	coding	Detected	Detected	Detected	Detected	Detected	Detected	7.452394773	7.501015371	7.97950866	8.768422863	8.368296347	8.631185127
CUST_H6L_28122	0.040145502	1.821017153	0.864744512	up	12.71973939	11.85499488	NM_001004419	29121	CLEC2D	CLAX|LLT1|OCIL	Homo sapiens C-type lectin domain family 2, member D (CLEC2D), transcript variant 2, mRNA [NM_001004419]	hs|chr12:9848346-9848405		CAGAGTCAGAAGGTGAAGAGGAGGAGGATGTGAAACTCTTAAGTACATCTGGAAAGCAGT	coding/noncoding	Detected	Detected	Detected	Detected	Detected	Detected	12.50985632	12.64221505	13.00714681	11.37768722	11.9799805	12.20731693
CUST_H6L_41234	0.003375419	1.887104442	0.916174271	up	10.60605514	9.689880866	NM_001247997	6249	CLIP1	CLIP|CLIP-170|CLIP170|CYLN1|RSN	Homo sapiens CAP-GLY domain containing linker protein 1 (CLIP1), transcript variant 3, mRNA [NM_001247997]	hs|chr12:122826044-122825985		AATAACTTCTCTGAAGGAGCATTTTGGAGCCCGGGAAGAAACTCATCAGAAGGAGATAAA	coding/noncoding	Detected	Detected	Detected	Detected	Detected	Detected	10.53189342	10.41202197	10.87425002	9.603063751	9.692940444	9.773638404
A_23_P215479	0.000749745	2.49577391	1.319487248	up	9.355829562	8.036342315	NM_003388	7461	CLIP2	CLIP|CLIP-115|CYLN2|WBSCR3|WBSCR4|WSCR3|WSCR4	Homo sapiens CAP-GLY domain containing linker protein 2 (CLIP2), transcript variant 1, mRNA [NM_003388]	hs|chr7:73819943-73820002	ENST00000361545	GCTCTTTCTAGCAAAATCAGGCAGCTCTGCCCCATCGGTAGGGGCACCGATTAGTCTACT	coding	Detected	Detected	Detected	Detected	Detected	Detected	9.262176873	9.265497953	9.539813861	8.01491076	8.233886197	7.860229986
A_33_P3272169	0.00162217	2.159327907	1.110582342	up	10.93757466	9.826992316	NM_003388	7461	CLIP2	CLIP|CLIP-115|CYLN2|WBSCR3|WBSCR4|WSCR3|WSCR4	Homo sapiens CAP-GLY domain containing linker protein 2 (CLIP2), transcript variant 1, mRNA [NM_003388]	hs|chr7:73815837-73815896	ENST00000395060	CATCGGCAATTCCGGTTCTGCAAACGGCATCCACCAGCAGGACAAAGCTCAGAAACAAGA	coding	Detected	Detected	Detected	Detected	Detected	Detected	10.8851672	10.74430396	11.18325281	9.882823336	9.907641954	9.69051166
CUST_H6L_50851	0.000877674	1.969082126	0.977523284	up	9.299742697	8.322219412	NM_001287528	79745	CLIP4	RSNL2	Homo sapiens CAP-GLY domain containing linker protein family, member 4 (CLIP4), transcript variant 3, mRNA [NM_001287528]	hs|chr2:29354199-29354258		TATTTGCCATTTTGAGACAGTGGGTTCCTCAGGTCCAACAAAACATTGACATTATTGGAA	coding/noncoding	Detected	Detected	Detected	Detected	Detected	Detected	9.292265764	9.120100748	9.486861578	8.373969319	8.275273522	8.317415396
A_23_P209232	0.002652913	2.262172815	1.177709146	up	8.394926472	7.217217326	NM_024692	79745	CLIP4	RSNL2	Homo sapiens CAP-GLY domain containing linker protein family, member 4 (CLIP4), transcript variant 1, mRNA [NM_024692]	hs|chr2:29406606-29406665	ENST00000320081	GCTTATGAAATGTCATTTAAAGTTCACTTCTTGAGCATCAATAAAAAGGGAAGCTGTGTG	coding	Detected	Detected	Detected	Detected	Detected	Detected	8.427577912	8.308349062	8.448852443	7.56034307	7.049542739	7.04176617
A_33_P3232458	0.001526409	1.995980642	0.997097729	up	9.306705014	8.309607286	NM_024692	79745	CLIP4	RSNL2	Homo sapiens CAP-GLY domain containing linker protein family, member 4 (CLIP4), transcript variant 1, mRNA [NM_024692]	hs|chr2:29404713-29404772	ENST00000404424	CCTATCGGGGAATTAATGGGTCAAAACTTGTGGATGAGAATTGTTAAGCTTCTAAAATAT	coding	Detected	Detected	Detected	Detected	Detected	Detected	9.270247821	9.213737952	9.43612927	8.461061834	8.093640343	8.37411968
CUST_H6L_21501	0.001640017	2.708427215	1.437455321	up	7.278637172	5.841181851	ENST00000491701	79745	CLIP4	RSNL2	CAP-GLY domain containing linker protein family, member 4 [Source:HGNC Symbol;Acc:26108] [ENST00000491701]	hs|chr2:29355217-29355276		ATGATAATATTGCCTGAAGAGCTGAGGATTCAGTTAGGTCCTTCCAAAAACCATATTCCC	coding	Detected	Detected	Detected	Detected	Detected	Detected	7.399566952	6.974225416	7.462119148	6.062803785	5.763834462	5.696907306
CUST_H6L_18712	0.00765756	1.726187565	0.787589234	up	10.12787679	9.340287551	NM_001130028	1198	CLK3	PHCLK3|PHCLK3/152	Homo sapiens CDC-like kinase 3 (CLK3), transcript variant 1, mRNA [NM_001130028]	hs|chr15:74921001-74921318		ATCACACATGATCCACCGTACCAGGAAGCAGAAATATTTCTACAAAGGGGGCCTAGTTTG	coding	Detected	Detected	Detected	Detected	Detected	Detected	9.976012909	10.02706013	10.38055732	9.184027554	9.51072604	9.32610906
CUST_H6L_18713	0.006686666	1.587438374	0.666700586	up	11.76680877	11.10010819	NM_001130028	1198	CLK3	PHCLK3|PHCLK3/152	Homo sapiens CDC-like kinase 3 (CLK3), transcript variant 1, mRNA [NM_001130028]	hs|chr15:74922374-74922433		GGTGCCCAGCTGCCAGAAAGCACAGATTTGACCCAAGCTATTTATATGTTATAAAGTTAT	coding	Detected	Detected	Detected	Detected	Detected	Detected	11.62473048	11.70245962	11.97323623	10.97424047	11.09461082	11.23147328
A_23_P61674	0.001770174	1.546956335	0.629432475	up	8.457661566	7.828229091	NM_020666	57396	CLK4		Homo sapiens CDC-like kinase 4 (CLK4), mRNA [NM_020666]	hs|chr5:178030053-178029994	ENST00000611733	GAAAGGCATGCAGTTTGTCCATTGTGACAGTTTGTTTAATAAAACCACATACACACTTTA	coding	Detected	Detected	Detected	Detected	Detected	Detected	8.354902482	8.451773735	8.566308482	7.884938042	7.710219008	7.889530224
CUST_H6L_18045	0.003747948	2.58441536	1.369837954	up	8.277215636	6.907377682	ENST00000557696	79789	CLMN		calmin (calponin-like, transmembrane) [Source:HGNC Symbol;Acc:19972] [ENST00000557696]	hs|chr14:95660756-95660697		GGATAGAAGACAAGCAGATTGGAACCTTATCATTAAGCACAGTCCGATCGGATATCCGGT	coding	Detected	Detected	Detected	Detected	Detected	Detected	8.235910044	8.14078962	8.454947245	7.318517929	6.727526725	6.676088392
CUST_H6L_18044	0.016389575	3.56232586	1.832819491	up	5.965526379	4.132706888	ENST00000557215	79789	CLMN		calmin (calponin-like, transmembrane) [Source:HGNC Symbol;Acc:19972] [ENST00000557215]	hs|chr14:95660583-95660286		CGTTCAGAGACAGAGGTGCAACATGAGTCAAGAGATTTCATCTTTACTAATTGGGTTGCG	coding	Detected	Detected	Detected	Not Detected	Detected	Detected	5.706755869	6.044276018	6.14554725	3.253706299	4.511673183	4.63274118
CUST_H6L_29885	0.002971568	1.502435701	0.58730325	up	8.488157593	7.900854343	NM_018941	2055	CLN8	C8orf61|EPMR	Homo sapiens ceroid-lipofuscinosis, neuronal 8 (epilepsy, progressive with mental retardation) (CLN8), mRNA [NM_018941]	hs|chr8:1712050-1719153		TTAGATTGAAGATGGATACGTGACAATCCCAGGGACCGCTGCACTGACTTCATTTCCTTA	coding	Detected	Detected	Detected	Detected	Detected	Detected	8.371281822	8.475658335	8.617532621	7.883762786	7.812622248	8.006177994
A_24_P252973	0.043511975	-1.681728808	-0.749945078	down	7.041746648	7.791691726	NM_006831	10978	CLP1	HEAB|hClp1	Homo sapiens cleavage and polyadenylation factor I subunit 1 (CLP1), transcript variant 1, mRNA [NM_006831]	hs|chr11:57428642-57428701	ENST00000525602	TGTTTACCTTTGGGCATGTCTCAAGAGGATAATCAGCTCAAGCTAGTACCTGTCACTCCT	coding	Detected	Detected	Detected	Detected	Detected	Detected	6.814220964	6.885641501	7.425377479	8.126434842	7.569246673	7.679393664
A_23_P50241	0.048155405	-1.510996823	-0.595500627	down	10.67674975	11.27225037	NM_001294	1209	CLPTM1		Homo sapiens cleft lip and palate associated transmembrane protein 1 (CLPTM1), transcript variant 2, mRNA [NM_001294]	hs|chr19:45495582-45495641	ENST00000589347	CAACACATTCATCGACGACCTGTTCGCCTTTGTCATCAAGATGCCCGTTATGTACCGGAT	coding	Detected	Detected	Detected	Detected	Detected	Detected	10.61247211	10.55553712	10.86224001	11.65134504	11.08690756	11.07849852
CUST_H6L_11914	0.004159185	-1.625257003	-0.70066787	down	9.62154361	10.32221148	NM_001009566	22883	CLSTN1	ALC-ALPHA|CDHR12|CST-1|CSTN1|PIK3CD|XB31alpha|alcalpha1|alcalpha2	Homo sapiens calsyntenin 1 (CLSTN1), transcript variant 1, mRNA [NM_001009566]	hs|chr1:9789089-9789062		AATTCGCAGACTCAAAATCACCAGCACAATCAGTGTTTTAACGAGGCCACCTGCATTTCG	coding/noncoding	Detected	Detected	Detected	Detected	Detected	Detected	9.562188113	9.526763255	9.775679461	10.46772868	10.34146393	10.15744184
A_23_P77714	0.00032796	-1.707390013	-0.771792646	down	8.465043105	9.236835751	NM_024793	23059	CLUAP1	CFAP22|FAP22	Homo sapiens clusterin associated protein 1 (CLUAP1), transcript variant 2, mRNA [NM_024793]	hs|chr16:3586678-3586737	ENST00000572600	AGGGGAACATCTGGCTGTTAATCACTTGCACAGTTGAGAACATTTCCTATACATCGGCTT	coding	Detected	Detected	Detected	Detected	Detected	Detected	8.437602358	8.404393044	8.553133914	9.259487184	9.141460586	9.309559482
A_23_P124946	0.002861429	5.20978721	2.381224448	up	4.392035677	2.01081123	NM_153610	202333	CMYA5	C5orf10|SPRYD2|TRIM76	Homo sapiens cardiomyopathy associated 5 (CMYA5), mRNA [NM_153610]	hs|chr5:79095577-79095636	ENST00000446378	CATGTGAGCAAAATCGACAAGAAAACCTTGACTTTACAGAGCAGTGTGTGAGTAAACAGA	coding	Detected	Detected	Detected	Not Detected	Not Detected	Not Detected	4.418973341	4.066556875	4.690576816	2.513311248	2.096006315	1.423116126
CUST_H6L_57673	0.03241724	1.649407193	0.721947604	up	12.28959277	11.56764516	NM_001127192	7555	CNBP	CNBP1|DM2|PROMM|RNF163|ZCCHC22|ZNF9	Homo sapiens CCHC-type zinc finger, nucleic acid binding protein (CNBP), transcript variant 1, mRNA [NM_001127192]	hs|chr3:128888766-128888707		AAATCGGAATAAAAGCCTAAACAGGAACAACTTCATCACAGTGTTGATGTTGGACACATA	coding/noncoding	Detected	Detected	Detected	Detected	Detected	Detected	12.16226086	12.14853921	12.55797823	11.92099352	11.33170235	11.45023962
A_24_P664939	0.004363435	1.585502311	0.66493998	up	8.957049067	8.292109087	NM_001127192	7555	CNBP	CNBP1|DM2|PROMM|RNF163|ZCCHC22|ZNF9	Homo sapiens CCHC-type zinc finger, nucleic acid binding protein (CNBP), transcript variant 1, mRNA [NM_001127192]	hs|chr3:128886916-128886857		TTTCATCCTTCATGCAGGGTTCTGTCAGTTCATGGTATAGTGATTCAGTGTTAAAATGGT	coding	Detected	Detected	Detected	Detected	Detected	Detected	8.847313685	8.868666277	9.15516724	8.387975706	8.19096465	8.297386906
CUST_H6L_20228	0.002715344	2.129767201	1.090695742	up	6.99260139	5.901905648	ENST00000577669	55748	CNDP2	CN2|CPGL|HEL-S-13|HsT2298|PEPA	CNDP dipeptidase 2 (metallopeptidase M20 family) [Source:HGNC Symbol;Acc:24437] [ENST00000577669]	hs|chr18:72178228-72178287		ATTTGCTACTTTTTCATCGAGGTACAGTGCCAAGCTGTACGGGTCACTTCTTTCTAACCC	coding	Detected	Detected	Detected	Detected	Detected	Detected	6.888280622	6.817256535	7.272267014	6.070199514	5.794974188	5.840543242
A_23_P134085	0.000807338	1.731366575	0.791911213	up	10.39532861	9.603417394	NM_173515	154043	CNKSR3	MAGI1	Homo sapiens CNKSR family member 3 (CNKSR3), mRNA [NM_173515]	hs|chr6:154726608-154726549	ENST00000607772	ATATCTTGGAAAGCCTCATGGTCACTAATTTTCAACTAGCATCAGGTATTTTGAAAACGT	coding	Detected	Detected	Detected	Detected	Detected	Detected	10.40116981	10.29038535	10.49443066	9.661325311	9.475724023	9.673202847
A_23_P24044	0.002388714	2.604715865	1.381126005	up	6.631772372	5.250646367	NM_017649	54805	CNNM2	ACDP2|HOMG6|HOMGSMR	Homo sapiens cyclin and CBS domain divalent metal cation transport mediator 2 (CNNM2), transcript variant 1, mRNA [NM_017649]	hs|chr10:104837932-104837991	ENST00000433628	CCTTCCCACTAGAACATACTTTAACAGAAAACGAGTCGGACCTTCTAGCTGCACTCTGTA	coding	Detected	Detected	Detected	Detected	Detected	Detected	6.378453614	6.726648586	6.790214916	4.951417995	5.477593951	5.322927156
CUST_H6L_16447	0.04274891	1.890549713	0.918805786	up	6.36427114	5.445465354	ENST00000553078	4848	CNOT2	CDC36|HSPC131|NOT2|NOT2H	CCR4-NOT transcription complex, subunit 2 [Source:HGNC Symbol;Acc:7878] [ENST00000553078]	hs|chr12:70679360-70687903		GTGGCAGAGCGGAAGAATCCCATCGTTTATCATGTTCTGGTTGGACTTTCTTACTGTTTG	coding	Detected	Detected	Detected	Detected	Detected	Detected	6.231492966	5.958126189	6.903194265	5.708875897	5.235325496	5.392194669
A_23_P300781	0.012228448	2.104302609	1.073342186	up	9.237714099	8.164371913	NM_013316	4850	CNOT4	CLONE243|NOT4|NOT4H	Homo sapiens CCR4-NOT transcription complex, subunit 4 (CNOT4), transcript variant 1, mRNA [NM_013316]	hs|chr7:135046706-135046647	ENST00000423368	CCTGTAGTTTCTGGACGTTTGTGCAGTATTGAAAAGACAGGAGAAAAGCAAACAGAAACC	coding	Detected	Detected	Detected	Detected	Detected	Detected	9.008734168	9.115636309	9.588771821	7.827472387	8.279312666	8.386330686
A_23_P157038	0.004294715	-2.062366303	-1.044300597	down	5.522323666	6.566624263	NM_152755	245812	CNPY4	PRAT4B	Homo sapiens canopy FGF signaling regulator 4 (CNPY4), mRNA [NM_152755]	hs|chr7:99722740-99722799	ENST00000462193	GCCCCTTAATTGGCAGGTGTATGTGCTGACAGTACTGAAAGCTTTCCTCTTTAACTGATC	coding	Detected	Detected	Detected	Detected	Detected	Detected	5.301584605	5.429060259	5.836326135	6.72087115	6.502979319	6.47602232
A_33_P3376379	0.047946335	1.614605297	0.69118153	up	8.047912521	7.356730991	NM_001139459	163882	CNST	C1orf71|PPP1R64	Homo sapiens consortin, connexin sorting protein (CNST), transcript variant 2, mRNA [NM_001139459]	hs|chr1:246755126-246755185	ENST00000483271	CAAAACACCCTTTGTGAAGCCTCCAGAGATGAACAGGCCTTCTTGGGAAAGGACAAAAAA	coding	Detected	Detected	Detected	Detected	Detected	Detected	7.839931854	7.774474653	8.529331055	7.377644078	7.27340031	7.419148585
A_33_P3424462	0.025781011	2.48629599	1.313998058	up	6.926035907	5.61203785	NM_001139459	163882	CNST	C1orf71|PPP1R64	Homo sapiens consortin, connexin sorting protein (CNST), transcript variant 2, mRNA [NM_001139459]	hs|chr1:246811411-246811470	ENST00000483271	CTTGTTTTTGTAAGTTTTCCCTTGTCTCAAACATGAGGGAAAATTCTAGTTAACGTAAGC	coding	Detected	Detected	Detected	Detected	Detected	Detected	6.848789217	6.82243722	7.106881284	4.942278572	5.680186053	6.213648924
A_23_P9135	0.022206077	-1.767085822	-0.821372109	down	9.575646059	10.39701817	NM_033655	79937	CNTNAP3	CASPR3|CNTNAP3A	Homo sapiens contactin associated protein-like 3 (CNTNAP3), mRNA [NM_033655]	hs|chr9:39073363-39073304	ENST00000377561	ACTACCTTCACTGGCATTTCCATAGTCCTGGAATCCAGAGCCAAGTGGCCTATCTAAAAT	coding/noncoding	Detected	Detected	Detected	Detected	Detected	Detected	9.499640612	9.368587558	9.858710008	10.09968045	10.39369026	10.69768379
CUST_H6L_30980	0.003600451	-1.949314068	-0.962966552	down	7.653371303	8.616337856	NM_033655	79937	CNTNAP3	CASPR3|CNTNAP3A	Homo sapiens contactin associated protein-like 3 (CNTNAP3), mRNA [NM_033655]	hs|chr9:39072805-39072764		ATCCTCGCCAACAATGGGAAGTTTGCAGATTAGGTACAAGCTAGATAGACATCAAAATCC	coding	Detected	Detected	Detected	Detected	Detected	Detected	7.559183826	7.469422035	7.93150805	8.630803246	8.490897117	8.727313205
CUST_H6L_11701	0.017820564	-1.521512712	-0.605506388	down	9.200937435	9.806443823	NM_033655	79937	CNTNAP3	CASPR3|CNTNAP3A	Homo sapiens contactin associated protein-like 3 (CNTNAP3), mRNA [NM_033655]	hs|chr9:39175982-39171605		ATTAGCCAAGAAACACAAACCACAGATCCTCATGATGGGAAATGTGTCCTTCTCATGTCC	coding/noncoding	Detected	Detected	Detected	Detected	Detected	Detected	9.136613902	9.129171634	9.33702677	10.06143154	9.577249553	9.780650378
A_33_P3422728	0.009632561	-1.905162231	-0.929913853	down	8.39657289	9.326486743	NM_033655	79937	CNTNAP3	CASPR3|CNTNAP3A	Homo sapiens contactin associated protein-like 3 (CNTNAP3), mRNA [NM_033655]	hs|chr9:39086775-39086716	ENST00000493965	ATGGCTGATGGGCAACTTCACCAAGTGAAGATTAACAGAGAAGAAGCTGTGGTCATGGTA	coding	Detected	Detected	Detected	Detected	Detected	Detected	8.376908612	8.187655921	8.625154138	9.017659673	9.470930324	9.490870233
CUST_H6L_30983	0.04434446	-1.658663176	-0.730020949	down	7.518190281	8.24821123	NM_033655	79937	CNTNAP3	CASPR3|CNTNAP3A	Homo sapiens contactin associated protein-like 3 (CNTNAP3), mRNA [NM_033655]	hs|chr9:39149911-39149852		TAAGGCTCATCACCATTGGTGACAAAGCGGTGGATCCCATCTTAGTACAGCAGGGGGCGC	coding/noncoding	Detected	Detected	Detected	Detected	Detected	Detected	7.492940191	7.305471503	7.75615915	8.674372654	8.092653993	7.977607043
CUST_H6L_30997	0.027949951	-1.538793632	-0.621799764	down	8.294086041	8.915885806	NM_033655	79937	CNTNAP3	CASPR3|CNTNAP3A	Homo sapiens contactin associated protein-like 3 (CNTNAP3), mRNA [NM_033655]	hs|chr9:39132933-39118202		ACAAGATGGAACCCCACTGAGCTGGTGGGTTGGAAGAACCAATGAAACACACACTTCCTG	coding/noncoding	Detected	Detected	Detected	Detected	Detected	Detected	8.300200734	8.032188396	8.549868995	8.754044192	8.87334674	9.120266485
CUST_H6L_30987	0.034930321	-1.928859074	-0.947747741	down	8.648903941	9.596651682	NM_001201380	728577	CNTNAP3B		Homo sapiens contactin associated protein-like 3B (CNTNAP3B), mRNA [NM_001201380]	hs|chr9:43822630-43822689		CTTTTCAATTTCGAACGTGGAACAGAGCAGGACATTTGCTTTTCGGCGAACTTCAACGTG	coding	Detected	Detected	Detected	Detected	Detected	Detected	8.683602339	8.4828689	8.780240582	10.16417542	9.217180136	9.408599491
A_33_P3281667	0.041924305	-1.870529149	-0.903446448	down	8.406860887	9.310307334	NM_001201380	728577	CNTNAP3B		Homo sapiens contactin associated protein-like 3B (CNTNAP3B), mRNA [NM_001201380]	hs|chr9:43920412-43920471	ENST00000619138	ATGAAAACCAGAAAGAGTGAGTCTTCTGATTGGCAGCTGTGGCTGTCTCTATCATCGTGA	coding/noncoding	Detected	Detected	Detected	Detected	Detected	Detected	8.233376204	8.106821883	8.880384573	9.666259732	9.014146084	9.250516187
A_24_P356453	0.017903972	-1.619034746	-0.695133948	down	10.85559635	11.55073029	NM_001040431	28958	COA3	CCDC56|HSPC009|MITRAC12	Homo sapiens cytochrome c oxidase assembly factor 3 (COA3), mRNA [NM_001040431]	hs|chr17:40950487-40950128	ENST00000328434	TTATGGTTACACCTTCTACTCGATTTCCCAGGAGCGTTTCCTAGATGAGCTAGAAGACGA	coding	Detected	Detected	Detected	Detected	Detected	Detected	10.70338425	10.73387692	11.12952788	11.7692424	11.37684885	11.50609963
A_23_P39910	0.0037323	-1.968207458	-0.976882296	down	7.431088133	8.407970429	NM_001008215	493753	COA5	6330578E17Rik|C2orf64|Pet191	Homo sapiens cytochrome c oxidase assembly factor 5 (COA5), mRNA [NM_001008215]	hs|chr2:99216377-99216318	ENST00000328709	CTGGGCTATCTATCTGCACTGTCATTGCTAACTCCTGTCAGAATCACATGGATGAGTAGT	coding	Detected	Detected	Detected	Detected	Detected	Detected	7.301490996	7.26857752	7.723195882	8.296367425	8.398774046	8.528769814
A_33_P3725227	0.006647936	1.859235068	0.894709186	up	8.35505356	7.460344374	NM_015198	23242	COBL		Homo sapiens cordon-bleu WH2 repeat protein (COBL), transcript variant 2, mRNA [NM_015198]	hs|chr7:51085038-51084979	ENST00000462395	GAAATGTGTTTTGCCTCTGAATATCTTAAGTTGCTAATAAACGATTCTTGTTGGCAGGTT	coding/noncoding	Detected	Detected	Detected	Detected	Detected	Detected	8.322957559	8.173669761	8.56853336	7.69680058	7.25194508	7.432287463
A_23_P160809	0.000453477	-2.423542913	-1.277117628	down	9.560543271	10.8376609	NM_007357	22796	COG2	LDLC	Homo sapiens component of oligomeric golgi complex 2 (COG2), transcript variant 1, mRNA [NM_007357]	hs|chr1:230829207-230829266	ENST00000468893	AGAAAGTGACTCTGTTCTCTTAGCAACCGTCTGTAGCAAAGAAGTGCTTCCAGCATCACT	coding	Detected	Detected	Detected	Detected	Detected	Detected	9.46939446	9.517694646	9.694540705	11.02878142	10.69351637	10.7906849
A_32_P92399	0.010065799	-1.955670039	-0.967662979	down	9.850108873	10.81777185	NM_032382	84342	COG8	CDG2H|DOR1	Homo sapiens component of oligomeric golgi complex 8 (COG8), mRNA [NM_032382]	hs|chr16:69362884-69362825	ENST00000288022	CAAACACTTTCACTTTGAGCTGGGCAAATCTTACTTGGCATCAACTTGGATGGCTCGCAT	coding	Detected	Detected	Detected	Detected	Detected	Detected	9.754744678	9.796053302	9.999528641	11.20474451	10.5647866	10.68378445
CUST_H6L_28274	0.033790788	-2.246373771	-1.167597995	down	4.780343645	5.94794164	NM_004370	1303	COL12A1	BA209D8.1|COL12A1L|DJ234P15.1	Homo sapiens collagen, type XII, alpha 1 (COL12A1), transcript variant long, mRNA [NM_004370]	hs|chr6:75800005-75799946		ACAGATTCAATCAGATGCTGAATCAGATTCCAAATGATTACCAGTCCAGTCGCAACCAGC	coding/noncoding	Detected	Detected	Detected	Detected	Detected	Detected	4.759789634	4.4318047	5.1494366	6.555232751	5.672530753	5.616061416
A_23_P214168	0.000144103	-2.463884848	-1.300934832	down	7.326996321	8.627931153	NM_004370	1303	COL12A1	BA209D8.1|COL12A1L|DJ234P15.1	Homo sapiens collagen, type XII, alpha 1 (COL12A1), transcript variant long, mRNA [NM_004370]	hs|chr6:75794348-75794289	ENST00000322507	AGTGCATCAACGGGATACAGTTCCATATTGCCTTAAACCTCCTTGTTTTAGACACACTAA	coding	Detected	Detected	Detected	Detected	Detected	Detected	7.255493368	7.237404454	7.488091143	8.668663672	8.540442848	8.674686939
A_33_P3231953	0.0021845	-2.174348582	-1.120583246	down	4.53800533	5.658588575	NM_004370	1303	COL12A1	BA209D8.1|COL12A1L|DJ234P15.1	Homo sapiens collagen, type XII, alpha 1 (COL12A1), transcript variant long, mRNA [NM_004370]	hs|chr6:75822987-75822928	ENST00000345356	GCGAGGTGCAAACTGTTACATTTGACACAGAAGAAGTAAAGACATTATTTTATGGAAGTT	coding	Detected	Detected	Detected	Detected	Detected	Detected	4.545294525	4.267540823	4.80118064	5.604389701	5.628231464	5.743144561
CUST_H6L_65073	0.009831345	-2.279290967	-1.188585107	down	5.400202809	6.588787915	NM_004370	1303	COL12A1	BA209D8.1|COL12A1L|DJ234P15.1	Homo sapiens collagen, type XII, alpha 1 (COL12A1), transcript variant long, mRNA [NM_004370]	hs|chr6:75796174-75796115		TGAGTCTGTATGGAAATCTCACCACAGATAATGGTTAACGAACCGGGTCGACATCACAAA	coding/noncoding	Detected	Detected	Detected	Detected	Detected	Detected	5.418763469	5.114546377	5.66729858	6.983168304	6.323099281	6.460096161
A_23_P1331	0.01026102	-1.902549869	-0.927934269	down	10.75612615	11.68406041	NM_080801	1305	COL13A1	COLXIIIA1	Homo sapiens collagen, type XIII, alpha 1 (COL13A1), transcript variant 5, mRNA [NM_080801]	hs|chr10:71718811-71718870	ENST00000478219	GAGGTCCATGATATTTGCTAAGCTAGGTGTGTCTAAGAGTATTTTAAACCCTTATGGATT	coding/noncoding	Detected	Detected	Detected	Detected	Detected	Detected	10.68324796	10.66197866	10.92315181	12.02089519	11.38313321	11.64815285
A_23_P211212	0.005971572	-1.71796729	-0.780702568	down	12.62282643	13.403529	NM_030582	80781	COL18A1	KNO|KNO1|KS	Homo sapiens collagen, type XVIII, alpha 1 (COL18A1), transcript variant 1, mRNA [NM_030582]	hs|chr21:46933558-46933617	ENST00000359759	CGGTGGGGCTGGTTCTGTAATTGTGTGTGATGTGAAGCCAATTCAGACAGGCAAATAAAA	coding	Detected	Detected	Detected	Detected	Detected	Detected	12.52401282	12.476218	12.86824849	13.42948096	13.25582729	13.52527876
A_23_P31124	0.007091932	-1.583531063	-0.663145168	down	5.124583622	5.78772879	NM_030820	81578	COL21A1	COLA1L|FP633|dJ682J15.1|dJ708F5.1	Homo sapiens collagen, type XXI, alpha 1 (COL21A1), mRNA [NM_030820]	hs|chr6:55921701-55921642	ENST00000467045	GATTAATCGGAATGTTTGTTGTATGCCTTCATTTTCCATTTCACTTATATGTGCATGTCC	coding	Detected	Detected	Detected	Detected	Detected	Detected	4.946466079	5.250341267	5.17694352	5.973646831	5.704898988	5.684640551
A_23_P158096	0.028362113	-1.508447694	-0.593064671	down	8.728607824	9.321672496	NM_032888	85301	COL27A1	STLS	Homo sapiens collagen, type XXVII, alpha 1 (COL27A1), mRNA [NM_032888]	hs|chr9:117073738-117073797	ENST00000468565	GACAAAGTTTGGGGAATTTTTGAATTTTCCTAGCATCGCCCTTGTGCTCATCAGGTAATC	coding	Detected	Detected	Detected	Detected	Detected	Detected	8.706293863	8.714249359	8.765280251	9.635021738	9.027445835	9.302549913
CUST_H6L_42951	0.035303949	-1.77104211	-0.824598515	down	6.104145602	6.928744117	NM_001845	1282	COL4A1	BSVD|RATOR	Homo sapiens collagen, type IV, alpha 1 (COL4A1), mRNA [NM_001845]	hs|chr13:110827666-110827607		CCACAAGGTTCACCTGGCTTACCTGGAGACAAAGGTGCAAAAGGAGAGAAAGGGCAGGCA	coding/noncoding	Detected	Detected	Detected	Detected	Detected	Detected	5.937347799	5.933385527	6.441703481	7.320980714	6.821128538	6.644123099
A_23_P65240	0.005890915	-2.325565155	-1.21758136	down	10.92485467	12.14243603	NM_001845	1282	COL4A1	BSVD|RATOR	Homo sapiens collagen, type IV, alpha 1 (COL4A1), transcript variant 1, mRNA [NM_001845]	hs|chr13:110802406-110802347	ENST00000375820	AAAGGGTGCTAGGAGGTGTGGGTGCCTTCCATACTGTTTGCCCATTTTCATTCTTGTATT	coding	Detected	Detected	Detected	Detected	Detected	Detected	10.86904109	10.84471919	11.06080373	12.57580482	11.90132041	11.95018286
CUST_H6L_42952	0.010959177	-1.978576602	-0.984462921	down	6.155929376	7.140392297	NM_001845	1282	COL4A1	BSVD|RATOR	Homo sapiens collagen, type IV, alpha 1 (COL4A1), mRNA [NM_001845]	hs|chr13:110861745-110859826		TGAAAAGGGACAAATGGGCTTAAGTTTTCAAGGACCAAAAGGTGACAAGGGTGACCAAGG	coding/noncoding	Detected	Detected	Detected	Detected	Detected	Detected	6.052371479	5.984654548	6.4307621	7.479442769	6.99571657	6.946017552
A_23_P205031	0.008267504	-2.043543086	-1.031072661	down	10.67707003	11.7081427	NM_001846	1284	COL4A2	ICH|POREN2	Homo sapiens collagen, type IV, alpha 2 (COL4A2), mRNA [NM_001846]	hs|chr13:111165261-111165320	ENST00000360467	CCACGTTGTCCCTGAGATTTAACCCCTCCACTGCTGGGGGTGAGCTGTACTCTTCTGACT	coding	Detected	Detected	Detected	Detected	Detected	Detected	10.55222441	10.62660115	10.85238454	12.08517052	11.45739718	11.58186039
A_33_P3227400	0.007735639	-1.863765439	-0.898220303	down	7.194809336	8.093029639	NM_000092	1286	COL4A4	CA44	Homo sapiens collagen, type IV, alpha 4 (COL4A4), mRNA [NM_000092]	hs|chr2:227867523-227867464	ENST00000396625	GATGCCTGGTCTGCCATTGGCACTTAAATATTTGTTGTATTACGATTTATAATATGGTTC	coding/noncoding	Detected	Detected	Detected	Detected	Detected	Detected	7.116256223	7.030875565	7.43729622	7.838051309	8.157953879	8.28308373
A_23_P45365	0.000608122	-2.99833248	-1.58416037	down	7.518412951	9.102573321	NM_033380	1287	COL4A5	ASLN|ATS|CA54	Homo sapiens collagen, type IV, alpha 5 (COL4A5), transcript variant 2, mRNA [NM_033380]	hs|chrX:107940580-107940639	ENST00000328300	CAGAACTGGGAAACAACACTTGGTTAGTCTCTTTTAAGTTACAAAAAGCCAATTGATGTT	coding/noncoding	Detected	Detected	Detected	Detected	Detected	Detected	7.432687631	7.338585889	7.783965333	9.174947048	8.927142607	9.205630309
CUST_H6L_72802	2.06E-05	-1.689329966	-0.756451148	down	7.388629267	8.145080415	NM_033380	1287	COL4A5	ASLN|ATS|CA54	Homo sapiens collagen, type IV, alpha 5 (COL4A5), transcript variant 2, mRNA [NM_033380]	hs|chrX:107936043-107936102		GTTTGCAACTTTGCTTCAAGAAATGACTATTCTTACTGGCTCTCTACCCCAGAGCCCATG	coding/noncoding	Detected	Detected	Detected	Detected	Detected	Detected	7.355380258	7.427562311	7.382945231	8.181526799	8.156442534	8.097271911
CUST_H6L_72800	0.003827822	-3.324704352	-1.733226055	down	4.159351996	5.892578052	NM_000495	1287	COL4A5	ASLN|ATS|CA54	Homo sapiens collagen, type IV, alpha 5 (COL4A5), transcript variant 1, mRNA [NM_000495]	hs|chrX:107840645-107840704		ATCTAAAGGTGAACCTGGTGATATCCTCACTTTTCCAGGAATGAAGGGTGACAAAGGAGA	coding/noncoding	Detected	Detected	Detected	Detected	Detected	Detected	4.303650764	3.776828693	4.397576531	6.317473886	5.712653658	5.64760661
CUST_H6L_31998	0.001423452	-4.156461584	-2.055355878	down	4.918051408	6.973407286	ENST00000470339	1287	COL4A5	ASLN|ATS|CA54	collagen, type IV, alpha 5 [Source:HGNC Symbol;Acc:2207] [ENST00000470339]	hs|chrX:107812137-107812196		AGAAGGGATATAGTGTCTTCAGGTCTTGGCTATTACATAAAGTATGCTCTGACTATAATT	coding	Detected	Detected	Detected	Detected	Detected	Detected	4.887479995	4.683606378	5.18306785	7.316996792	6.568977113	7.034247952
CUST_H6L_32000	0.001391485	-1.776131932	-0.82873875	down	4.330377034	5.159115784	ENST00000483338	1287	COL4A5	ASLN|ATS|CA54	collagen, type IV, alpha 5 [Source:HGNC Symbol;Acc:2207] [ENST00000483338]	hs|chrX:107869983-107870042		CTGCGTGTCTGAGATAGTCCTCTGAATACAGTTTTACAATTCCCTCTACTTCTCTCTTCA	coding	Detected	Detected	Detected	Detected	Detected	Detected	4.432380209	4.340987274	4.21776362	4.990122303	5.249102639	5.238122411
A_23_P83818	0.037790432	-1.892756722	-0.920488992	down	7.170921378	8.09141037	NM_000093	1289	COL5A1	EDSC	Homo sapiens collagen, type V, alpha 1 (COL5A1), transcript variant 1, mRNA [NM_000093]	hs|chr9:137734063-137734122	ENST00000618395	CCCATCGCGGACATCATGTTCAATGACTTCGGTGAAGCGTCACAGAAATTTGGATTTGAA	coding	Detected	Detected	Detected	Detected	Detected	Detected	6.85829599	7.137199493	7.517268651	8.539765725	7.976419101	7.758046283
A_32_P32254	0.016236197	-1.53685035	-0.61997669	down	9.708571699	10.32854839	NM_001848	1291	COL6A1	OPLL	Homo sapiens collagen, type VI, alpha 1 (COL6A1), mRNA [NM_001848]	hs|chr21:47424836-47424895	ENST00000361866	ATAGTGATGTGTTCGACGTTTTATCAAAGGCCCCCTTTCTATGTTCATGTTAGTTTTGCT	coding	Detected	Detected	Detected	Detected	Detected	Detected	9.800545185	9.667150064	9.658019848	10.61313425	10.25869352	10.11381739
CUST_H6L_04226	0.00648141	-1.760207625	-0.815745612	down	8.566734744	9.382480356	NM_000094	1294	COL7A1	EBD1|EBDCT|EBR1|NDNC8	Homo sapiens collagen, type VII, alpha 1 (COL7A1), mRNA [NM_000094]	hs|chr3:48601566-48601507		CCAAGCCTGTGATGACATGGTGCTGATTCTGGGGGGCATTAAAGCTGCTGTTTTAAAAGG	coding/noncoding	Detected	Detected	Detected	Detected	Detected	Detected	8.409621517	8.487963841	8.802618875	9.550296519	9.20254832	9.39459623
A_23_P116173	0.001638234	-2.174487582	-1.12067547	down	5.145839672	6.266515142	NM_001136105	120376	COLCA2	C11orf93|CASC13	Homo sapiens colorectal cancer associated 2 (COLCA2), transcript variant 3, mRNA [NM_001136105]	hs|chr11:111179265-111179324	ENST00000398035	CACAGTTTACATGTCACTATTTCCAATTTTCTGATGCTAAGCATTCATATGAAGTCCTCA	coding	Detected	Detected	Detected	Detected	Detected	Detected	5.107242319	4.954430896	5.375845801	6.425678418	6.223755543	6.150111466
CUST_H6L_22866	0.027740059	-1.976057461	-0.982624899	down	5.172809639	6.155434538	ENST00000492423	64708	COPS7B	CSN7B|SGN7b	COP9 signalosome subunit 7B [Source:HGNC Symbol;Acc:16760] [ENST00000492423]	hs|chr2:232653728-232653787		TGGGCTGTTTAATAGGAGTAGATTCATGCATTCTTAAGGACCAGAAACCTCCAGTGCAAT	coding	Detected	Detected	Detected	Detected	Detected	Detected	5.242200788	4.87172051	5.404507619	6.531406007	5.697834504	6.237063103
CUST_H6L_06200	0.001560591	1.817957711	0.86231864	up	9.737507998	8.875189358	NM_025147	80219	COQ10B		Homo sapiens coenzyme Q10 homolog B (S. cerevisiae) (COQ10B), mRNA [NM_025147]	hs|chr2:198324662-198324721		AGCTTCCTGTGGTATACTGATGAGCAGAACTCTTCCACTACATACCTCAATTTTGCCTAA	coding/noncoding	Detected	Detected	Detected	Detected	Detected	Detected	9.74182165	9.55512463	9.915577714	8.925247361	8.789851193	8.910469519
A_33_P3354858	0.001878188	1.670068355	0.739907153	up	10.19700676	9.457099607	NM_025147	80219	COQ10B		Homo sapiens coenzyme Q10 homolog B (S. cerevisiae) (COQ10B), mRNA [NM_025147]	hs|chr2:198338634-198338693	ENST00000263960	GTCCATCACACATAAAGGCAAAAAAGAACTGGTGCCACCTGCTTCTGACTTTAGTTTGTT	coding/noncoding	Detected	Detected	Detected	Detected	Detected	Detected	10.15174671	10.14058768	10.29868589	9.59572961	9.294662152	9.480907059
A_23_P102037	0.000103489	1.770198827	0.823911412	up	10.10302483	9.279113419	NM_025147	80219	COQ10B		Homo sapiens coenzyme Q10 homolog B (S. cerevisiae) (COQ10B), mRNA [NM_025147]	hs|chr2:198338889-198338948	ENST00000263960	CATCACCATTGCTAGAATACTGGCATGATTCTTCTGAGCAGAAGTTGAAACTGTAAATTT	coding/noncoding	Detected	Detected	Detected	Detected	Detected	Detected	10.0792589	10.04934746	10.18046813	9.23773704	9.249101008	9.350502208
A_24_P398972	0.036442885	1.58795168	0.667167013	up	8.795234348	8.128067335	NM_016138	10229	COQ7	CAT5|CLK-1|CLK1	Homo sapiens coenzyme Q7 homolog, ubiquinone (yeast) (COQ7), transcript variant 1, mRNA [NM_016138]	hs|chr16:19091103-19091162	ENST00000321998	CTGGCTTTGAAGGGTAGTGGACACCAGGATCCTTTGGATTAATCCTCTGCCACCTCTCTC	coding	Detected	Detected	Detected	Detected	Detected	Detected	8.614206012	8.626320466	9.145176567	8.327140475	7.894685563	8.162375968
CUST_H6L_25887	0.004028454	-2.073287073	-1.05191989	down	3.402996936	4.454916826	BC071812	285521	COX18	COX18HS	Homo sapiens COX18 cytochrome c oxidase assembly homolog (S. cerevisiae), mRNA (cDNA clone IMAGE:6452620), partial cds. [BC071812]	hs|chr4:73934343-73934284		AACAGGAACGGAATCAGCAGCAACATTAAGGCAGTGAGCCATTTTACAGGAAGAATGAGC	coding	Detected	Detected	Not Detected	Detected	Detected	Detected	3.573968676	3.262320604	3.372701528	4.500481891	4.17220841	4.692060177
CUST_H6L_28818	0.027293238	1.691273161	0.758109691	up	5.920478509	5.162368818	ENST00000466853	90639	COX19		cytochrome c oxidase assembly homolog 19 (S. cerevisiae) [Source:HGNC Symbol;Acc:28074] [ENST00000466853]	hs|chr7:1012700-1012641		TCAGGACTGTGGAATTGTTTGCCCTTGAAATGGAGGCTTATCAGATGAAATTGTACCAAA	coding	Detected	Detected	Detected	Detected	Detected	Detected	5.618738141	5.954149413	6.188547973	5.321578167	4.86327566	5.302252626
A_24_P53282	0.014225616	-1.674680533	-0.743885909	down	9.235956222	9.979842131	NM_001304	1362	CPD	GP180	Homo sapiens carboxypeptidase D (CPD), transcript variant 1, mRNA [NM_001304]	hs|chr17:28795047-28795106	ENST00000225719	GTTTTAGCTAAAATTTTGGGGATATGATTTGGGTCTTTGATTAATGTCAGCTGAACTTGG	coding	Detected	Detected	Detected	Detected	Detected	Detected	9.119127002	9.236778327	9.351963338	10.29254063	9.726730114	9.920255646
A_32_P225355	5.06E-05	8.402848986	3.070878557	up	9.287418843	6.216540286	NM_182485	132864	CPEB2	CPE-BP2|CPEB-2|hCPEB-2	Homo sapiens cytoplasmic polyadenylation element binding protein 2 (CPEB2), transcript variant B, mRNA [NM_182485]	hs|chr4:15070793-15070852	ENST00000382395	ATTTAGCATTTATATATTTGTGTATGGAAAACACTTGATATTTTATCCCTGTTGCATCTG	coding	Detected	Detected	Detected	Detected	Detected	Detected	9.232879838	9.133244752	9.496131939	6.000716176	6.21094768	6.437957002
CUST_H6L_25630	0.000403301	4.72572913	2.240536939	up	11.08869238	8.848155438	ENST00000503926	132864	CPEB2	CPE-BP2|CPEB-2|hCPEB-2	cytoplasmic polyadenylation element binding protein 2 [Source:HGNC Symbol;Acc:21745] [ENST00000503926]	hs|chr4:15018849-15018908		CTTTGGAAAATTCCCTTATCGATATTATGAGAGCAGAGCATGATCCTCTTAAGGGTAGGT	coding	Detected	Detected	Detected	Detected	Detected	Detected	11.0880802	10.85283516	11.32516177	9.091902109	8.563187554	8.889376653
A_23_P251937	0.000247712	2.406252512	1.266788047	up	10.31101864	9.044230589	NM_030627	80315	CPEB4	CPE-BP4|hCPEB-4	Homo sapiens cytoplasmic polyadenylation element binding protein 4 (CPEB4), mRNA [NM_030627]	hs|chr5:173386991-173387050	ENST00000334035	GTATGTCAGTTAATTGTACTACTTGGCTGAATTTCCATATAGTTTTTACTGTGTATGGGG	coding	Detected	Detected	Detected	Detected	Detected	Detected	10.29038535	10.32045159	10.32221897	9.170270584	8.842017941	9.120403243
CUST_H6L_29442	0.049149571	-1.545341882	-0.627926047	down	5.393421138	6.021347185	ENST00000465132	10898	CPSF4	CPSF30|NAR|NEB1	cleavage and polyadenylation specific factor 4, 30kDa [Source:HGNC Symbol;Acc:2327] [ENST00000465132]	hs|chr7:99050700-99050759		CTCAATGCCAAGGGCACCCTGAGTTTGGTTATGGGAGTCGGGAGTTGAGCCAAGAGGAAG	coding	Detected	Detected	Detected	Detected	Detected	Detected	5.246475067	5.484884936	5.448903412	6.436340561	5.736873655	5.89082734
A_23_P407992	0.000887017	1.90099389	0.926753895	up	6.680883372	5.754129477	NM_020825	57585	CRAMP1L		Homo sapiens Crm, cramped-like (Drosophila) (CRAMP1L), mRNA [NM_020825]	hs|chr16:1726962-1727021	ENST00000293925	ATAACCTTTTTAGTTTAATAGCATCTTTAATTAGATCACAGCATTGAATTCAAAATTTCT	coding	Detected	Detected	Detected	Detected	Detected	Detected	6.571305872	6.618780634	6.85256361	5.869372406	5.700740549	5.692275475
A_23_P157117	0.000760075	3.075227889	1.620693325	up	12.00088851	10.38019519	NM_182898	9586	CREB5	CRE-BPA|CREB-5	Homo sapiens cAMP responsive element binding protein 5 (CREB5), transcript variant 1, mRNA [NM_182898]	hs|chr7:28859103-28859162	ENST00000409603	CTTGGGAAACGCTTTGGTGCTTTTCTCCAGTTTTCTGGTACCAGTTACTTGTTTATAAAC	coding/noncoding	Detected	Detected	Detected	Detected	Detected	Detected	11.98398686	11.7596953	12.25898338	10.55598815	10.21215368	10.37244374
CUST_H6L_28992	0.001143743	3.445790269	1.784834893	up	11.30262072	9.517785828	NM_182898	9586	CREB5	CRE-BPA|CREB-5	Homo sapiens cAMP responsive element binding protein 5 (CREB5), transcript variant 1, mRNA [NM_182898]	hs|chr7:28865152-28865211		CAAAAAGGTGCTGTCACTTTAAGTTCTGGACTTGGGGTTCTTTGTATTTGTAAACAGCAA	coding/noncoding	Detected	Detected	Detected	Detected	Detected	Detected	11.30041672	11.05786471	11.54958074	9.787936472	9.230706683	9.53471433
A_23_P404606	6.59E-06	10.54930099	3.399075503	up	9.685300265	6.286224762	NM_153607	153222	CREBRF	C5orf41|LRF	Homo sapiens CREB3 regulatory factor (CREBRF), transcript variant 1, mRNA [NM_153607]	hs|chr5:172563805-172563864	ENST00000296953	AGTTCTCTAAAGGTTTTCTGTGTTCATACATGGTATACAGATAGCTCATAATGAAGTCCA	coding	Detected	Detected	Detected	Detected	Detected	Detected	9.69070118	9.626561651	9.738637962	6.460295903	6.096400134	6.301978249
A_23_P394986	0.003614965	2.393505728	1.259125259	up	5.189792086	3.930666827	NM_153836	200407	CREG2		Homo sapiens cellular repressor of E1A-stimulated genes 2 (CREG2), mRNA [NM_153836]	hs|chr2:101965507-101965449	ENST00000324768	TCATTAAAGGTCACTGCTGCTTCAAAGGACTTTGCCCAGTGGATGCCATTCATAACCACA	coding	Detected	Detected	Detected	Not Detected	Detected	Detected	5.15214677	5.222598141	5.194631346	3.794778704	3.663995061	4.333226717
CUST_H6L_24219	0.024657324	2.000667951	1.000481744	up	5.163362085	4.162880341	ENST00000491527	78987	CRELD1	AVSD2|CIRRIN	cysteine-rich with EGF-like domains 1 [Source:HGNC Symbol;Acc:14630] [ENST00000491527]	hs|chr3:9976663-9976722		GTGTAGGGCTAGGAACTCTTGGGGAGCACTTATTCATTCAACAAATAGCACTGAACATCT	coding	Detected	Detected	Detected	Detected	Detected	Detected	4.845223925	4.985074513	5.659787818	4.341809921	3.900447062	4.24638404
A_33_P3355208	0.020139471	-1.937563832	-0.95424384	down	4.281818927	5.236062766	NM_001243745	54677	CROT	COT	Homo sapiens carnitine O-octanoyltransferase (CROT), transcript variant 3, mRNA [NM_001243745]	hs|chr7:86989366-86989425		CCGGATTCCTTTGTTCTCAATTTTGAGCCTTGAGTTGTTTTAATTAAAGAGGGGTAAAGG	coding	Detected	Detected	Detected	Detected	Detected	Detected	4.097575539	3.962078353	4.785802888	5.240847197	5.216335607	5.251005496
A_23_P168669	0.019124025	-2.163432008	-1.113321781	down	6.065527181	7.178848962	NM_021151	54677	CROT	COT	Homo sapiens carnitine O-octanoyltransferase (CROT), transcript variant 2, mRNA [NM_021151]	hs|chr7:87027998-87028057	ENST00000331536	ATTAAACTGAGTGCTGGGAGTGAGTTGGTAATATGAGATGGGAAGGAATGTTGACTTGCT	coding	Detected	Detected	Detected	Detected	Detected	Detected	5.923317554	5.77843751	6.494826479	7.548331827	6.885389869	7.102825189
CUST_H6L_04691	0.005966816	-2.226078691	-1.154504592	down	5.84081599	6.995320583	NM_001143935	54677	CROT	COT	Homo sapiens carnitine O-octanoyltransferase (CROT), transcript variant 1, mRNA [NM_001143935]	hs|chr7:87005041-87005202		GGCACGAGAATATCTGATTGGTCTTGATCCAGAGAACTTGGCTTTGTTAGAAAAAATTCA	coding/noncoding	Detected	Detected	Detected	Detected	Detected	Detected	5.716393909	5.736873655	6.069180408	7.363282106	6.814384092	6.80829555
CUST_H6L_12929	0.001353861	1.529757441	0.613302917	up	9.934975257	9.32167234	NM_181715	200186	CRTC2	TORC-2|TORC2	Homo sapiens CREB regulated transcription coactivator 2 (CRTC2), mRNA [NM_181715]	hs|chr1:153925095-153924912		GAACTTGCTAGATGACAAGCATTTGCTGAAGCCATGGGATGCTAAGAAGCTATCCTCATC	coding	Detected	Detected	Detected	Detected	Detected	Detected	9.914489964	9.829518965	10.06091684	9.364689221	9.352619196	9.247708604
A_23_P12173	0.002557174	1.596486756	0.674900585	up	10.15554116	9.480640574	NM_181715	200186	CRTC2	TORC-2|TORC2	Homo sapiens CREB regulated transcription coactivator 2 (CRTC2), mRNA [NM_181715]	hs|chr1:153920247-153920188	ENST00000487235	CTCACCACTCTTCCCCTTGCAGTGGAGGAGAGAGCCAGAGTGGATACTATTTTTTATTAA	coding	Detected	Detected	Detected	Detected	Detected	Detected	10.07228137	10.10395675	10.29038535	9.61107078	9.355126921	9.475724023
A_23_P77228	0.003699854	1.558483294	0.64014269	up	8.763578862	8.123436172	NM_022769	64784	CRTC3	TORC-3|TORC3	Homo sapiens CREB regulated transcription coactivator 3 (CRTC3), transcript variant 1, mRNA [NM_022769]	hs|chr15:91187847-91187906	ENST00000420329	TTGTCCTTAGGTCTATGAGTGAGTCCGATCTTTTCTTGTGAAAGGTTTTGGGCATCGTAC	coding	Detected	Detected	Detected	Detected	Detected	Detected	8.684158006	8.699063091	8.907515491	8.260526193	8.11467427	7.995108053
A_24_P407235	0.004629685	1.87323123	0.905528995	up	8.498021257	7.592492262	NM_004075	1407	CRY1	PHLL1	Homo sapiens cryptochrome circadian clock 1 (CRY1), mRNA [NM_004075]	hs|chr12:107385541-107385482	ENST00000552790	ATTAGTATAGACCCATCGATATATTTTTGATAATTTTTCATGTATGGTAAAGTTAAAATG	coding/noncoding	Detected	Detected	Detected	Detected	Detected	Detected	8.406222028	8.527133048	8.560708695	7.845071177	7.321979781	7.610425827
A_23_P127394	0.001699318	2.181117434	1.125067449	up	8.399588397	7.274520949	NM_021117	1408	CRY2	HCRY2|PHLL2	Homo sapiens cryptochrome circadian clock 2 (CRY2), transcript variant 1, mRNA [NM_021117]	hs|chr11:45904680-45904739	ENST00000443527	AGATGGTTGCAGGCAAAATGCACTTTATAGAGATTTTCTATTGCTGGGAAGGTGTGTTTC	coding	Detected	Detected	Detected	Detected	Detected	Detected	8.275970113	8.381612967	8.541182112	7.531011155	7.123487574	7.169064118
A_33_P3354945	0.043059707	1.582721815	0.662407704	up	9.472208144	8.80980044	NM_172210	1435	CSF1	CSF-1|MCSF	Homo sapiens colony stimulating factor 1 (macrophage) (CSF1), transcript variant 2, mRNA [NM_172210]	hs|chr1:110466137-110466196	ENST00000369801	AATGGGCACTAATTGGGTCCCAGAAGAAGCCTCTGGAGAGGCCAGTGAGATTCCCGTACC	coding	Detected	Detected	Detected	Detected	Detected	Detected	9.267563377	9.237912932	9.911148122	8.867579747	8.86283032	8.698991253
A_23_P133408	0.000540563	3.190476114	1.673771733	up	8.540534699	6.866762966	NM_000758	1437	CSF2	GMCSF	Homo sapiens colony stimulating factor 2 (granulocyte-macrophage) (CSF2), mRNA [NM_000758]	hs|chr5:131411452-131411511	ENST00000296871	AACCCAGATTATCACCTTTGAAAGTTTCAAAGAGAACCTGAAGGACTTTCTGCTTGTCAT	coding	Detected	Detected	Detected	Detected	Detected	Detected	8.431530683	8.348929695	8.841143719	6.997197805	6.813118518	6.789972575
A_23_P134835	0.031241202	1.629854892	0.704743525	up	6.253035012	5.548291487	NM_018371	55790	CSGALNACT1	CSGalNAcT-1|ChGn|beta4GalNAcT	Homo sapiens chondroitin sulfate N-acetylgalactosaminyltransferase 1 (CSGALNACT1), transcript variant 2, mRNA [NM_018371]	hs|chr8:19262014-19261955	ENST00000454498	AGCAGTTCTACTCGATCACCAAGATGCTTCTGAAAATTGCATTTTATTACCATTTCAAAC	coding/noncoding	Detected	Detected	Detected	Detected	Detected	Detected	6.081463975	6.023627443	6.654013619	5.397384899	5.577199558	5.670290003
A_33_P3266255	0.000683999	1.975460527	0.982189019	up	8.524583949	7.54239493	NM_018590	55454	CSGALNACT2	CHGN2|GALNACT-2|GALNACT2|PRO0082	Homo sapiens chondroitin sulfate N-acetylgalactosaminyltransferase 2 (CSGALNACT2), mRNA [NM_018590]	hs|chr10:43655983-43656042	ENST00000374466	TGGTGTATTTTGGTAAAGAAGGACTGTCTAAAGTCAAGTCTATCCTAGAATCTGTCACCA	coding/noncoding	Detected	Detected	Detected	Detected	Detected	Detected	8.504814705	8.469848382	8.59908876	7.733234326	7.46290767	7.431042795
A_23_P149892	0.003754884	2.191419412	1.131865625	up	8.919037968	7.787172343	NM_018590	55454	CSGALNACT2	CHGN2|GALNACT-2|GALNACT2|PRO0082	Homo sapiens chondroitin sulfate N-acetylgalactosaminyltransferase 2 (CSGALNACT2), mRNA [NM_018590]	hs|chr10:43679826-43679885	ENST00000374466	CATGGTGGTTCAGAATAGATGAGCATAGCATGGTTTTGTTTGTTTTTGCTTTCAATTTTC	coding/noncoding	Detected	Detected	Detected	Detected	Detected	Detected	8.793084372	8.832008705	9.132020828	8.044838239	7.514681293	7.801997496
A_33_P3402526	0.005630019	2.086999109	1.061429985	up	8.614578511	7.553148526	NM_018590	55454	CSGALNACT2	CHGN2|GALNACT-2|GALNACT2|PRO0082	Homo sapiens chondroitin sulfate N-acetylgalactosaminyltransferase 2 (CSGALNACT2), mRNA [NM_018590]	hs|chr10:43678931-43678990	ENST00000538229	GAAATAGAGACGCATCTTCATAAACAGGCATACAGGACAAACAGCGAAGCTGTTGGTTGA	coding	Detected	Detected	Detected	Detected	Detected	Detected	8.447586293	8.481374962	8.914774277	7.802209535	7.457006057	7.400229986
CUST_H6L_19868	0.009394055	2.457378125	1.297119867	up	3.581466804	2.284346937	ENST00000580061	1453	CSNK1D	ASPS|CKIdelta|FASPS2|HCKID	casein kinase 1, delta [Source:HGNC Symbol;Acc:2452] [ENST00000580061]	hs|chr17:80213228-80213169		ATTATTATGGCCATTAATTCACAGAGGAAATGGAAATTTGCTGAGCCTCAGCCTTGAGGC	coding	Detected	Detected	Detected	Not Detected	Not Detected	Not Detected	3.445630712	3.467798223	3.830971476	2.733893237	1.882590461	2.236557112
A_24_P234792	0.003130916	1.573266479	0.653763054	up	8.670365731	8.016602677	NM_001044723	1456	CSNK1G3	CKI-gamma 3|CSNK1G3L	Homo sapiens casein kinase 1, gamma 3 (CSNK1G3), transcript variant 4, mRNA [NM_001044723]	hs|chr5:122952072-122952131	ENST00000345990	GGGTTTTTTGGATTGTACAGTGTTTATATGATCTGAACTCCTTATACATAAGAAGGTGTG	coding	Detected	Detected	Detected	Detected	Detected	Detected	8.651402106	8.589651151	8.770043936	8.169699357	7.864524024	8.015584651
A_23_P14915	0.004060929	2.032514343	1.023265533	up	8.536486535	7.513221001	NM_001896	1459	CSNK2A2	CK2A2|CSNK2A1	Homo sapiens casein kinase 2, alpha prime polypeptide (CSNK2A2), mRNA [NM_001896]	hs|chr16:58192239-58192180	ENST00000262506	ACTTTTCCATAAGCAGAACAAGAACCAAATCAAACGTCTTAACGCGTATAGAGAGATCAC	coding/noncoding	Detected	Detected	Detected	Detected	Detected	Detected	8.41013285	8.397309963	8.802016791	7.730666009	7.372233467	7.436763528
A_33_P3224070	0.002581893	2.544273762	1.347253912	up	8.999497877	7.652243966	NM_033027	64651	CSRNP1	AXUD1|CSRNP-1|FAM130B|TAIP-3|URAX1	Homo sapiens cysteine-serine-rich nuclear protein 1 (CSRNP1), mRNA [NM_033027]	hs|chr3:39184605-39184546	ENST00000514182	ATTGACAGCCAGTTTGAGGACACTGTCCCAGCATCTCTAATGGAGCCTGTGCCGGTGTGA	coding	Detected	Detected	Detected	Detected	Detected	Detected	8.840900066	8.780637799	9.376955767	7.782421942	7.558408676	7.615901279
A_23_P121011	0.003493399	2.812767181	1.491990142	up	8.921036779	7.429046637	NM_033027	64651	CSRNP1	AXUD1|CSRNP-1|FAM130B|TAIP-3|URAX1	Homo sapiens cysteine-serine-rich nuclear protein 1 (CSRNP1), mRNA [NM_033027]	hs|chr3:39184219-39184160	ENST00000514182	GCGTGATGTTCCTTAGCCCAAAGACGGTGAGACAGGGCTGAAATCAGGTGGCTTCTGCCA	coding	Detected	Detected	Detected	Detected	Detected	Detected	8.864435285	8.67115521	9.227519842	7.783428846	7.217800458	7.285910606
A_33_P3420043	0.042154439	-1.602461175	-0.680289403	down	3.978042873	4.658332276	NM_001172173	80034	CSRNP3	FAM130A2|PPP1R73|TAIP-2|TAIP2	Homo sapiens cysteine-serine-rich nuclear protein 3 (CSRNP3), transcript variant 1, mRNA [NM_001172173]	hs|chr2:166514470-166514529	ENST00000409664	CCACCGGGAGATGTTGAGAGAACACCTTAGGGAGGAAAAGCTGAACTCCTTAAAACTAAA	coding	Detected	Detected	Detected	Detected	Detected	Detected	4.078077116	3.573968676	4.282082827	4.532929909	4.597090614	4.844976304
A_23_P148541	0.028939389	3.138977289	1.650294591	up	3.69084349	2.040548899	NM_139250	246100	CTAG1A	ESO1|LAGE2A	Homo sapiens cancer/testis antigen 1A (CTAG1A), mRNA [NM_139250]	hs|chrX:153815008-153815067	ENST00000328435	TGATTGTTTGTCGCTGGAGGAGGACGGCTTACATGTTTGTTTCTGTAGAAAATAAAACTG	coding	Detected	Detected	Detected	Not Detected	Not Detected	Detected	3.089034139	3.679945255	4.303551077	1.594769567	1.79845894	2.728418191
CUST_H6L_37749	0.006084472	1.526696149	0.610412958	up	11.70409029	11.09367734	NM_022802	1488	CTBP2		Homo sapiens C-terminal binding protein 2 (CTBP2), transcript variant 2, mRNA [NM_022802]	hs|chr10:126677963-126677904		ATGTTGCAGTGTTGAAACTACAAGAGCTAGAAAACTGAAGATGTCGTCTGCTTACGGAAG	coding/noncoding	Detected	Detected	Detected	Detected	Detected	Detected	11.62842704	11.67209078	11.81175306	11.29175819	10.96018432	11.0290895
A_32_P76060	0.019564196	1.508365793	0.592986338	up	8.599498105	8.006511767	NM_016396	51496	CTDSPL2	HSPC058|HSPC129	Homo sapiens CTD (carboxy-terminal domain, RNA polymerase II, polypeptide A) small phosphatase like 2 (CTDSPL2), mRNA [NM_016396]	hs|chr15:44819366-44819425	ENST00000558373	TGGGATTTGTTGAAAGCATTGTGTAACTTCTATAAACGGCTATTTTCTTGTAACTGTCAG	coding	Detected	Detected	Detected	Detected	Detected	Detected	8.571944261	8.448989156	8.777560899	8.230737208	7.800268352	7.988529742
A_23_P207967	0.019953708	-1.676229881	-0.745220016	down	8.997718821	9.742938837	NM_014772	9811	CTIF	Gm672|KIAA0427	Homo sapiens CBP80/20-dependent translation initiation factor (CTIF), transcript variant 1, mRNA [NM_014772]	hs|chr18:46389183-46389242	ENST00000256413	CTCCAAGAAGCCAAGTCCCAGTCTGTTTTCTGGCATCAGACACCGGCCCGTGTTCCTTGT	coding	Detected	Detected	Detected	Detected	Detected	Detected	8.913039309	9.051111226	9.029005928	10.11553182	9.462407535	9.65087715
CUST_H6L_26614	0.026420336	-1.523349898	-0.607247352	down	7.098243499	7.705490851	ENST00000509868	1501	CTNND2	GT24|NPRAP	catenin (cadherin-associated protein), delta 2 [Source:HGNC Symbol;Acc:2516] [ENST00000509868]	hs|chr5:11565056-11508494		GAAGCAGAAGGAAAACACTTCACCTCCCTACCTCTACATCTGTTGTTTCAACCTGAAGTC	coding	Detected	Detected	Detected	Detected	Detected	Detected	7.240169844	7.270232876	6.784327777	7.722222947	7.836502858	7.557746749
A_23_P127676	0.000538023	-1.859603195	-0.89499481	down	8.274861499	9.169856309	NM_014633	9646	CTR9	SH2BP1|TSBP|p150|p150TSP	Homo sapiens CTR9, Paf1/RNA polymerase II complex component (CTR9), mRNA [NM_014633]	hs|chr11:10800906-10800965	ENST00000361367	TAAACCCAGATGCTAAATCATTCCTACAAAGGTTTGACTGAAACTGTGGCAGATGTCTCA	coding	Detected	Detected	Detected	Detected	Detected	Detected	8.189727683	8.206535662	8.428321152	9.251265997	9.15728885	9.101014079
CUST_H6L_11953	0.004865208	3.545255385	1.825889557	up	6.564235126	4.738345569	NM_007272	11330	CTRC	CLCR|ELA4	Homo sapiens chymotrypsin C (caldecrin) (CTRC), mRNA [NM_007272]	hs|chr1:15769916-15769975		ATGATATTGCCCTCATCAAGCTTGCAGAGCATGTGGAGCTGAGTGACACCATCCAGGTGG	coding/noncoding	Detected	Detected	Detected	Detected	Detected	Detected	6.522995644	6.692147203	6.477562529	5.348810665	4.284320144	4.581905898
A_24_P90900	0.040058162	1.540524869	0.623421972	up	4.959858132	4.33643616	NM_001907	1506	CTRL	CTRL1	Homo sapiens chymotrypsin-like (CTRL), mRNA [NM_001907]	hs|chr16:67964417-67964358	ENST00000576915	CCAGTACACAACACGCATCTCGCCAGTTTGCCTGGCATCCTCAAACGAGGCTCTGACTGA	coding	Detected	Detected	Detected	Not Detected	Detected	Detected	4.95232595	4.790777822	5.136470624	3.971686847	4.529126335	4.508495298
A_33_P3287631	0.012740715	-1.532508502	-0.615895078	down	9.938605785	10.55450086	NM_147780	1508	CTSB	APPS|CPSB	Homo sapiens cathepsin B (CTSB), transcript variant 2, mRNA [NM_147780]	hs|chr8:11700092-11700033	ENST00000353047	TCCTTCCAGTTTCAAGTAGAATATATTCATAACCTCAATAAAGTTCTCCCTGCTCCCAAA	coding	Detected	Detected	Detected	Detected	Detected	Detected	10.05696739	10.04425086	9.714599106	10.69918691	10.57403952	10.39027616
A_33_P3283480	0.000495856	-1.909282345	-0.933030464	down	6.628834531	7.561864996	NM_148170	1075	CTSC	CPPI|DPP-I|DPP1|DPPI|HMS|JP|JPD|PALS|PDON1|PLS	Homo sapiens cathepsin C (CTSC), transcript variant 2, mRNA [NM_148170]	hs|chr11:88054087-88054028	ENST00000524463	GGATCAACTCCATCTTACTAACCATTTGATTCCCTATGTATTACACGATATATGACCAAT	coding	Detected	Detected	Detected	Detected	Detected	Detected	6.683041148	6.468428792	6.735033654	7.554178968	7.632524445	7.498891574
A_33_P3418025	0.000177263	-1.630619379	-0.705420066	down	8.99524909	9.700669156	NM_001334	1519	CTSO	CTSO1	Homo sapiens cathepsin O (CTSO), mRNA [NM_001334]	hs|chr4:156845446-156845387	ENST00000433477	CTGCTTGTCTAGTTTGTATTCGCTGACTTTCTATGTGATATAGATGCATTTGTAATACTC	coding	Detected	Detected	Detected	Detected	Detected	Detected	8.981426824	8.949129167	9.055191279	9.782273183	9.642152844	9.677581442
A_23_P215744	0.003876895	-1.935066059	-0.952382818	down	3.807399743	4.759782561	NM_033427	83992	CTTNBP2	C7orf8|CORTBP2|Orf4	Homo sapiens cortactin binding protein 2 (CTTNBP2), mRNA [NM_033427]	hs|chr7:117351142-117351083	ENST00000441556	TTTATGTTCACTTGATGGGGAATGACTAGAATGGGGCAATAACAAATCATTTCTAAACAG	coding	Detected	Detected	Detected	Detected	Detected	Detected	3.674694901	3.80731679	3.940187538	4.944739076	4.48772743	4.846881176
A_33_P3395976	0.006621194	1.782406565	0.833826452	up	10.26704059	9.433214134	NM_145232	90353	CTU1	ATPBD3|NCS6	Homo sapiens cytosolic thiouridylase subunit 1 (CTU1), mRNA [NM_145232]	hs|chr19:51601835-51601776	ENST00000421832	ATCTGATGCCGCGGGGTGGGGGCTGCCTGTAAATGACACTGTGAATAAACCCGTTACCTT	coding	Detected	Detected	Detected	Detected	Detected	Detected	10.1205574	10.19378627	10.48677808	9.664946112	9.319268207	9.315428081
CUST_H6L_17380	0.001396065	1.602734941	0.680535854	up	10.45875362	9.778217764	NM_001278513	8451	CUL4A		Homo sapiens cullin 4A (CUL4A), transcript variant 3, mRNA [NM_001278513]	hs|chr13:113873335-113882321		TCCAGGCACAGATCCTTCCGTTTAGAGAAGACTCACTAGATAGTGTTTTATTTTTAAAGA	coding	Detected	Detected	Detected	Detected	Detected	Detected	10.36546253	10.38194045	10.62885787	9.765890611	9.805372183	9.763390499
CUST_H6L_28138	0.009232473	-2.090551264	-1.063883421	down	6.34319397	7.407077391	ENST00000515344	23113	CUL9	H7AP1|PARC	cullin 9 [Source:HGNC Symbol;Acc:15982] [ENST00000515344]	hs|chr6:43171787-43171846		TGAGTTAATGCTCTTGGTTCTTTTGGTTCCTGTCTTTATCCCTGAAGGCCTGTCACCTCA	coding	Detected	Detected	Detected	Detected	Detected	Detected	6.461279103	6.07076782	6.497534986	7.760774755	7.286589265	7.173868153
A_23_P98015	0.002075167	1.806498045	0.853195693	up	10.19167173	9.338476041	NM_015960	51076	CUTC	CGI-32	Homo sapiens cutC copper transporter (CUTC), mRNA [NM_015960]	hs|chr10:101503030-101503089	ENST00000370472	TTGCCAAGCTTTATGGTGCTGATGGTTTGGTTTTTGGGGCATTGACTGAAGATGGACACA	coding	Detected	Detected	Detected	Detected	Detected	Detected	10.19260958	10.09517885	10.28722677	9.55063969	9.249786426	9.215002005
A_23_P373799	0.011822731	1.546774095	0.629262508	up	9.07567057	8.446408062	NM_020943	57703	CWC22	EIF4GL|NCM|fSAPb	Homo sapiens CWC22 spliceosome-associated protein (CWC22), mRNA [NM_020943]	hs|chr2:180810231-180810172	ENST00000410053	CACATCAGACAAAGATGTTCCTTCTGAACGAAATAACTACAGTAGAGTTGCGAATGACAG	coding	Detected	Detected	Detected	Detected	Detected	Detected	8.918634862	9.09906327	9.209313577	8.431240171	8.253854239	8.654129775
A_23_P57268	0.00096172	2.182429405	1.125934988	up	8.150151927	7.024216939	NM_001338	1525	CXADR	CAR|CAR4/6|HCAR	Homo sapiens coxsackie virus and adenovirus receptor (CXADR), transcript variant 1, mRNA [NM_001338]	hs|chr21:18938329-18938388	ENST00000284878	GTGAACTTACTTGCATACCAAGTTGATACTTGAATAACCATCTGAAAGTGGTACTTGATC	coding	Detected	Detected	Detected	Detected	Detected	Detected	8.188488169	7.960490539	8.301477073	7.095167786	6.860996836	7.116486194
CUST_H6L_00924	0.012657547	1.989066499	0.99209151	up	8.270889476	7.278797967	NM_001207066	1525	CXADR	CAR|CAR4/6|HCAR	Homo sapiens coxsackie virus and adenovirus receptor (CXADR), transcript variant 5, mRNA [NM_001207066]	hs|chr21:18937858-18937917		ACTCAGTATAAACAAGTACCGAGTGAAGACTTTGAACGCACTCCTCAGAGTCCAACTCTC	coding/noncoding	Detected	Detected	Detected	Detected	Detected	Detected	8.113510253	8.016068669	8.683089507	7.465051907	7.122750538	7.248591455
A_24_P374943	0.010340165	2.413675478	1.271231717	up	7.429022508	6.157790792	NM_001338	1525	CXADR	CAR|CAR4/6|HCAR	Homo sapiens coxsackie virus and adenovirus receptor (CXADR), transcript variant 1, mRNA [NM_001338]	hs|chr21:18924177-18924236	ENST00000400165	AACGAATTTACAACTGTCAGATATTGGCACATATCAGTGCAAAGTGAAAAAAGCTCCTGG	coding	Detected	Detected	Detected	Detected	Detected	Detected	7.23823492	7.237022446	7.811810159	6.558512527	6.010737561	5.904122288
CUST_H6L_73839	0.001614695	2.356313491	1.236531492	up	6.881228874	5.644697382	NM_001338	1525	CXADR	CAR|CAR4/6|HCAR	Homo sapiens coxsackie virus and adenovirus receptor (CXADR), transcript variant 1, mRNA [NM_001338]	hs|chr21:18938712-18938771		GTTAGAACATTTGCTGTCTGCCACATATTGAGATGGCACTAGGTGCAATAGCAGGGATAG	coding/noncoding	Detected	Detected	Detected	Detected	Detected	Detected	6.67325271	6.856793176	7.113640736	5.625541243	5.479993689	5.828557214
CUST_H6L_25900	0.002500293	-2.335769878	-1.223898146	down	5.365536257	6.589434403	NM_002993	6372	CXCL6	CKA-3|GCP-2|GCP2|SCYB6	Homo sapiens chemokine (C-X-C motif) ligand 6 (CXCL6), mRNA [NM_002993]	hs|chr4:74702962-74703358		AGCCCCTTTTCTAAAGAAAGTCATCCAGAAAATTTTGGACAGGGAAACAAGAAAAACTGA	coding/noncoding	Detected	Detected	Detected	Detected	Detected	Detected	5.200639683	5.240801266	5.655167823	6.382540581	6.638360617	6.747402011
A_23_P155755	0.003434414	-2.45884585	-1.297981292	down	6.602016538	7.89999783	NM_002993	6372	CXCL6	CKA-3|GCP-2|GCP2|SCYB6	Homo sapiens chemokine (C-X-C motif) ligand 6 (CXCL6), mRNA [NM_002993]	hs|chr4:74703368-74703427	ENST00000226317	AAGACCATGCATCATAAAATTGCCCAGTCTTCAGCGGAGCAGTTTTCTGGAGATCCCTGG	coding/noncoding	Detected	Detected	Detected	Detected	Detected	Detected	6.406252648	6.428643022	6.971153944	7.726305231	7.906951642	8.066736617
A_23_P102000	0.000897536	5.433039472	2.441759529	up	9.063277811	6.621518282	NM_001008540	7852	CXCR4	CD184|D2S201E|FB22|HM89|HSY3RR|LAP-3|LAP3|LCR1|LESTR|NPY3R|NPYR|NPYRL|NPYY3R|WHIM|WHIMS	Homo sapiens chemokine (C-X-C motif) receptor 4 (CXCR4), transcript variant 1, mRNA [NM_001008540]	hs|chr2:136872012-136871953	ENST00000241393	TGCTGGTTTTTCAGTTTTCAGGAGTGGGTTGATTTCAGCACCTACAGTGTACAGTCTTGT	coding	Detected	Detected	Detected	Detected	Detected	Detected	9.006446566	8.652560595	9.530826272	6.537028606	6.498177421	6.829348821
CUST_H6L_26067	0.040105914	-2.084363581	-1.059606953	down	4.535497349	5.595104302	NM_025212	80319	CXXC4	IDAX	Homo sapiens CXXC finger protein 4 (CXXC4), mRNA [NM_025212]	hs|chr4:105389990-105389931		AATGAACACACTATTCAGGGTCAAATATGTTCAGCAAAAAGCCGTAGCGGGTCTTTGATC	coding/noncoding	Detected	Detected	Detected	Detected	Detected	Detected	4.316688005	4.69591196	4.593892083	6.265210042	5.261602134	5.258500729
A_33_P3377110	0.021374162	-1.768328837	-0.822386582	down	6.138441618	6.9608282	NM_001134404	284613	CYB561D1		Homo sapiens cytochrome b561 family, member D1 (CYB561D1), transcript variant 5, mRNA [NM_001134404]	hs|chr1:110042969-110043028	ENST00000310611	CACAGGGATGTTGTGAGGGTTTGATGAGAGAATGAATGTTAATAGGAATTGGAAAATTCA	coding	Detected	Detected	Detected	Detected	Detected	Detected	5.841889651	6.058500282	6.514934923	6.872674209	6.841511817	7.168298575
A_23_P101208	0.003373	-1.511831664	-0.59629751	down	11.14552079	11.7418183	NM_001914	1528	CYB5A	CYB5|MCB5	Homo sapiens cytochrome b5 type A (microsomal) (CYB5A), transcript variant 2, mRNA [NM_001914]	hs|chr18:71920777-71920718	ENST00000397914	CACGGGAGAAAAGAAGCCATTGCTAACTACTTCAACTGACAGAAACCTTCACTTGAAAAC	coding/noncoding	Detected	Detected	Detected	Detected	Detected	Detected	11.11927682	11.10182411	11.21546143	11.89279266	11.58504197	11.74762026
A_23_P167509	0.009275843	-1.666919581	-0.737184505	down	9.538131734	10.27531624	NM_014376	26999	CYFIP2	PIR121	Homo sapiens cytoplasmic FMR1 interacting protein 2 (CYFIP2), transcript variant 3, mRNA [NM_014376]	hs|chr5:156822135-156822194	ENST00000541131	ACATTACCTTCAGGAGACTTGATCCCAGTAGACTGAGGTCTTCCCTTTCAGCAGAAAGAT	coding	Detected	Detected	Detected	Detected	Detected	Detected	9.377946259	9.529277956	9.707170988	10.46104554	10.03882751	10.32607566
CUST_H6L_19765	0.008451021	-2.06562172	-1.046576076	down	4.901614069	5.948190145	NM_134268	114757	CYGB	HGB|STAP	Homo sapiens cytoglobin (CYGB), mRNA [NM_134268]	hs|chr17:74524301-74524242		TCCACATCACCATCTAGAGTATCACGCACACATCTACCATATATACAGATATATTCTATA	coding/noncoding	Detected	Detected	Detected	Detected	Detected	Detected	4.841792241	4.60439432	5.258655646	5.744743037	6.053779334	6.046048063
A_23_P318604	0.008896311	-1.537209941	-0.620314211	down	6.508580122	7.128894333	ENST00000528663	50626	CYHR1	CHRP	cysteine/histidine-rich 1 [Source:HGNC Symbol;Acc:HGNC:17806] [ENST00000528663]	hs|chr8:145675046-145674987	ENST00000528663	GCATTTTCCGAAAGCAGGGTGAAATTGTCTCTTCCCAGGAAAAAGATTAAACTCCTTGCA	coding	Detected	Detected	Detected	Detected	Detected	Detected	6.333017283	6.480475471	6.712247611	7.254679488	7.015935792	7.116067719
A_33_P3251771	0.011030156	1.853213171	0.890028841	up	6.374386086	5.484357245	NM_015247	1540	CYLD	BRSS|CDMT|CYLD1|CYLDI|EAC|MFT|MFT1|SBS|TEM|USPL2	Homo sapiens cylindromatosis (turban tumor syndrome) (CYLD), transcript variant 1, mRNA [NM_015247]	hs|chr16:50835733-50835792	ENST00000568744	CGCTCTGATTTAGCCTTAATTTTGTTAAATTTTTTAGAGATGAATGAAGTGCTGCTGTGG	coding/noncoding	Detected	Detected	Detected	Detected	Detected	Detected	6.426505038	6.200806257	6.495846963	5.148878027	5.549877441	5.754316267
CUST_H6L_46334	0.043204593	1.697077129	0.763052134	up	7.60722611	6.844173975	NM_015247	1540	CYLD	BRSS|CDMT|CYLD1|CYLDI|EAC|MFT|MFT1|SBS|TEM|USPL2	Homo sapiens cylindromatosis (turban tumor syndrome) (CYLD), transcript variant 1, mRNA [NM_015247]	hs|chr16:50820808-50821706		AATACTTGAAAAGGTGGAGGCTGCATCAGGATTTACCTCTGAAGAAAAAGATCCTGAGGA	coding/noncoding	Detected	Detected	Detected	Detected	Detected	Detected	7.469266568	7.263444233	8.088967529	6.89736925	6.683532027	6.951620649
A_33_P3371175	0.01566643	-1.750107881	-0.807443856	down	6.311812935	7.11925679	NM_177538	57404	CYP20A1	CYP-M	Homo sapiens cytochrome P450, family 20, subfamily A, polypeptide 1 (CYP20A1), mRNA [NM_177538]	hs|chr2:204170223-204170282	ENST00000613925	CGTTGGCTTGCTTTCTAGATACTGGGAATAGATCTTGTTATAGTATGTGATAAATAGATC	coding/noncoding	Detected	Detected	Detected	Detected	Detected	Detected	6.212756607	6.085682373	6.636999824	6.978665899	7.04139436	7.337710112
A_23_P36397	0.000355793	5.12768271	2.358306994	up	6.798415388	4.440108394	NM_000785	1594	CYP27B1	CP2B|CYP1|CYP1alpha|CYP27B|P450c1|PDDR|VDD1|VDDR|VDDRI|VDR	Homo sapiens cytochrome P450, family 27, subfamily B, polypeptide 1 (CYP27B1), mRNA [NM_000785]	hs|chr12:58156635-58156576	ENST00000228606	CTGAGGAAAGATTCAACTGCCTCTCTTTTTGGGCTTTCATAGTGTTCATTGATGCTGCTG	coding	Detected	Detected	Detected	Detected	Detected	Detected	6.611635048	6.602727575	7.180883541	4.543103948	4.507663225	4.26955801
CUST_H6L_16363	0.001819702	4.489821827	2.166658195	up	6.994752365	4.82809417	NM_000785	1594	CYP27B1	CP2B|CYP1|CYP1alpha|CYP27B|P450c1|PDDR|VDD1|VDDR|VDDRI|VDR	Homo sapiens cytochrome P450, family 27, subfamily B, polypeptide 1 (CYP27B1), mRNA [NM_000785]	hs|chr12:58156956-58156897		GGAGCATCAACCTACAGTTTTTGGACAGATAGTCCCATGGAAAGAGACTGTCATCATCAC	coding/noncoding	Detected	Detected	Detected	Detected	Detected	Detected	6.869619692	6.727638437	7.386998965	5.259374826	4.59326765	4.631640035
A_33_P3264662	0.032322007	4.071275629	2.025480897	up	4.091743766	2.06626287	NM_001001665	339761	CYP27C1		Homo sapiens cytochrome P450, family 27, subfamily C, polypeptide 1 (CYP27C1), mRNA [NM_001001665]	hs|chr2:127941477-127941418		ATGACATTATGCTCTCTACTTTGTGTACGTGTGAACATTTCCGTAATAAAAGATGCCTTC	coding	Detected	Detected	Detected	Not Detected	Detected	Not Detected	4.221008403	3.819195171	4.235027725	1.041415203	3.16566451	1.991708897
A_33_P3252605	0.002079351	-1.629092283	-0.70406833	down	7.111142124	7.815210454	NM_183075	113612	CYP2U1	P450TEC|SPG49|SPG56	Homo sapiens cytochrome P450, family 2, subfamily U, polypeptide 1 (CYP2U1), mRNA [NM_183075]	hs|chr4:108874445-108874504	ENST00000332884	CTAAAAGGACTGTTAATGCTTTTCTCAGACACATTGGCATTTTACAATTTTGCACATGGT	coding	Detected	Detected	Detected	Detected	Detected	Detected	7.123575921	6.964778464	7.245071988	7.70155438	7.879885163	7.86419182
A_23_P39315	0.021058355	1.644786616	0.71790043	up	7.615843889	6.897943459	NM_021187	57834	CYP4F11	CYPIVF11	Homo sapiens cytochrome P450, family 4, subfamily F, polypeptide 11 (CYP4F11), transcript variant 1, mRNA [NM_021187]	hs|chr19:16034691-16034632	ENST00000402119	TGATGATTTCCTCAAGAACAAGGCAAAGTCCAAGACTTTAGACTTCATTGATGTGCTTCT	coding	Detected	Detected	Detected	Detected	Detected	Detected	7.48295989	7.397644645	7.966927133	7.022647307	6.9236673	6.74751577
A_24_P42693	0.001742729	1.985735391	0.989673389	up	7.248414068	6.258740678	NM_021187	57834	CYP4F11	CYPIVF11	Homo sapiens cytochrome P450, family 4, subfamily F, polypeptide 11 (CYP4F11), transcript variant 1, mRNA [NM_021187]	hs|chr19:16023422-16023363	ENST00000620614	TCAGTCAGTGTCTCAAAATAAAATCCTGCTACAAACATTGATCTCTTTTCATAGCCTAAG	coding	Detected	Detected	Detected	Detected	Detected	Detected	7.188132617	7.066391055	7.490718531	6.323770309	6.179648178	6.272803549
A_33_P3294277	0.049446433	2.787795458	1.479124714	up	3.835415253	2.356290539	NM_000896	4051	CYP4F3	CPF3|CYP4F|LTB4H	Homo sapiens cytochrome P450, family 4, subfamily F, polypeptide 3 (CYP4F3), transcript variant 1, mRNA [NM_000896]	hs|chr19:15770754-15770813	ENST00000221307	CACTGTGAGTGCACTAAATGCTATTGAATTGGACACTTTAGAATGGTTGAAATAGTGATT	coding	Detected	Detected	Detected	Not Detected	Detected	Detected	3.752681372	3.560197935	4.193366453	1.365319653	2.905817809	2.797734155
A_24_P945228	0.042864236	-1.60246478	-0.680292649	down	6.962429473	7.642722122	NM_207352	285440	CYP4V2	BCD|CYP4AH1	Homo sapiens cytochrome P450, family 4, subfamily V, polypeptide 2 (CYP4V2), mRNA [NM_207352]	hs|chr4:187133518-187133577	ENST00000507209	CTTTAGTTAATTCAACCTTATAGATCATACTTATGAAGGTGATAACTGACACGTGTTCCC	coding	Detected	Detected	Detected	Detected	Detected	Detected	6.599673567	6.939125577	7.348489275	7.678863873	7.482217973	7.76708452
CUST_H6L_28854	0.001073687	4.059171155	2.021185172	up	4.488734134	2.467548962	ENST00000481329	9265	CYTH3	ARNO3|GRP1|PSCD3	cytohesin 3 [Source:HGNC Symbol;Acc:9504] [ENST00000481329]	hs|chr7:6212442-6212383		TATAAGAATCCTGCAGCCGCAGTTCAGGCTTATCAGATTGCGTTTCTGGAAGCTGTACAT	coding	Detected	Detected	Detected	Not Detected	Not Detected	Detected	4.235140849	4.339447218	4.891614336	2.585290869	2.217061052	2.600294964
A_23_P54116	0.009475097	2.455686407	1.29612634	up	7.553066259	6.256939919	NM_014992	23002	DAAM1		Homo sapiens dishevelled associated activator of morphogenesis 1 (DAAM1), transcript variant 1, mRNA [NM_014992]	hs|chr14:59835594-59835653	ENST00000553307	TTTTTTAGAAAGCTCATTAGCAGCCCTCTAAAGTGACTAGAACGTTTCATTACACTGCCT	coding	Detected	Detected	Detected	Detected	Detected	Detected	7.485881004	7.255493368	7.917824405	6.626424382	5.949552342	6.194843034
A_24_P149704	0.00713331	-1.510876066	-0.595385324	down	8.760819197	9.35620452	NM_138709	153090	DAB2IP	AF9Q34|AIP-1|AIP1|DIP1/2	Homo sapiens DAB2 interacting protein (DAB2IP), transcript variant 2, mRNA [NM_138709]	hs|chr9:124543789-124544627	ENST00000309989	CAAGCGGCTGTGGACTCCAAACAGAAGATCATTGATGCCCAGGAGAAGCGCATTGCCTCG	coding	Detected	Detected	Detected	Detected	Detected	Detected	8.621049102	8.7080551	8.953353389	9.477175093	9.322383819	9.26905465
A_24_P289260	0.001146902	-2.363140311	-1.240705291	down	8.225026761	9.465732052	NM_214462	168002	DACT2	C6orf116|DAPPER2|DPR2|bA503C24.7	Homo sapiens dishevelled-binding antagonist of beta-catenin 2 (DACT2), transcript variant 1, mRNA [NM_214462]	hs|chr6:168707694-168707635	ENST00000366795	AGCTGGAAATTGAATTTGAGTTTAAACTCCACGTTAAGCTGTCAGCATACACAAACACCC	coding/noncoding	Detected	Detected	Detected	Detected	Detected	Detected	8.148518387	8.120251146	8.40631075	9.668822505	9.258644952	9.4697287
CUST_H6L_24549	0.016206522	-1.517118345	-0.601333629	down	8.82055932	9.421892949	NM_001165928	1605	DAG1	156DAG|A3a|AGRNR|DAG|MDDGC7|MDDGC9	Homo sapiens dystroglycan 1 (dystrophin-associated glycoprotein 1) (DAG1), transcript variant 1, mRNA [NM_001165928]	hs|chr3:49548200-49568236		TTCGAGTGACCATTCCAACAGATTTGATTGCCTCCAGTGGAGATATCATCAAGGTATCAG	coding	Detected	Detected	Detected	Detected	Detected	Detected	8.694357605	8.735711903	9.031608452	9.601851859	9.431264573	9.232562416
A_23_P8539	0.012217961	1.754773223	0.811284597	up	8.401740315	7.590455719	NM_139179	221955	DAGLB	DAGLBETA|KCCR13L	Homo sapiens diacylglycerol lipase, beta (DAGLB), transcript variant 1, mRNA [NM_139179]	hs|chr7:6449361-6449302	ENST00000482149	CAACAGGAATCGGATGGGAACAGAATTCCATGGTCTCAATGACTTAAGTTTATGGGAAGT	coding	Detected	Detected	Detected	Detected	Detected	Detected	8.258385811	8.219064509	8.727770627	7.729839268	7.620643428	7.42088446
CUST_H6L_31077	0.004461282	-3.263421743	-1.706385444	down	5.631691599	7.338077043	ENST00000470267	1612	DAPK1	DAPK	death-associated protein kinase 1 [Source:HGNC Symbol;Acc:2674] [ENST00000470267]	hs|chr9:90114086-90114145		GATTGTGGAAATGCATAACGATGGGGCCATTGGGTGGTAAACAAATGCAGTTTGAATCAG	coding	Detected	Detected	Detected	Detected	Detected	Detected	5.599051088	5.479993689	5.81603002	7.863480125	6.914885164	7.235865839
CUST_H6L_18595	0.004530721	2.369889754	1.244819947	up	4.888942223	3.644122276	NM_014326	23604	DAPK2	DRP-1|DRP1	Homo sapiens death-associated protein kinase 2 (DAPK2), mRNA [NM_014326]	hs|chr15:64231553-64231494		ACATTATGTTGTTAGACAAGAATATTCCCATTCCACACATCAAGCTGATTGACTTTGGTC	coding/noncoding	Detected	Detected	Detected	Not Detected	Detected	Detected	4.726317563	4.792396035	5.14811307	3.611960278	3.363084201	3.957322348
CUST_H6L_29345	0.007588203	1.813896356	0.859092024	up	8.022411873	7.163319849	NM_006716	10926	DBF4	ASK|CHIF|DBF4A|ZDBF1	Homo sapiens DBF4 zinc finger (DBF4), mRNA [NM_006716]	hs|chr7:87525797-87526642		AGTTGGTAGTGGTGCACAAAAAACAAGAAGAAGACTCAAAAAGCCTTTTGTAAAGGTGGA	coding/noncoding	Detected	Detected	Detected	Detected	Detected	Detected	7.958565677	8.008531838	8.100138105	6.94219634	7.056189544	7.491573664
CUST_H6L_29344	0.002931927	1.580106379	0.66002169	up	9.727905115	9.067883425	NM_006716	10926	DBF4	ASK|CHIF|DBF4A|ZDBF1	Homo sapiens DBF4 zinc finger (DBF4), mRNA [NM_006716]	hs|chr7:87514368-87514427		CTTGGGTCGAATTTCTCCTGTACCAAGTCCAGAATCTGCATATACTGCAGAAACCACTTC	coding	Detected	Detected	Detected	Detected	Detected	Detected	9.611320932	9.69553776	9.876856654	9.083961262	8.947744557	9.171944457
CUST_H6L_23276	0.016770687	1.782613868	0.833994235	up	9.960811274	9.126817039	NM_018478	55861	DBNDD2	C20orf35|CK1BP|HSMNP1	Homo sapiens dysbindin (dystrobrevin binding protein 1) domain containing 2 (DBNDD2), transcript variant 9, mRNA [NM_018478]	hs|chr20:44037454-44037513		TATCTCATCCATGGAAGTGAATGTGGACACACTGGAGCAAGTAGAACTTATTGACCTTGG	coding/noncoding	Detected	Detected	Detected	Detected	Detected	Detected	9.737294414	9.898081251	10.24705816	9.422522656	8.975382402	8.982546061
A_23_P130753	3.69E-05	4.102026981	2.036336981	up	9.97719364	7.940856659	NM_001352	1628	DBP	DABP	Homo sapiens D site of albumin promoter (albumin D-box) binding protein (DBP), mRNA [NM_001352]	hs|chr19:49136805-49136746	ENST00000222122	CACGAGACCTTTGACCCTCGAAGACATCGCTTCTCAGAAGAGGAACTTAAGCCCCAGCCA	coding	Detected	Detected	Detected	Detected	Detected	Detected	9.815315856	10.01319694	10.10306813	8.051194424	7.902697067	7.868678485
CUST_H6L_25064	0.007776347	-3.695807335	-1.88588955	down	4.915346488	6.801236038	NM_016216	51163	DBR1		Homo sapiens debranching RNA lariats 1 (DBR1), mRNA [NM_016216]	hs|chr3:137885925-137882647		GTCCAGGCAAAGGATAAAGGACAGACAGCCAGAGCAACCAAATTTTTAGCCTTGGACAAA	coding/noncoding	Detected	Detected	Detected	Detected	Detected	Detected	4.930862946	4.421438957	5.393737562	7.316627869	6.529644862	6.557435383
A_23_P69452	0.017559212	-1.73721363	-0.796775178	down	6.478605256	7.275380433	NM_016216	51163	DBR1		Homo sapiens debranching RNA lariats 1 (DBR1), mRNA [NM_016216]	hs|chr3:137879870-137879830	ENST00000260803	CAAGCTTCTGAGTTTCTGCAGTTTCTCTGATGTCAGGATCTTGCCAGGCTCTATGATTGT	coding	Detected	Detected	Detected	Detected	Detected	Detected	6.353822001	6.355506412	6.726487355	7.592266973	7.054517613	7.179356713
CUST_H6L_59804	0.022228662	-1.624036976	-0.69958448	down	8.90455867	9.60414315	NM_017741	54876	DCAF16	C4orf30	Homo sapiens DDB1 and CUL4 associated factor 16 (DCAF16), mRNA [NM_017741]	hs|chr4:17805007-17804948		CCCTGGCAAGCCAATGAGGATACCCTTTGACAAACCCTGTGGATAAAATGATAATATCAA	coding/noncoding	Detected	Detected	Detected	Detected	Detected	Detected	8.754044192	8.782554466	9.177077352	9.873367056	9.432418851	9.506643544
A_33_P3296308	0.009108299	-1.518780043	-0.602912947	down	9.467477045	10.07038999	NM_017741	54876	DCAF16	C4orf30	Homo sapiens DDB1 and CUL4 associated factor 16 (DCAF16), mRNA [NM_017741]	hs|chr4:17802337-17802278	ENST00000382247	GAAAGGAAGCCTTTCCCCAGCTTGGCAGCTGAATAAACCAATAGCTTTGTACATGCTGAA	coding	Detected	Detected	Detected	Detected	Detected	Detected	9.48144572	9.350284574	9.57070084	9.914489964	10.01330421	10.28337581
CUST_H6L_22435	0.014336741	-1.703901847	-0.768842232	down	5.906248489	6.67509072	ENST00000493106	80067	DCAF17	C2orf37	DDB1 and CUL4 associated factor 17 [Source:HGNC Symbol;Acc:25784] [ENST00000493106]	hs|chr2:172330689-172330748		AACGTTATTTGATGGATGATATGCAAGTAAAAGGGAATTACAGACTGGCCCTTTCTCATC	coding	Detected	Detected	Detected	Detected	Detected	Detected	5.674653372	5.927078133	6.117013961	6.777650936	6.838659392	6.408961833
CUST_H6L_17879	0.011467783	1.906456215	0.930893397	up	8.188405255	7.257511858	NM_001163508	26094	DCAF4	WDR21|WDR21A	Homo sapiens DDB1 and CUL4 associated factor 4 (DCAF4), transcript variant 4, mRNA [NM_001163508]	hs|chr14:73407066-73408492		AAGAAGACAGACGGAAAAAGATTGCCAGGATGGGATTTAATGCATCTTCCATGCTACGAA	coding	Detected	Detected	Detected	Detected	Detected	Detected	8.127951283	7.962693152	8.474571331	7.550600892	7.121279372	7.100655311
A_33_P3327290	0.002999464	9.92576919	3.311178907	up	5.805435327	2.49425642	NM_001029955	285429	DCAF4L1	WDR21B	Homo sapiens DDB1 and CUL4 associated factor 4-like 1 (DCAF4L1), mRNA [NM_001029955]	hs|chr4:41985061-41985120	ENST00000333141	TTACCGTTTCTGTGAGAGCATTTTAAGAGACGTGTTGTATATAGATCGCATCCATCCGGC	coding	Detected	Detected	Detected	Not Detected	Detected	Detected	5.900645117	5.340251131	6.175409734	1.594549016	3.021528495	2.866691749
A_23_P409462	0.014768783	-2.298471495	-1.200674775	down	5.634180145	6.83485492	NM_173674	285761	DCBLD1	dJ94G16.1	Homo sapiens discoidin, CUB and LCCL domain containing 1 (DCBLD1), mRNA [NM_173674]	hs|chr6:117859979-117860457	ENST00000424717	GGAGAAAAAGAAAATAACAGGAATTAGGACCACAGGATCTACACAGTCGAACTTCAACTT	coding	Detected	Detected	Detected	Detected	Detected	Detected	5.461623498	5.585748023	5.855168914	7.370879968	6.587744928	6.545939862
A_23_P76218	0.04279036	-5.781803821	-2.531519658	down	1.719552876	4.251072534	NM_053283	117159	DCD	AIDD|DCD-1|DSEP|HCAP|PIF	Homo sapiens dermcidin (DCD), transcript variant 1, mRNA [NM_053283]	hs|chr12:55038504-55038445	ENST00000546807	TACTATAGCTGTAAGGAGAAGCTGAGAAATGATACCCAGGAGCAGCAGGCTTTACGTCTT	coding	Not Detected	Not Detected	Not Detected	Detected	Detected	Detected	1.546934438	0.839533975	2.772190214	4.823787264	2.946624534	4.982805804
CUST_H6L_07023	0.02441444	1.569015383	0.649859497	up	7.43733573	6.787476233	NM_001040260	166614	DCLK2	CL2|CLICK-II|CLICK2|CLIK2|DCAMKL2|DCDC3|DCDC3B|DCK2	Homo sapiens doublecortin-like kinase 2 (DCLK2), transcript variant 1, mRNA [NM_001040260]	hs|chr4:151119165-151119224		CTGAAGTCATCTTATTCTCGATCCTCAGCTGTTAAGTATTCTGGATCCAAAAGCCCTGGG	coding/noncoding	Detected	Detected	Detected	Detected	Detected	Detected	7.292733078	7.239030012	7.780244102	6.905810678	6.675906294	6.780711728
A_23_P75038	0.017191727	-1.548190677	-0.630583166	down	7.342146211	7.972729377	NM_014881	9937	DCLRE1A	PSO2|SNM1|SNM1A	Homo sapiens DNA cross-link repair 1A (DCLRE1A), transcript variant 2, mRNA [NM_014881]	hs|chr10:115594668-115594609	ENST00000369305	GGCAGTTATATTCTGCATCAAGCCTTAGAAGAGGAAGCAAAGGCAGATTCAGGGACCAAA	coding	Detected	Detected	Detected	Detected	Detected	Detected	7.139445433	7.28737695	7.599616251	7.825399638	7.968872129	8.123916364
CUST_H6L_14367	0.035551502	-1.564846105	-0.646020782	down	6.481347634	7.127368415	NM_014881	9937	DCLRE1A	PSO2|SNM1|SNM1A	Homo sapiens DNA cross-link repair 1A (DCLRE1A), transcript variant 2, mRNA [NM_014881]	hs|chr10:115613103-115613044		TGTTCATTACCAACACTGCAGATTCCCATTGAGTTGGTGGGGGTTTTGTTACCTTTGTTT	coding	Detected	Detected	Detected	Detected	Detected	Detected	6.250070626	6.310477598	6.883494676	7.20611092	7.045283054	7.130711271
CUST_H6L_13784	0.008610097	-1.505581246	-0.590320563	down	7.589655039	8.179975602	NM_001289079	64421	DCLRE1C	A-SCID|DCLREC1C|RS-SCID|SCIDA|SNM1C	Homo sapiens DNA cross-link repair 1C (DCLRE1C), transcript variant h, mRNA [NM_001289079]	hs|chr10:14947136-14947077		TGCTAGCACGTAGTCAATACATCAGTATTTTTCTGCCCCTTTTATAGTCTTACTGGAAAT	coding/noncoding	Detected	Detected	Detected	Detected	Detected	Detected	7.749124711	7.632340839	7.387499566	8.237555459	8.057834824	8.244536522
CUST_H6L_27153	0.010676661	1.809266346	0.855404806	up	7.446782636	6.59137783	NM_152624	167227	DCP2	NUDT20	Homo sapiens decapping mRNA 2 (DCP2), transcript variant 1, mRNA [NM_152624]	hs|chr5:112343668-112343727		TATCAAGATTCACCTAATCAAAAGAAAAGAACAAATGGGCTTCAGCCAGCAAAGCAGCAG	coding/noncoding	Detected	Detected	Detected	Detected	Detected	Detected	7.348262717	7.293399693	7.698685497	6.320178925	6.66336047	6.790594094
A_24_P886040	0.013271417	1.641022208	0.714594763	up	9.55662229	8.842027527	NM_152624	167227	DCP2	NUDT20	Homo sapiens decapping mRNA 2 (DCP2), transcript variant 1, mRNA [NM_152624]	hs|chr5:112356209-112356268	ENST00000389063	CATTTGGAACAGGTTTCATTCTGTTTCTAGATTTATGTTGTTGTAGTTGAACAGCAACTG	coding/noncoding	Detected	Detected	Detected	Detected	Detected	Detected	9.499226147	9.544079073	9.626561651	9.096859829	8.534702312	8.894520439
A_24_P215628	0.009471706	1.582706991	0.662394192	up	7.292451229	6.630057037	NM_001014283	55208	DCUN1D2	C13orf17	Homo sapiens DCN1, defective in cullin neddylation 1, domain containing 2 (DCUN1D2), mRNA [NM_001014283]	hs|chr13:114110456-114110397	ENST00000375403	GTCTAATACAATAAAAACTGGCATTAATACAAACCTCAAAAACGTGAGCGTATCTTCCAG	coding	Detected	Detected	Detected	Detected	Detected	Detected	7.2049513	7.168298575	7.504103812	6.472989184	6.62055808	6.796623846
A_23_P500328	0.025883557	1.739657101	0.798802968	up	6.92697717	6.128174202	NM_000555	1641	DCX	DBCN|DC|LISX|SCLH|XLIS	Homo sapiens doublecortin (DCX), transcript variant 1, mRNA [NM_000555]	hs|chrX:110537669-110537610	ENST00000371993	TTCAGAATCACATGTAATCCAAAGACAGTAGGTAGTGATGTCCCTTATCCCTGCAGCTGT	coding	Detected	Detected	Detected	Detected	Detected	Detected	6.638064429	6.886543974	7.256323108	6.41698187	6.012296081	5.955244656
[truncated: 3,369 more rows]
