# Supplementary material for: Sulfasalazine Sensitizes Polyhematoporphyrin-Mediated Photodynamic Therapy in Cholangiocarcinoma by Targeting xCT
Source: Front Pharmacol. 2021 Aug 13;12:723488. doi: 10.3389/fphar.2021.723488 (PMC8414975; doi:10.3389/fphar.2021.723488)
Supplement: Supplementary file 4 [file DataSheet1.csv]

ProbeName	Con1.gProcessedSignal(raw)	Con2.gProcessedSignal(raw)	Con3.gProcessedSignal(raw)	PDT1.gProcessedSignal(raw)	PDT2.gProcessedSignal(raw)	PDT3.gProcessedSignal(raw)
(+)E1A_r60_1	8476.653783333335	8829.318933333334	8997.503465517242	9835.94105263158	8132.604561403507	7575.779694915252
(+)E1A_r60_3	35.60800775510205	64.70420842105266	74.4964947457627	66.54542396551722	69.48423932203391	35.67664483333333
(+)E1A_r60_a104	26.577033414634155	8.7643925	8.8713069	7.923339500000001	2.6531342631578956	1.969144438596491
(+)E1A_r60_a107	23.09509923076923	2.8393155762711864	8.0844165	3.371872716666666	2.493308389830509	1.8551831379310348
(+)E1A_r60_a135	26.699862558139547	10.180620702702702	10.483876819999999	10.951714710526316	10.302942814814813	9.971066656250002
(+)E1A_r60_a20	63.91487033333336	40.966834745762704	36.93337383333333	37.32103637931035	30.957624576271193	26.893972962962966
(+)E1A_r60_a22	110.95198745762711	143.5934457627119	127.17901206896553	123.91211694915253	106.63518949152542	97.26459589285714
(+)E1A_r60_a97	159.4988644067796	196.41138813559328	206.58429999999987	233.81144464285714	203.24121090909097	210.67545789473684
(+)E1A_r60_n11	704.5575101694916	731.084175	737.5583406779662	842.7334965517241	699.506735	642.2076545454546
(+)E1A_r60_n9	1006.6240357142858	1924.3112666666666	2067.136275862069	2350.4887758620694	1956.6068644067796	1836.221810344828
(-)3xSLv1	4.333644983022072	1.6145248750000005	1.486450431271477	1.6424191450252938	1.7778967836456545	1.5171443986254305
A_19_P00315493	4.1569720000000006	1.6417009999999999	1.8081880000000001	1.558445	1.747457	4.176557
A_19_P00315541	6.623467	1.470383	1.373055	6.550582	1.647805	1.739336
A_19_P00315603	403.5397	353.9433	406.237	282.5103	253.1514	237.9471
A_19_P00315668	30.112440000000003	83.00218000000001	79.80415	94.03029000000001	76.2733	68.58697
A_19_P00315691	60.627430000000004	312.053	281.1516	214.2903	193.9292	80.62456
A_19_P00315716	4411.835	7266.664000000001	8664.668	8253.692	6378.01	7008.857
A_19_P00315764	9507.445	14794.91	17449.82	16563.42	15695.88	6703.646
A_19_P00315810	3195.4917	3978.884555555556	2847.882111111111	2689.2999000000004	2184.2355000000002	1173.8742
A_19_P00315841	216.5927	167.4216	159.4313	159.3983	145.6696	84.07327
A_19_P00315863	21.609196	65.24087200000001	54.01545625	47.488001000000004	44.571265	22.164336999999996
A_19_P00315922	74.02972	48.23574	46.116209999999995	44.72935	43.97692	30.103140000000003
A_19_P00316013	33.94224777777778	23.841244000000003	22.07476875	21.185925000000005	20.223704	16.144208
A_19_P00316050	85.66960999999999	80.43388	62.61965	83.11731999999999	59.525819999999996	70.49443000000001
A_19_P00316107	103.2089	97.79065	137.6744	123.3103	100.9299	28.685570000000002
A_19_P00316326	131.1464	168.5799	203.7784	132.6061	115.8541	120.8159
A_19_P00316423	1081.108	1047.695	1065.288	858.1078	765.3971	819.0551
A_19_P00316624	16.106820000000003	15.183589999999999	15.395929999999998	20.8571	15.22891	5.807422
A_19_P00316719	4.298087000000001	5.071117	3.3158300000000005	4.049322	3.680763	3.262527
A_19_P00316726	1034.0739999999998	1602.635	1687.6889999999999	1353.6029999999998	1153.1680000000001	1019.263
A_19_P00316758	203.8781	243.3458	276.7124	175.4429	172.8408	156.5549
A_19_P00316839	4.574784999999999	4.4828470000000005	3.857311	6.656886999999999	7.140617999999999	1.484961
A_19_P00317168	5.138473	1.660136	1.581936	1.7039240000000002	2.193204	2.867327
A_19_P00317314	21.3837	51.895579999999995	64.41219	53.36155	45.029540000000004	37.81499
A_19_P00317360	6.538421	62.78706	66.06018	53.94124	53.06822	27.33029
A_19_P00317444	1517.8682000000001	1355.2802	1078.1087	1000.7186888888888	840.8554874999999	553.1062
A_19_P00317449	161.1707	219.4045	235.1082	242.4019	200.7389	180.6783
A_19_P00317671	29.77459111111111	25.277844444444447	27.275615	17.400252000000002	14.200225125000001	12.4358885
A_19_P00317937	148.6039	730.5849	610.8035	622.3873	550.8235	439.8158
A_19_P00318054	95.05023	168.5111	161.7799	145.3515	131.8821	62.47116
A_19_P00318091	4.207428	11.8199	9.260487	1.554066	1.697283	2.994039
A_19_P00318107	5.3407919999999995	51.95667	39.7655	37.75085	36.71908	35.23704
A_19_P00318154	92.41133	47.121109999999994	52.49371	66.53284000000001	42.90782	28.47835
A_19_P00318261	185.0592	260.1363	247.3617	286.8842	259.2897	288.4172
A_19_P00318280	116.1916	168.3407	180.2086	274.9435	237.3401	289.6946
A_19_P00318375	12.10627	41.94211	38.58977	42.74662	35.787420000000004	22.4074
A_19_P00318413	4.3208028	10.1651576	8.434103	3.716389888888889	3.4961849000000003	9.738498
A_19_P00318519	94.07834	144.9021	110.5754	111.2984	87.12756	51.21171
A_19_P00318609	3.996801	1.577372	1.447318	4.385742	1.7364549999999999	1.4833180000000001
A_19_P00318790	21.15535	20.989290999999998	22.322781100000004	16.948782	16.254268000000003	11.2407205
A_19_P00318889	91.35276	93.62214	82.31374	82.55958000000001	71.55485	46.766690000000004
A_19_P00318904	6.766286	1.488726	4.201052	2.72859	4.5416620000000005	1.42947
A_19_P00319028	11.89063	1.701523	2.69007	1.722221	1.8581159999999999	1.547392
A_19_P00319080	66.90697	25.27467	50.6674	38.570640000000004	34.29419	17.41639
A_19_P00319099	511.634	1186.241	1010.6289999999999	865.511	746.4718	416.2721
A_19_P00319154	7.333264999999999	1.45231	1.36428	2.152014	1.6445880000000002	1.397186
A_19_P00319184	16.80868	19.68814	26.05494	47.24703	21.66447	12.1917
A_19_P00319213	4.4768989999999995	3.180358	5.929132	3.3464650000000002	4.102766	1.655647
A_19_P00319225	17.19615	1.68055	1.557441	2.3767270000000003	2.623321	1.6420580000000002
A_19_P00319311	15.27849	1.704675	1.586575	1.7045580000000002	1.832066	7.291285
A_19_P00319347	16.995084444444444	21.754401111111108	23.008751000000004	27.201674444444443	23.697398	25.695593999999993
A_19_P00319465	1011.3889999999999	1132.8	1132.8980000000001	685.782	575.6899	588.2618
A_19_P00319532	355.784	199.5277	180.9676	268.6191	264.2031	368.0151
A_19_P00319534	71.70153	67.23971999999999	77.0075	74.84024000000001	54.64853000000001	58.220319999999994
A_19_P00319633	1765.131	2291.021	1818.368	1803.2060000000001	1464.7079999999999	1272.318
A_19_P00319640	445.9311	791.2083	753.16	678.8286	680.4113	446.681
A_19_P00319682	99.61221	94.42634	109.1283	115.5481	103.1546	76.90406999999999
A_19_P00319698	12.83982	10.18563	7.325646000000001	6.094206	8.065524	2.1313459999999997
A_19_P00319721	87.76295	88.86769	136.1647	59.21985	63.73055	32.78933
A_19_P00319793	27.5353	4.1412889999999996	5.873108	2.2178080000000002	1.9069770000000001	1.582926
A_19_P00319800	140.8478	382.7764	350.9641	325.412	284.3686	158.5008
A_19_P00319829	88.03914	239.7077	237.8055	222.2136	218.968	132.1464
A_19_P00319876	7.459117999999999	13.5193	13.749839999999999	8.558114999999999	5.956494999999999	8.650503
A_19_P00320028	23.28554	29.69019	30.71234	32.39563	22.50796	22.027160000000002
A_19_P00320101	34.85099	46.51435	66.04896	21.834210000000002	23.805220000000002	14.951270000000001
A_19_P00320144	11.189169999999999	9.5347	3.973882	1.886685	1.8966889999999998	1.5785770000000001
A_19_P00320384	591.2573	1874.307	2008.27	1966.579	1807.2420000000002	1370.445
A_19_P00320536	445.019	462.1873	455.083	284.1332	372.3193	181.7855
A_19_P00320619	5.27845	5.957902	8.90445	11.34591	8.908536	5.484543
A_19_P00320721	147.3455	153.2208	196.8139	247.4168	208.4817	222.4307
A_19_P00320727	4.343921	1.531877	1.453783	3.029572	5.368137	1.472328
A_19_P00320828	22.78649	26.228209999999997	39.80234	28.960409999999996	16.43562	20.62339
A_19_P00320872	39.398959999999995	138.6356	96.34324000000001	73.78505	67.68306	29.69497
A_19_P00320972	39.7677	19.07739	21.396720000000002	16.40607	16.059910000000002	16.28665
A_19_P00320996	202.3261	161.0087	207.3108	263.1039	211.6395	249.6347
A_19_P00321014	524.9251	645.0657	776.1327	607.9752	502.824	535.5154
A_19_P00321098	4.3830480000000005	8.380828999999999	5.351578	9.918617999999999	7.620201	5.398307
A_19_P00321202	60.09449	134.5028	150.9392	75.11939	52.99841	80.34984
A_19_P00321210	3.994881	93.4534	5.128393	2.689561	1.692793	2.278614
A_19_P00321310	136.3678	187.3818	178.1078	180.0366	151.8108	75.47653000000001
A_19_P00321478	24.017570000000003	32.819472000000005	28.005069000000002	28.439216666666667	30.404904	22.919915375000006
A_19_P00321556	4.2269239999999995	1.678186	1.5296969999999999	1.739846	1.83992	1.504274
A_19_P00321781	618.31147	573.4213	466.93055999999996	406.0288900000001	335.32095	181.51678750000002
A_19_P00321858	18.61555	56.78495	54.220530000000004	41.28393	34.10083	22.484479999999998
A_19_P00321890	400.5974	232.1002	242.4698	239.4409	205.1601	153.3094
A_19_P00322088	53.52333	10.72439	9.240425	6.491795	9.172725999999999	8.252736
A_19_P00322121	114.4038	209.6757	190.2654	186.7832	176.2688	78.38343
A_19_P00322173	42.28736	35.929320000000004	33.87896	25.16456	25.740679999999998	8.04367
A_19_P00322182	109.145095	201.15271	246.16335000000004	128.4671	114.30521999999999	101.90648300000001
A_19_P00322259	7.160545	29.620390000000004	33.04788	25.67229	15.08455	11.20625
A_19_P00322299	285.7331	387.5791	380.1579	1087.902	911.1352	1010.385
A_19_P00322418	30.673029999999997	67.94596	51.70596	68.9777	59.847840000000005	66.97289
A_19_P00322454	4.128424	1.484752	1.406152	1.518621	3.242499	1.417729
A_19_P00322599	601.3727	564.9112	577.5899	539.9883	468.092	463.6909
A_19_P00322624	45.19491	68.39392	63.22489	41.6068	45.72237	37.14243
A_19_P00322673	34.900909999999996	13.791879999999999	12.89509	3.3993919999999997	11.1809	4.212005
A_19_P00322687	52.6181	52.36146	53.11786	81.24385	73.62515	95.30745999999999
A_19_P00322757	34.02678	125.9363	125.7642	113.4937	96.03095	55.73111
A_19_P00322762	1417.001	7649.254	5647.0740000000005	6134.3	6890.71	1985.944
A_19_P00322809	14.152870000000002	20.00166	7.702991	4.982577	2.502793	7.934041000000001
A_19_P00322837	4.3839365	1.564768777777778	1.4823483999999998	1.6316236666666668	1.9450517000000005	1.5024154444444444
A_19_P00322906	165.8494	348.4313	393.4653	332.3779	330.3807	146.6843
A_19_P00322911	4.154389	5.415755	2.499525	6.715294	3.8720589999999997	4.088788
A_19_P00322962	40.013285	54.604257000000004	55.27241375	33.27848600000001	33.723942	22.028212222222223
A_19_P00324550	49.319520000000004	69.9017	63.01275	62.796730000000004	61.60869	45.377959999999995
A_19_P00324582	4.521328	178.9764	157.3559	178.3544	215.3126	44.0333
A_19_P00324814	44.62849	79.63502	117.0861	61.35728	39.86875	41.49861
A_19_P00325768	2414.215	2961.429	3304.534	2952.167	2855.716	2400.341
A_19_P00326558	182.4441	219.2311	186.5879	186.5955	158.474	117.4704
A_19_P00326732	353.8303	491.2423	572.9722	569.9888	519.7376	547.6862
A_19_P00327081	78.90762	100.4631	99.93946	105.2733	72.80239	70.91020999999999
A_19_P00327320	92.66408100000001	79.575599	72.41489499999999	61.99647399999999	52.534328	33.322575
A_19_P00327406	4.977389	1.6527009999999998	1.5723790000000002	1.6905	1.842332	14.853279999999998
A_19_P00329564	14.773589999999999	32.63003	34.50278	54.86496999999999	40.31758	46.39043
A_19_P00330076	256.2954	150.555	155.3594	132.1859	110.3734	91.22005
A_19_P00331853	3.906458	11.20267	15.046970000000002	9.207873	7.871308999999999	2.465755
A_19_P00800114	342.5152	785.5733	1024.637	745.7082	751.0329	625.1291
A_19_P00800229	140.3634	141.3269	183.9086	212.159	187.899	157.3149
A_19_P00800244	1248.8574444444446	6422.3823	5667.473875	5579.625000000001	5349.9303	2740.7852999999996
A_19_P00800283	499.2256	553.4154	567.1347	688.4137	587.8011	612.0907
A_19_P00800467	1797.029	7111.983	7966.04	9419.119	9397.479	8314.58
A_19_P00800522	4.028132	1.5492549999999998	2.264869	1.549852	1.6609639999999999	1.477501
A_19_P00800549	2358.6631000000007	3230.6776	3413.8609000000006	4013.857	3704.1972222222225	3477.7196666666664
A_19_P00800927	10.4133011	8.398633	8.056783	11.848807875	10.4277818	9.68007375
A_19_P00801041	81.59095	52.03765	59.735730000000004	61.108990000000006	43.46338	35.83528
A_19_P00801042	29.498708999999998	1825.4744999999998	2375.2151	2620.2201	2915.5784999999996	379.73976000000005
A_19_P00801088	241.816	270.9119	312.5883	365.0366	311.6219	312.1831
A_19_P00801416	8.654249	10.73601	9.399988	1.737096	4.463518	4.245169000000001
A_19_P00801627	22040.42	13500.93	10933.17	10992.21	11021.63	8018.651999999999
A_19_P00801735	1955.3	18341.9	12510.02	13701.1	12415.26	6816.24
A_19_P00801821	2539.393	4006.296	4128.543	3483.37	3577.901	2544.294
A_19_P00801823	1008.3500700000001	2847.443625	2453.857111111111	2079.0342499999997	2044.8770000000004	727.4492500000001
A_19_P00802027	68607.22	265895.5	235649.7	247115.9	244969.4	230335.1
A_19_P00802137	8.890315	50.88282	54.9716	61.368590000000005	46.58885	35.197590000000005
A_19_P00802141	1871.269	2392.496	2716.665	3002.2490000000003	2948.697	2728.967
A_19_P00802154	160.0069	186.2088	215.535	187.022	147.1434	170.7158
A_19_P00802168	47.04515	65.36574	52.51407	47.01863	41.363170000000004	31.829390000000004
A_19_P00802201	1298.2948000000001	1695.2235	2039.0088	2069.8123	2211.908	2163.643
A_19_P00802413	30744.51	65575.92	60524.36	66140.01	64842.24	41004.68
A_19_P00802420	23.86596	20.62605	24.00285	27.78163	23.02102	17.36287
A_19_P00802546	4.017316	88.39616	110.1678	71.05863000000001	81.05341999999999	39.67896
A_19_P00802936	3769.349	5045.8279999999995	5187.462	4433.7029999999995	3989.998	3373.7729999999997
A_19_P00802954	12.10507	34.47716	60.782990000000005	36.73534	42.14692	18.9656
A_19_P00803124	12.71139	1.61229	5.51839	4.940331	1.776155	1.472148
A_19_P00803201	5.320389	1.67156	1.60087	4.768129	1.8684310000000002	1.8558310000000002
A_19_P00803334	34.68704	37.016459999999995	28.975309999999997	36.58405	33.96206	10.76779
A_19_P00803360	246.288	909.9393	978.2124	790.1244	781.953	496.5839
A_19_P00803499	5.840243	5.691522	13.3105	4.122622	1.748832	1.479126
A_19_P00803675	14.49884	5.9126449999999995	2.759082	8.861042	1.911545	1.571026
A_19_P00803685	861.053	1191.9160000000002	1456.43	1450.656	1412.411	1234.018
A_19_P00803864	4.498156	7.119338000000001	11.058869999999999	12.43148	8.756377	10.82718
A_19_P00804020	1451.42	1532.299	1439.7839999999999	2184.241	2171.407	2294.5029999999997
A_19_P00804070	8.518889	1.610264	2.855823	3.42193	2.020717	3.7069330000000003
A_19_P00804072	400.014	457.1993	430.1448	357.6439	244.1121	334.6075
A_19_P00804093	57.991130000000005	85.84279000000001	90.03715	111.2451	99.0299	106.0657
A_19_P00804120	18.40783	46.362840000000006	30.599729999999997	33.40327	30.84145	18.75711
A_19_P00804212	245.6502	297.6796	321.7106	311.0334	267.8062	242.2267
A_19_P00804723	40.3137	47.35618	49.97531	468.9655	481.692	511.5742
A_19_P00804922	95.35081	74.6465	62.14719	96.26312	56.4093	59.6699
A_19_P00804924	77.48891	82.16371	81.20607	54.68513000000001	50.30107	33.890570000000004
A_19_P00804979	53.967064444444446	139.7955	120.17417777777779	89.275935	77.383341	49.913396
A_19_P00805076	261.1202	730.6713	570.4956	576.4217	484.1481	229.2401
A_19_P00805273	825.0950999999999	811.1547899999999	895.6672000000001	965.61276	950.4028500000001	849.7418800000002
A_19_P00805291	4320.6320000000005	7945.005	8548.614	9049.078000000001	8984.284	7909.054
A_19_P00805452	36.39258	41.517140000000005	47.00181	40.72336	29.859070000000003	32.23003
A_19_P00805548	447.1574	546.4336	564.1669	394.6702	360.2935	310.7794
A_19_P00805593	14.214070000000001	25.83904	27.043409999999998	25.514689999999998	21.6328	12.7696
A_19_P00805651	64486.87	42334.77	32243.27	32708.72	30285.36	23524.85
A_19_P00806158	2454.616	2686.377	2971.0959999999995	2037.912	2039.7120000000002	1874.993
A_19_P00806320	4106.682	5674.245	4613.972	3650.426	3029.215	2452.598
A_19_P00806486	9.27107	10.43656	13.648489999999999	7.004983999999999	5.850703	1.51566
A_19_P00806593	19.04911	33.73346	29.93021	31.41933	28.341620000000002	18.32444
A_19_P00806707	22.99416	19.97995	29.76727	17.28824	10.23468	25.79226
A_19_P00806882	2297.199	6104.460999999999	7117.616	8584.226999999999	7624.723000000001	5781.823
A_19_P00806883	5.322165	1.6564130000000001	15.182739999999999	11.15665	11.60666	6.54362
A_19_P00807328	10.147648799999999	22.731341999999998	23.439508999999997	17.7979	18.130496	14.197606888888892
A_19_P00807336	5743.29	6787.2919999999995	7725.6	7600.669	7853.755999999999	6695.723000000001
A_19_P00807411	4.023157	13.60851	8.121108999999999	4.328983	12.25111	8.553819
A_19_P00807545	45.78116	36.41899	39.89432	23.97384	25.19545	16.153879999999997
A_19_P00807752	74.62756	54.06508	60.56215	71.03107	68.23685	67.73886999999999
A_19_P00807869	139.5699	89.73823	103.7362	62.3918	73.38468	42.43603
A_19_P00808033	118.526	177.8851	179.338	141.1509	137.5442	105.928
A_19_P00808044	7.472911	1.583669	1.9022009999999998	1.619586	1.745241	1.395084
A_19_P00808120	194.4873	232.2775	245.912	262.8724	256.4931	205.7225
A_19_P00808208	413.3249	454.2821	538.0403	368.495	383.0459	344.4023
A_19_P00808320	9332.039	11946.35	10107.29	10933.1	10266.69	9455.59
A_19_P00808348	71.77364	106.0751	111.8576	82.30527	87.53251	68.1599
A_19_P00808453	6306.895	8197.427	9283.693000000001	8246.976	7661.786	6716.746999999999
A_19_P00808586	4.163425	2.715968	1.432848	4.415948	14.202229999999998	2.064181
A_19_P00808588	3.931427	2.008916	1.37382	1.4993020000000001	1.647032	1.41725
A_19_P00808668	1122.736	1534.249	1679.183	1582.859	1473.0639999999999	1229.809
A_19_P00808726	5.792758	4.665408	1.58503	1.722905	1.889774	1.750478
A_19_P00808758	2567.121	5388.049	5431.755999999999	4176.451	4128.843	3782.5879999999997
A_19_P00808794	12.35197	1.697586	4.006149	3.111179	2.1363220000000003	7.476577000000001
A_19_P00808883	10.33388	12.31826	5.004951	5.63071	5.611883	9.543335
A_19_P00808923	2405.966	16869.45	20113.52	19495.34	26376.89	8979.273000000001
A_19_P00809029	53.53844	77.17191	85.60848	49.046929999999996	47.56048	38.146209999999996
A_19_P00809119	66.23444	26.37786	76.01711999999999	69.82535	65.16651	61.195319999999995
A_19_P00809168	30.890279999999997	23.51489	25.3974	15.960189999999999	18.091179999999998	14.64168
A_19_P00809382	105.3762	109.1111	109.5252	71.39384	70.58704	59.70065
A_19_P00809558	3307.528	4843.939	5573.293000000001	5272.539000000001	4601.623	3894.36
A_19_P00809682	4623.788	6227.115	4425.081	4978.356	4435.025	3906.1740000000004
A_19_P00809886	53.867230000000006	50.930240000000005	60.78612	58.302690000000005	37.78047	38.29254
A_19_P00809902	6831.1140000000005	21322.34	17392.2	19286.07	16404.94	8723.276
A_19_P00809992	136.5998	195.7837	226.8957	123.5352	123.0458	102.2095
A_19_P00810045	949.4943	1168.035	1288.9180000000001	1121.2	1179.171	960.0558
A_19_P00810205	748.6508	724.6988	916.3022	935.2752	1010.283	870.6433
A_19_P00810229	8.981502	9.196029	9.253060000000001	6.312358000000001	10.81731	4.968837000000001
A_19_P00810361	219.5352	339.585	373.3609	282.1483	268.4682	207.7111
A_19_P00810474	913.1453	1164.107	1234.325	946.5176	885.5824	652.5902
A_19_P00810982	240.9948	496.3406	461.3743	542.9058	423.825	387.0667
A_19_P00811216	81.12652	93.15635	93.27568000000001	88.10174	73.03191	67.48052
A_19_P00811234	135.0573	150.3036	150.7159	85.65956	96.00608000000001	66.65898
A_19_P00811284	198.752	290.2667	274.2469	223.1657	176.6814	216.1151
A_19_P00811430	8.21652	17.154770000000003	17.895220000000002	5.530754	5.7866	5.47034
A_19_P00811613	15.259970000000001	25.015970000000003	26.82935	29.752679999999998	35.197359999999996	15.886
A_19_P00811706	652.7717	849.4073	908.0166	763.4194	607.7195	527.3067
A_19_P00811828	3.878015	2.165613	1.9616040000000001	1.513144	1.6799549999999999	1.3617219999999999
A_19_P00811843	435.915	671.0618	771.8355	598.6496	463.7258	479.1261
A_19_P00811924	5.180904	1.6912220000000002	1.618968	1.733182	1.8753259999999998	1.581607
A_19_P00812033	25.95263	4.217501777777778	8.361024	2.6072446000000005	2.2302378999999997	1.5514551
A_19_P00812190	3.9488589999999997	1.536904	1.3972149999999999	1.5491190000000001	1.671139	1.477185
A_19_P00812250	763.1812	915.9454	1151.594	1171.147	1045.7830000000001	1017.0210000000001
A_19_P00812340	6546.674222222222	9638.726399999998	11594.472	20533.105000000003	20993.452999999998	17685.981
A_19_P00812349	3.9931339999999995	5.648226999999999	9.475636999999999	11.25913	5.285743	9.010077
A_19_P00812587	9285.953000000001	14337.7	15759.8	16403.32	16437.45	17546.12
A_19_P00812627	12.917539999999999	5.616304	10.3082	8.914481	6.099993	9.66797
A_19_P00812701	4.677219999999999	64.2344	79.61274	116.3627	107.0521	29.481240000000003
A_19_P00812715	51.28435	60.4657	70.82484000000001	59.802080000000004	53.44282	38.81749
A_19_P00813077	55.662969999999994	80.02067	88.28232	52.746230000000004	46.94373	51.60926
A_19_P00813124	58.126090000000005	65.58962	65.33954	34.65886	38.74536	53.526109999999996
A_19_P00813192	10.693539999999999	3.0418369999999997	4.114584	1.5908360000000001	1.719625	6.2403129999999996
A_19_P00813352	2723.8990000000003	859.8972	564.2322	573.2646	424.853	263.1301
A_21_P0000001	7.815992	55.07	51.438140000000004	31.745309999999996	29.14514	21.86011
A_21_P0000002	15.688970000000001	16.7037	16.73496	10.18471	4.760065	7.9227050000000006
A_21_P0000004	35.86158	51.70178	59.63756	42.248870000000004	44.41256	34.447390000000006
A_21_P0000005	10.212539999999999	23.896739999999998	21.84139	21.22348	28.796409999999998	25.68727
A_21_P0000007	137.2564	212.9312	200.1387	123.0344	154.0246	73.40629
A_21_P0000008	4.174872	1.5722690000000001	1.409426	1.564663	1.669952	1.4796719999999999
A_21_P0000009	12.71229	1.631043	1.477919	1.64819	1.7688270000000001	1.541201
A_21_P0000010	5.303346	1.60521	3.0381669999999996	1.654059	1.817939	1.7151939999999999
A_21_P0000011	192.8067	264.2007	264.3267	201.6167	218.6688	169.7656
A_21_P0000012	19.061120000000003	27.34648	24.08701	25.64029	26.09637	22.42943
A_21_P0000013	76.81288	243.1496	259.1446	263.6367	241.2866	168.6608
A_21_P0000014	18.259510000000002	57.18354	59.01031	53.988859999999995	57.279140000000005	29.80935
A_21_P0000015	18.12365	27.920270000000002	38.42085	11.63664	13.92506	13.981129999999999
A_21_P0000016	12.1351359	11.370234125	12.145855249999999	12.3699885	9.908873666666667	4.377901800000001
A_21_P0000017	85.66753	44.884840000000004	48.48122	34.75264	33.32069	51.528690000000005
A_21_P0000018	22.14529	22.09814	15.81605	19.5476	18.38799	9.239175
A_21_P0000019	17.58269	31.439690000000002	43.9044	29.629040000000003	38.65206	34.22643
A_21_P0000020	315.5047	520.7256	533.4879	484.7852	423.1974	343.1961
A_21_P0000021	40.40674	76.53065	72.36843	43.57112	35.915409999999994	29.097990000000003
A_21_P0000022	78.0225	76.83237	76.97179	213.4228	171.0788	307.7396
A_21_P0000023	8.143728999999999	36.64793	44.17758	23.2411	19.663420000000002	16.81156
A_21_P0000024	6.828806	3.089861	5.569211	1.658	4.645873	1.486429
A_21_P0000025	9.279527999999999	25.75657	30.48718	21.21309	22.426920000000003	12.35638
A_21_P0000028	4.10332	1.5536940000000001	1.433054	1.5923610000000001	1.935746	1.364957
A_21_P0000029	40.39333	53.16684	62.87656	63.2426	63.54127	43.92525
A_21_P0000030	14.624845500000001	20.369503333333334	24.733953	19.297057000000002	16.016415555555554	13.248507777777778
A_21_P0000031	5.4918569999999995	8.94267	14.02631	5.006915	8.252985	4.244819000000001
A_21_P0000032	10.02978	8.02613	4.989865	4.848651	7.424397	4.725907
A_21_P0000033	10504.92	68902.68	61619.49	62114.91	58258.73	39201.27
A_21_P0000035	106.7014	93.84053	102.6555	149.5484	120.0749	125.1802
A_21_P0000037	6.273594	10.28394	18.33148	11.47306	10.42505	20.4157
A_21_P0000038	3.916292	1.510875	1.843343	1.5349959999999998	1.6689779999999999	1.451074
A_21_P0000039	80.65619000000001	83.58619	107.1323	76.32553	62.24292	57.87667
A_21_P0000040	61.69876	60.610640000000004	84.84064000000001	87.03586	67.17621	79.92194
A_21_P0000041	4.399212	4.41731	3.272824	3.106009	1.898518	4.997330000000001
A_21_P0000042	4.743687	1.6009950000000002	5.58942	1.6392369999999998	1.807365	1.505013
A_21_P0000043	3.901236	1.494308	1.38878	1.545192	1.686604	1.367432
A_21_P0000044	34.242059999999995	60.58428000000001	62.47603	31.46617	41.113890000000005	39.23212
A_21_P0000046	4.576283	5.711574	1.5820809999999998	3.339948	2.59937	1.650365
A_21_P0000048	9.252607000000001	2.38499	1.368511	2.301075	1.803612	6.104286
A_21_P0000049	4.705272	7.293402	7.364068	1.663348	3.040477	1.684433
A_21_P0000050	27.37102	19.43318	18.34009	17.11855	10.01949	13.246220000000001
A_21_P0000051	19.638679999999997	31.01584	41.85049	40.99527	29.98051	24.67225
A_21_P0000052	23.264110000000002	16.542920000000002	16.26643	13.1543	10.264439999999999	14.888570000000001
A_21_P0000054	563.6263	1168.377	1544.954	1254.322	1206.526	956.0863
A_21_P0000055	197.7452	304.1251	303.0407	361.5475	277.2853	271.0124
A_21_P0000056	338.2141	443.1259	459.8255	473.2724	467.3784	432.708
A_21_P0000057	80.78439	116.1071	113.4848	79.00815	85.76531999999999	80.47946
A_21_P0000059	35.073409999999996	26.593190000000003	27.00385	14.80975	18.260839999999998	15.416529999999998
A_21_P0000060	24.1875325	17.040582	17.972444999999997	9.399425	4.813913222222222	3.066639777777778
A_21_P0000061	184.7162	958.4594	848.2791	742.3088	645.0311	385.7581
A_21_P0000062	4.233085	16.58904	18.42031	14.94266	13.00498	17.188579999999998
A_21_P0000063	83.00989	105.9068	154.1034	104.7287	125.1393	98.39371
A_21_P0000064	18.084410000000002	44.375040000000006	48.71992	21.77533	21.90045	23.07079
A_21_P0000065	13.31066	23.47599	24.01171	25.48236	14.87934	8.096948
A_21_P0000066	4.340166	1.690309	1.479875	3.6229720000000003	1.734011	3.298719
A_21_P0000067	4.379907	7.565268	10.51033	6.013001999999999	5.040729	1.539321
A_21_P0000069	86.82206	128.4686	144.7937	110.5172	86.50242	47.12019
A_21_P0000070	5.025501	121.8896	108.8823	105.2172	85.68849	53.462419999999995
A_21_P0000072	4.27405	1.51757	2.097987	1.560808	1.737866	1.456215
A_21_P0000073	83.27994	83.35288	102.1072	190.8563	180.7816	140.5266
A_21_P0000074	3.948079	6.09721	13.18416	8.617767	6.325337	4.665925
A_21_P0000075	72.49389000000001	112.3867	132.8382	104.0225	92.00031	73.31673
A_21_P0000076	200.7028	245.8383	283.0483	125.6629	112.7754	83.31761
A_21_P0000077	60.224428	58.486626	60.915192000000005	48.422644000000005	45.818175555555555	40.911084
A_21_P0000078	4.6060680000000005	1.7078528	1.5927941250000002	1.7249102	1.8792691111111108	1.579572625
A_21_P0000080	18.413729999999997	41.372	61.00273000000001	31.60039	16.5223	21.13349
A_21_P0000081	369.8949	762.4318	850.1331	1538.521	1441.67	1536.723
A_21_P0000082	1079.711	1378.424	1707.369	2135.927	1825.156	1635.001
A_21_P0000085	5.808039	13.09243	8.773653999999999	2.319342	1.834069	3.237143
A_21_P0000086	83.99879	77.85032	90.89113	161.8313	115.9038	135.8854
A_21_P0000087	15.101360000000001	21.84346	28.45295	30.4422	32.70901	24.754179999999998
A_21_P0000088	45.78602	116.9138	49.32005	39.72255	31.5662	27.87965
A_21_P0000089	90.60108000000001	117.216	92.30754	82.93409	73.42411	55.545269999999995
A_21_P0000090	651.5756	659.5215	765.7784	463.6529	473.7314	496.4674
A_21_P0000091	4.102156	1.622455	1.4855120000000002	2.255548	3.2228380000000003	1.474572
A_21_P0000092	283.9543	518.4727	631.2152	689.6987	571.0553	749.5359
A_21_P0000093	8.744168	11.41349	12.945260000000001	8.39332	7.503139999999999	8.005745
A_21_P0000094	82.6644	141.6535	137.9884	108.0461	114.9218	56.35355
A_21_P0000095	551.9847	689.9822	668.0698	525.415	430.086	452.658
A_21_P0000096	10.150846333333332	11.15928	9.9583844	4.64293625	3.8193159999999997	8.176010999999999
A_21_P0000097	5.941022	6.445542	2.036099	11.58581	10.29088	14.96899
A_21_P0000098	15.816170000000001	15.22519	16.19979	11.43805	13.61415	8.762057
A_21_P0000100	80911.87	162762.2	166527.1	138311.8	131795.7	117394.1
A_21_P0000102	8999.138	24789.91	23570.54	26664.8	26919.95	14487.78
A_21_P0000103	51.33359	193.8626	180.8724	171.7141	153.2506	59.769369999999995
A_21_P0000104	24.34826	18.02766	13.7185	15.18445	16.06949	8.140812
A_21_P0000105	17.87634	12.08751	19.181420000000003	11.57212	13.64715	6.639123
A_21_P0000106	169231.9	426335.5	410976.5	400311.7	404202.9	454844.5
A_21_P0000107	107.79	504.2223	578.9548	398.2226	492.3196	176.8856
A_21_P0000108	12379.95	66172.5	69405.73	69796.11	75182.7	33461.14
A_21_P0000109	1976.5339999999999	17394.12	16177.43	19740.1	24296.54	5752.238
A_21_P0000111	4.6202559999999995	1.61109	1.521915	1.636477	3.021043	1.480732
A_21_P0000112	64.93148000000001	97.96666	147.7543	99.52615	95.81651	54.70285
A_21_P0000113	65.71695	70.46763	53.56406	50.5884	34.85738	21.966829999999998
A_21_P0000114	3.940142	1.51615	1.387133	1.530037	1.657916	1.4556209999999998
A_21_P0000115	251.0205	468.2110555555556	500.54548000000005	333.19800999999995	301.86131	233.397
A_21_P0000116	8.488451	4.559032	7.3461289999999995	4.975733	4.670039	1.401073
A_21_P0000117	3.93761	31.443559999999998	27.05973	28.450459999999996	16.42729	17.665370000000003
A_21_P0000118	7.31227	14.741970000000002	22.4267	19.07227	8.842839	13.56894
A_21_P0000119	716.9898	642.5721	592.5494	573.2215	489.3666	283.6956
A_21_P0000120	4.3988629999999995	7.847725	10.492460000000001	5.321483	5.050676	4.143278
A_21_P0000121	166.6898	246.10726999999991	303.96373	274.29915	258.84584000000007	280.77261999999996
A_21_P0000123	3.95833	1.460025	1.389156	1.514723	1.6845130000000001	1.415473
A_21_P0000124	4.074733	13.714620000000002	10.30073	26.54993	13.70316	12.7516
A_21_P0000127	98.2803	75.94175	71.45752	42.50329	37.27803	18.5927
A_21_P0000128	3.916836	6.930495	10.15497	5.226186	2.735182	5.669011
A_21_P0000129	52.38821	84.87281999999999	97.89864	78.95618	70.86085	59.474509999999995
A_21_P0000130	27.65561	43.84587	49.509570000000004	61.01772	52.435080000000006	40.19912
A_21_P0000132	23.72552	17.83892	28.240190000000002	15.34593	10.26159	14.30802
A_21_P0000133	4.7763800000000005	1.7652450000000002	1.628515	1.743697	4.247162	1.562072
A_21_P0000134	68.70303777777778	67.15291111111111	54.048227999999995	47.190424	38.084649	20.79883
A_21_P0000136	4.5221849999999995	1.7060540000000002	1.578139	1.8052	1.922521	2.148884
A_21_P0000137	91.16221	125.6638	109.3714	111.2369	102.9722	13.351239999999999
A_21_P0000138	54.0465	32.85584	37.89031	40.645270000000004	36.03387	36.30914
A_21_P0000140	125.1818	144.7628	142.7873	102.8414	93.77201	81.18914000000001
A_21_P0000141	70.9	103.9194	130.6139	65.86579	50.64356	58.83363000000001
A_21_P0000142	23.82176	41.83012	52.38382	72.53936	63.63316999999999	64.82672
A_21_P0000143	38.32278	61.34626	60.586180000000006	36.35239	33.09362	36.28897
A_21_P0000145	100.6793	98.87163000000001	116.4045	75.66688	72.54648	66.05743000000001
A_21_P0000146	43.46868	45.70748	58.60876	47.26477	45.00781	41.319990000000004
A_21_P0000147	256.61125	247.48025555555557	276.1121625	312.1345	280.19462999999996	353.51942
A_21_P0000148	1065.372	1557.162	1674.783	1204.8	1079.888	868.8233
A_21_P0000149	355.827	483.621	555.3114	505.7859	542.1765	374.1835
A_21_P0000151	4.72394	1.6742419999999998	3.7091910000000006	6.544862	4.105544999999999	1.643773
A_21_P0000152	152.9148	299.7556	277.6797	449.9225	352.9184	346.5929
A_21_P0000153	80.1554	59.8535	76.80255	62.4446	42.67018	49.8591
A_21_P0000154	5.373857	14.904739999999999	14.94544	10.484110000000001	8.058525	9.257112
A_21_P0000155	31.8803	36.26381	55.662490000000005	45.61654	36.85037	31.556490000000004
A_21_P0000156	5.657196	37.47681	44.97971	29.76197	36.831109999999995	15.515279999999999
A_21_P0000157	70.72921	87.3174	106.5443	62.44226	50.19442	30.89625
A_21_P0000158	47.92123	114.1003	97.53638000000001	90.02475	73.41949	45.12007
A_21_P0000159	19.05249	2.724125	1.58749	1.7079380000000002	1.96137	1.5307309999999998
A_21_P0000161	94.42125	162.4938	189.8149	114.7485	95.19226	82.25364
A_21_P0000162	7.7747720000000005	1.442379	2.890662	2.6742630000000003	1.679344	1.397068
A_21_P0000163	268.0944	328.4315	406.0962	375.4428	334.7234	137.0778
A_21_P0000164	4.575623	32.278690000000005	18.67589	15.649729999999998	10.31518	8.554845
A_21_P0000166	4.939268	7.454989	4.154493	10.75018	5.763291000000001	5.685926
A_21_P0000167	3.948317	4.326372	1.37732	1.5006549999999999	1.66556	1.404141
A_21_P0000168	459.0917	735.4201	700.9618	725.4833	594.4194	473.9085
A_21_P0000169	23.418570000000003	40.0476	40.541059999999995	31.05165	21.76965	11.43336
A_21_P0000170	12.45069	1.927952	1.7999619999999998	1.886516	2.038095	1.7047459999999999
A_21_P0000171	221.687	252.3083	255.3591	1227.616	1127.886	1157.269
A_21_P0000172	102.834	216.6767	209.2612	150.2069	131.4124	118.1763
A_21_P0000174	70.055932	107.168275	96.147914	81.07742222222221	76.787962	50.165778
A_21_P0000176	4.153085	2.846436	2.4797	1.558275	1.6637509999999998	1.486326
A_21_P0000178	4.480901	1.5974389999999998	1.443568	1.58389	1.702104	1.4742879999999998
A_21_P0000179	1502.4289999999999	3523.0559999999996	3872.3309999999997	3114.612	3071.803	2527.6020000000003
A_21_P0000180	25.566974	17.869541249999997	22.928058999999998	23.227073999999998	20.721297999999997	13.86047
A_21_P0000182	4.962544	3.4496550000000004	5.975988	7.066646	8.359197	2.860024
A_21_P0000184	16.43477	37.84774	32.81407	21.34436	14.393329999999999	13.77764
A_21_P0000185	5.059025	9.246376	13.73616	13.259820000000001	7.430202	2.9148330000000002
A_21_P0000187	40.0625	19.73031	15.37938	24.36761	13.864510000000001	16.88607
A_21_P0000188	4.419376000000001	1.762923	1.603628	1.7976889999999999	1.9160419999999998	1.608439
A_21_P0000189	362.7241	418.3761	595.3721	480.1881	447.6207	336.2053
A_21_P0000191	27.12613222222222	37.745304000000004	33.93327142857143	38.08426111111111	33.54498666666666	32.075390000000006
A_21_P0000193	1358.8968	1927.3546666666666	1743.3433	1376.6591000000003	1204.1709	1015.0010599999999
A_21_P0000194	37.06538	31.479229999999998	32.115	45.50761	44.25558	43.5095
A_21_P0000195	384.0702	519.1027	616.5998	725.8017	559.0162	565.829
A_21_P0000196	4.218061	1.6980830000000002	1.5425309999999999	1.725912	1.844748	1.562909
A_21_P0000197	3490.3709999999996	5695.394	5828.308000000001	4764.42	4605.162	3785.204
A_21_P0000198	4.553399	5.226854	3.017721	1.633969	1.7548279999999998	1.492389
A_21_P0000199	102.1433	100.5356	99.80154	18.13064	24.45006	30.70174
A_21_P0000200	17.24212	16.25064	14.989820000000002	19.76334	16.28633	13.426429999999998
A_21_P0000201	648.8533	997.833	1167.305	1350.636	1242.903	1141.262
A_21_P0000202	2079.9622	3292.3737	3763.3272000000006	3649.7424000000005	3590.2245000000003	2777.654
A_21_P0000204	11.07216	43.26737	31.23146	26.46355	30.98722	20.5194
A_21_P0000205	220.6106	714.2994	693.6726	564.6358	536.6805	309.5193
A_21_P0000206	268.0239	415.1274	434.8532	484.1372	401.3157	442.2567
A_21_P0000207	330.5012	433.083	516.2459	510.5552	479.8401	511.0061
A_21_P0000209	363.0344	567.4814	634.2016	831.1424	772.819	744.2718
A_21_P0000213	294.3132	442.3841	519.7128	504.6552	421.3446	443.0245
A_21_P0000214	28.916390000000003	174.343	167.2877	178.2353	144.8151	81.83224
A_21_P0000215	791.201	844.1967	903.1838	991.1427	856.4158	1096.046
A_21_P0000222	1234.35	1909.442	1764.1629999999998	1834.46	1423.4370000000001	1805.91
A_21_P0000223	1161.719	2134.924	2018.619	2229.197	1782.3039999999999	1783.976
A_21_P0000224	382.2704	403.8806	398.3969	325.628	246.7383	230.7232
A_21_P0000225	2211.451	3025.5690000000004	3519.153	3210.842	2680.935	3272.915
A_21_P0000226	10.19933	47.6842	45.34728	27.19333	30.39054	10.57434
A_21_P0000227	108.4183	120.5969	125.7713	135.2653	116.2655	147.03
A_21_P0000233	154.6066	261.3077	214.3374	198.0529	168.9546	195.6801
A_21_P0000235	235.0366	332.2592	343.5909	277.0098	247.52	266.4627
A_21_P0000236	3092.353	4442.691	5125.835999999999	4818.689	3969.9829999999997	4844.722
A_21_P0000237	1314.15	1749.781	1673.5439999999999	1658.8429999999998	1455.059	1347.515
A_21_P0000238	258.365	351.3751	347.9248	366.4856	282.465	268.4755
A_21_P0000239	113.3669	202.8746	202.545	171.016	139.5018	172.4559
A_21_P0000240	1415.414	2010.164	2011.727	2030.019	1603.649	1749.714
A_21_P0000241	72.93219	92.53661	101.0803	104.4011	79.05741	89.71558
A_21_P0000243	219.4926	208.7301	172.9318	120.8181	91.24401999999999	115.5471
A_21_P0000244	608.3103	1192.391	1223.94	1317.839	1034.29	1197.062
A_21_P0000247	404.9753	515.6123	519.9603	1263.859	1201.654	1460.5410000000002
A_21_P0000248	73.40442	108.7726	128.2064	122.0065	119.3084	110.6711
A_21_P0000251	656.8904	848.0409	742.6405	603.2618	575.3623	591.4836
A_21_P0000262	117.111	126.833	145.3301	148.4789	123.942	142.0339
A_21_P0000264	278.0326	481.9147	558.0251	521.2663	438.549	485.331
A_21_P0000265	254.63916999999998	331.58733333333333	331.29091	304.96825000000007	273.72579	323.2606333333333
A_21_P0000266	39.405491999999995	100.93251699999999	105.56456999999999	109.5086	99.04774599999999	88.82299099999999
A_21_P0000267	5.068553	11.84417	19.216929999999998	16.786179999999998	14.347179999999998	10.92758
A_21_P0000268	15.39665	13.68635	21.45581	24.37065	22.65758	21.38203
A_21_P0000269	211.7481	185.1188	186.9531	205.5927	166.3879	195.6891
A_21_P0000270	3277.87	5479.170999999999	5329.302	5103.536	4374.947	4372.282999999999
A_21_P0000271	217.43751000000003	256.9106777777778	303.58912999999995	220.14314	202.96606	224.55350000000004
A_21_P0000275	305.8074	384.7408	381.8674	373.5768	302.4353	397.9761
A_21_P0000277	242.4983	372.2175	357.1708	363.6834	300.0311	345.3815
A_21_P0000278	4179.619999999999	6016.4106	6497.8074000000015	6386.483499999999	5294.4483	6196.028200000001
A_21_P0000279	79.60165	144.8342	126.8954	98.4034	85.50163	93.85629
A_21_P0000281	186.5893	204.9215	201.9159	145.4957	119.3824	137.5008
A_21_P0000282	309.7145	386.1739	347.9329	292.0013	239.2461	241.9408
A_21_P0000283	110.9999	109.1616	112.7047	207.9247	169.5634	195.9722
A_21_P0000288	92.47610999999999	108.088	108.1958	77.13279	72.4486	67.43876
A_21_P0000289	1088.059	1899.8110000000001	2010.0220000000002	1941.4379999999999	1618.26	1740.11
A_21_P0000291	2673.885	3533.1890000000003	2922.3909999999996	3103.7909999999997	2637.509	2511.501
A_21_P0000292	16.72833	50.621759999999995	55.05067	67.74346	55.62951999999999	45.74364
A_21_P0000293	4.243533777777778	7.915472	8.038756	11.88012	5.592086777777777	2.8798475999999997
A_21_P0000294	2971.954	4523.394	5583.726	5264.634	4490.126	5011.1
A_21_P0000296	18.95656	14.67405	20.61426	32.869890000000005	31.2924	37.45185
A_21_P0000298	57.91648000000001	264.7888	221.1872	172.6685	162.7579	126.3485
A_21_P0000299	37.31711	35.395109999999995	43.36752	44.2575	36.83299	26.303659999999997
A_21_P0000301	215.51891000000006	338.47096	341.51938	328.17147	284.84614999999997	286.03421111111106
A_21_P0000303	22.16412	46.0434	66.68831	55.33116999999999	46.46048	48.059670000000004
A_21_P0000304	191.593	533.1631	559.2039	550.1554	490.519	306.6468
A_21_P0000305	341.4825	711.7045	868.5665	729.5149	690.4793	592.5919
A_21_P0000306	16.49632	45.85002	35.42145	33.6433	26.75125	42.07435
A_21_P0000307	102.35480900000002	152.33331111111113	168.13044	95.04352	71.128371	91.91765000000001
A_21_P0000309	722.7638	1697.076	1831.604	1674.441	1628.94	763.0198
A_21_P0000310	53.36253000000001	95.47521	102.1305	107.571	78.89226	90.97402
A_21_P0000311	44.01218	23.60738	35.2855	40.23693	39.42025	30.76432
A_21_P0000312	94.41898	97.25711	110.4942	111.6724	93.45546	99.97069
A_21_P0000316	30.86873	57.51745	61.97566	60.61036	51.058659999999996	47.82425
A_21_P0000317	1151.538	2709.657	3229.8179999999998	3050.7140000000004	2813.6679999999997	3064.0559999999996
A_21_P0000319	250.0744	352.3839	242.4466	260.6059	233.0563	129.5955
A_21_P0000320	42.2345	60.76583	80.78206999999999	27.67847	23.588279999999997	21.627779999999998
A_21_P0000321	439.4669	521.8413	595.69	641.6644	550.8605	585.1511
A_21_P0000322	4695.878	7432.052	6932.9130000000005	7653.569	6356.031999999999	7285.1990000000005
A_21_P0000325	383.6023	658.216	831.555	648.2674	552.4225	614.7589
A_21_P0000329	443.1626	547.3739	592.5461	472.671	443.5388	325.0938
A_21_P0000332	284.2390333333333	379.3777999999999	376.1725	441.0551375	381.26112	416.6561666666667
A_21_P0000333	216.9893	270.3227	299.6809	225.2542	183.1283	242.9719
A_21_P0000334	665.3445	1037.003	900.8766	857.3006	699.8285	644.2793
A_21_P0000335	97.59503000000001	156.1825	149.7097	137.561	112.3895	93.37001
A_21_P0000337	186.0406	220.8493	281.7809	233.1479	208.6271	238.5282
A_21_P0000339	4.104117	9.849528	9.786087	2.973954	4.52988	8.215145
A_21_P0000340	1436.185	3167.288	3816.515	3771.033	3425.1090000000004	2454.729
A_21_P0000342	133.5394	186.8317	204.5066	191.0537	176.4778	163.0871
A_21_P0000343	113.4245	107.2078	106.0725	103.6623	91.91131	97.31025
A_21_P0000344	633.5058	1788.599	1663.339	1739.358	1210.546	1386.871
A_21_P0000345	20.12606	17.44085	26.218190000000003	16.97071	18.50045	9.750389
A_21_P0000348	239.0342	368.3215	414.1278	421.3113	377.6694	315.1067
A_21_P0000349	120.6789	155.3276	156.3047	157.7363	118.7864	151.9276
A_21_P0000350	98.0515	75.13716	82.35398	83.25428000000001	71.69083	90.94038
A_21_P0000351	249.57742222222225	356.95837	294.29216	291.3596	247.15524	252.27986999999993
A_21_P0000353	40.46966	36.09598	36.73859	24.02532	20.79046	19.687929999999998
A_21_P0000354	29.927660999999993	35.077783999999994	43.066697	51.12223899999999	39.793349	37.86387499999999
A_21_P0000356	54.006730000000005	40.34792	41.48273	25.42501	31.51349	34.41672
A_21_P0000357	435.5759	437.2923	533.2555	508.3278	488.677	575.0905
A_21_P0000358	4138.302	6499.749	7907.259	7856.323	6500.132	6767.595
A_21_P0000359	4386.005999999999	6696.6990000000005	7912.159000000001	7549.593000000001	6279.795	6331.57
A_21_P0000360	308.5667	386.364	378.1196	368.8253	305.2242	309.8241
A_21_P0000361	4.498678	11.21247	7.533946	6.503838	3.2922809999999996	4.320488
A_21_P0000363	54.799406999999995	50.52151099999999	65.86928444444445	124.87635999999998	121.02938999999999	119.22980600000001
A_21_P0000364	28.631222	65.970365	69.393416	58.31707	56.447506	41.189785
A_21_P0000366	124.319	102.1408	105.8835	88.66528000000001	66.04777	86.59691
A_21_P0000370	247.8217	379.756	423.3798	489.5213	374.775	393.7536
A_21_P0000371	17.18817	30.65261	31.462590000000002	15.90586	21.42128	20.78959
A_21_P0000372	88.78234	131.3545	154.122	141.7403	119.185	142.9824
A_21_P0000374	309.512	359.0633	392.3961	323.2135	291.7602	340.1463
A_21_P0000375	28.74932	31.85345	27.59593	37.79932	18.74319	40.093270000000004
A_21_P0000378	27.168279999999996	33.681216	31.914605	34.19464111111111	23.818462	28.38947875
A_21_P0000379	84.05434	86.75423	102.8976	73.76406999999999	55.96539	57.188019999999995
A_21_P0000380	510.1646	601.39	691.9171	566.1967	510.2618	624.6344
A_21_P0000381	77.96009000000001	113.1687	108.8469	113.3836	83.95458	107.281
A_21_P0000382	467.183	813.4588	942.3344	924.2918	768.7436	832.608
A_21_P0000384	138.28062599999998	515.1640222222222	558.1461444444444	521.4220444444445	447.32811999999996	224.46292
A_21_P0000385	285.8436	417.1186	395.0729	394.1082	309.1729	331.6214
A_21_P0000386	398.843	739.9301	843.3313	830.2099	751.2532	740.0463
A_21_P0000387	20.19023	21.95359	24.441270000000003	30.32205	18.40468	14.23867
A_21_P0000390	186.4467	772.6999	878.8743	894.8227	754.024	734.883
A_21_P0000391	677.0587	806.8425	1110.796	1010.311	898.4141	872.5604
A_21_P0000392	50.10434	43.17338	52.34544	24.28004	17.65395	21.48359
A_21_P0000393	285.0343	352.1256	262.9978	351.3691	261.6727	291.4055
A_21_P0000394	6293.103	9038.936	8351.513	8375.541	6610.955	6409.031999999999
A_21_P0000395	69.72374	116.574	142.0723	124.1106	91.41715	78.4722
A_21_P0000396	7.682525	1.5385520000000001	1.459739	1.5734489999999999	1.7434470000000002	1.450759
A_21_P0000397	112.8449	193.607	204.3776	170.1772	129.6002	151.5205
A_21_P0000399	4.511017	1.671843	2.043972	1.634816	1.7517650000000002	1.493491
A_21_P0000400	4.0443	3.08583	5.114311	3.817628	6.51593	4.4405339999999995
A_21_P0000401	4.860216	1.541218	4.6579489999999995	2.506477	1.748361	1.7402330000000001
A_21_P0000402	5.909877	1.9745270000000001	1.373579	1.7833860000000001	1.9428349999999999	1.417859
A_21_P0000403	4.444938	2.1759340000000003	2.6122727999999995	2.9265532999999997	2.8839128999999994	1.6681795999999998
A_21_P0000404	5.016879	1.471225	4.748221	1.512564	1.68272	1.6636970000000002
A_21_P0000405	5.018873999999999	1.831375	1.715006	1.807118	2.841342	1.642543
A_21_P0000406	4.691023	4.411277	8.993747	10.25628	13.55057	11.101
A_21_P0000407	4.1903787	1.6192216	1.4842781999999999	1.6626901	1.8004827499999998	1.5275527
A_21_P0000408	5.100635	2.47181	7.150378	4.482653	1.8395029999999999	2.500872
A_21_P0000409	4.8184949999999995	1.827826	1.614179	3.2459990000000003	1.9118389999999998	3.122773
A_21_P0000410	4.855045	1.626159	1.544153	1.6632799999999999	1.822652	1.6920529999999998
A_21_P0000411	5.087288	1.712091	5.912458999999999	4.549212000000001	9.996514999999999	1.8262310000000002
A_21_P0000412	4.009697	4.401642	2.4459009999999997	7.303259	3.93994	5.501988
A_21_P0000413	8.21487	1.706926	1.557316	1.794096	1.9151669999999998	1.608684
A_21_P0000414	4.463011	1.724889	1.579909	1.812491	1.91684	3.4040410000000003
A_21_P0000415	4.4961269999999995	1.7176740000000001	1.58059	1.811304	1.921809	1.60589
A_21_P0000416	3.917473	1.489775	1.379964	1.514211	1.6535330000000001	1.434159
A_21_P0000417	4.785545	2.579596	2.0008369999999998	3.30326	10.36571	1.575587
A_21_P0000418	4.064035	6.570447	2.70174	7.5217149999999995	5.550717	7.879563
A_21_P0000419	3.8585529999999997	1.442869	1.376984	2.2110380000000003	1.6717389999999999	4.484863
A_21_P0000420	4.336373	1.84847	2.2433099999999997	32.286190000000005	5.774191	6.907153999999999
A_21_P0000421	4.499423	13.21165	18.34587	20.24214	16.31774	13.68486
A_21_P0000423	4.701335	1.769779	1.620012	1.9495169999999997	3.8421489999999996	1.7013349999999998
A_21_P0000425	4.581535	4.973839	5.3569830000000005	17.194229999999997	13.261579999999999	13.26646
A_21_P0000426	4.074784999999999	2.478307	4.640009	4.402933999999999	1.669774	2.692598
A_21_P0000427	4.564477	2.7102150000000003	7.500997999999999	10.800239999999999	10.06102	9.420325
A_21_P0000428	8.946946	12.23081	11.82596	10.710239999999999	10.10753	8.165239999999999
A_21_P0000429	4.52021	1.703043	1.535037	1.751857	1.9278279999999999	1.6220860000000001
A_21_P0000430	3.989349	1.558997	1.4365569999999999	1.605721	1.7276049999999998	1.4460620000000002
A_21_P0000431	4.7337	2.997968	1.606301	1.769927	1.9208939999999999	1.711859
A_21_P0000433	7.751287	22.281660000000002	22.558020000000003	17.06631	18.42174	16.18666
A_21_P0000434	4.02952	1.5977620000000001	1.463739	1.631312	1.7555490000000002	1.493978
A_21_P0000435	3.991251	1.560878	1.433801	1.610134	1.726533	1.435196
A_21_P0000436	4.012925	8.180732	5.607339	1.628235	4.624801000000001	3.3867910000000006
A_21_P0000437	4.7556389999999995	3.865436	4.312305	7.132414999999999	8.914222	5.961261
A_21_P0000439	8.636207	4.168130000000001	8.93806	8.648392	2.779703	6.225280000000001
A_21_P0000446	8.409352	11.65322	11.017719999999999	5.376059	9.263967999999998	7.117839
A_21_P0000447	41.569309999999994	459.0414	479.9026	510.5463	498.0861	170.7678
A_21_P0000448	10.813939999999999	253.578	278.9726	299.512	322.8057	97.27429000000001
A_21_P0000449	33.319309999999994	65.0752	67.66257	58.61781	60.55189	35.09785
A_21_P0000450	104.4053	137.8934	134.1924	116.7838	91.88773	112.0349
A_21_P0000451	50.64119	103.8139	107.434	84.90128	66.94972	64.50101
A_21_P0000452	3.939264	3.76525	4.441063	5.489212	2.519096	14.03434
A_21_P0000453	3.9015800000000005	1.490743	1.387037	1.5298209999999999	31.43638	1.421602
A_21_P0000454	47.086040000000004	65.64291999999999	72.56936999999999	52.77221	40.390190000000004	37.32139
A_21_P0000456	5.126135	6.561669	9.942551	1.618143	1.7340520000000001	1.547009
A_21_P0000457	3.9133169999999997	1.502931	7.220472999999999	1.527528	1.6633229999999999	15.44387
A_21_P0000458	4.050808999999999	1.7145240000000002	1.3900290000000002	2.028304	3.003291	1.40985
A_21_P0000459	27.330759999999998	43.14204	28.823890000000002	33.41952	23.37758	21.02971
A_21_P0000460	44.69986	77.82305	80.94403	79.69281	60.967530000000004	59.95446
A_21_P0000462	5.926169	21.18263	19.60935	20.22426	17.12377	15.476779999999998
A_21_P0000463	1985.1729999999998	3141.086	3234.97	3286.627	2554.555	2629.222
A_21_P0000464	32.17988	34.79934	48.18083	33.19958	28.84324	23.749029999999998
A_21_P0000465	4.634621	15.09105	9.038734	11.92056	10.10936	11.058
A_21_P0000466	3.9077940000000004	10.408	8.246725	3.484646	1.8683759999999998	1.91943
A_21_P0000467	32.6473	29.21275	22.216089999999998	18.347189999999998	20.23079	16.64105
A_21_P0000468	46.181940000000004	56.1643	64.84014	52.64148	43.99214	45.0652
A_21_P0000469	21.91121	37.40605	33.3367	34.146409999999996	26.372290000000003	31.415259999999996
A_21_P0000470	683.4318	1714.098	1305.873	1611.797	1186.2730000000001	945.804
A_21_P0000471	9.247086999999999	34.37778	36.60505	44.75119	27.17675	16.263720000000003
A_21_P0000472	90.6463	183.4717	171.1787	219.0255	189.76	156.3219
A_21_P0000474	34.69314	31.540340000000004	33.557990000000004	24.3727	20.01624	22.43298
A_21_P0000475	876.6858400000001	876.96937	915.7148555555555	932.15671	829.4414555555555	949.6322800000002
A_21_P0000476	854.1775	1054.6680000000001	1017.197	1129.357	1041.892	1071.847
A_21_P0000477	112.6024	155.1814	171.046	138.6741	106.7567	105.8747
A_21_P0000478	63.78524	69.04649	77.9881	56.463330000000006	49.29591	46.995540000000005
A_21_P0000483	222.6765	242.1755	269.5693	255.1203	226.4074	255.616
A_21_P0000486	49.76194	53.77919	64.12699	61.5063	49.042559999999995	67.23956
A_21_P0000487	234.6983	333.4635	309.1852	314.7132	226.9335	304.7562
A_21_P0000488	142.6497	154.2889	171.8418	154.5761	116.5796	135.723
A_21_P0000489	4015.7670000000003	4642.693	4515.3820000000005	4189.143	3364.4429999999998	4004.425
A_21_P0000490	60.35215	82.2481	73.08586	78.10571	68.1024	63.08213000000001
A_21_P0000491	89.00494	87.08487	88.30978	40.92018	40.57808	31.519579999999998
A_21_P0000492	183.1172	524.8359	425.5125	94.15919	86.33269	71.44568000000001
A_21_P0000493	23.40182	66.02453	37.3293	34.74811	29.991429999999998	28.581640000000004
A_21_P0000494	25.226329999999997	79.93937	89.76696	86.75425	90.76862	48.44385
A_21_P0000497	25.365714	40.507203000000004	48.909497	54.989981	46.222302	53.35406
A_21_P0000499	46.5462	77.49517	85.56858000000001	110.518	85.08731999999999	69.49412
A_21_P0000508	1077.667	2096.205	1590.763	365.856	284.2673	324.1638
A_21_P0000509	455.4408	1050.607	838.0916	226.3281	149.1187	206.8275
A_21_P0000511	533.505	1262.458	992.4912	238.0598	190.1317	190.852
A_21_P0000512	123.2581	202.1397	134.5871	83.42038000000001	77.31259	67.02273000000001
A_21_P0000513	133.3217	213.8937	233.5844	149.4479	113.7704	163.8535
A_21_P0000514	149.14722	102.462866	98.858504	55.43267900000001	43.678454	62.89608333333334
A_21_P0000515	273.2125	394.4719	393.1797	281.5857	212.8891	242.9246
A_21_P0000516	35.26815	39.22652	40.96895	37.55603	28.80648	15.614870000000002
A_21_P0000526	22.135360000000002	235.7952	161.7688	123.8436	108.1001	49.913059999999994
A_21_P0000528	61.66041	116.7929	105.3212	75.63687	63.053290000000004	44.20057
A_21_P0000537	4.347298	6.997544	7.894425	6.8442039999999995	2.792519	3.101766
A_21_P0000542	4.03023	2.40687	1.386971	2.003493	1.669431	1.408622
A_21_P0000545	4.8108702	10.960729428571428	11.551527285714286	10.333485000000001	11.537897000000001	3.6043424444444443
A_21_P0000546	3.8581830000000004	14.927129999999998	6.651611	9.593111	8.047247	2.496184
A_21_P0000547	41.39727	22.896929999999998	32.9768	32.00823	27.67773	24.758020000000002
A_21_P0000548	29.0268	31.55814	42.44918	62.69285	36.605959999999996	36.96415
A_21_P0000549	5.028371	1.890364	2.896905	1.813779	3.119765	1.647921
A_21_P0000558	7.933095	15.490120000000001	23.487920000000003	269.227	205.2689	217.2646
A_21_P0000560	30.07477	52.33663	63.87607	74.20996	69.03043000000001	47.2679
A_21_P0000561	367.2995	456.5959	385.2775	282.7657	249.3798	259.7209
A_21_P0000563	724.8937	680.6728	707.1949	742.0228	607.4038	571.9777
A_21_P0000568	5.004316	1.7413049999999999	1.7688099999999998	1.819711	1.9293900000000002	1.601242
A_21_P0000569	4.407779777777778	3.6104152	8.485450499999999	2.3267736	1.8091066999999998	1.5627423333333332
A_21_P0000573	42.291090000000004	104.7649	93.0354	61.93221	59.04951	31.6713
A_21_P0000577	17.25519	7.435205000000001	6.5075769999999995	7.495483999999999	3.2612330000000003	2.656422
A_21_P0000578	4.618172	3.050447	2.498639	2.1149459999999998	1.9371880000000001	1.659607
A_21_P0000583	74.871	232.753	304.0007	202.4596	197.1034	157.1303
A_21_P0000586	266.1042	477.3436	473.405	425.4449	406.2684	343.2782
A_21_P0000591	250.0448	408.5318	401.1774	402.9594	396.5659	368.6877
A_21_P0000592	698.6431	995.5779	978.111	1047.251	955.1016	952.5299
A_21_P0000593	453.7371	539.5335	535.7663	572.7742	504.5774	462.8887
A_21_P0000595	1123.971	1329.615	1379.2779999999998	1410.234	1251.741	1469.7060000000001
A_21_P0000597	690.7544	536.703	668.0857	517.2474	537.8205	517.3603
A_21_P0000598	31.031679999999998	301.3519	239.5142	233.0228	220.485	146.0536
A_21_P0000599	2072.327	1759.922	1335.1070000000002	1841.3970000000002	1556.911	1905.826
A_21_P0000600	6.377187	12.39354	16.040689999999998	10.58027	4.846373000000001	7.171764
A_21_P0000603	3.9187629999999998	31.440990000000003	37.53272	14.89621	22.84989	12.059239999999999
A_21_P0000611	57.62846	75.07647	91.77022	144.1928	143.1322	126.4239
A_21_P0000613	23.27607	36.96542	46.13263	17.83854	15.816120000000002	9.554867999999999
A_21_P0000616	53.95958	54.07221	55.14209	77.21781	78.73284	71.08788
A_21_P0000624	15.94726	20.230439999999998	24.401989999999998	102.0006	62.912859999999995	63.101530000000004
A_21_P0000629	597.4351	706.9428	874.8524	1662.1070000000002	1602.661	1630.2879999999998
A_21_P0000631	5.665636	1.551799	1.39896	3.4621779999999998	7.5526	1.9504139999999999
A_21_P0000634	59.60435	68.35378	69.86872	42.12149	32.91727	19.88751
A_21_P0000636	6.653914	13.68511	15.31439	28.1198	27.27567	26.43836
A_21_P0000638	3.9333199999999997	21.20733	24.24922	23.41689	16.83669	8.034885000000001
A_21_P0000639	79.28393	136.3739	116.8838	101.269	79.8372	66.52243
A_21_P0000647	15.794479999999998	1.62804	1.543817	1.66785	1.830336	1.5294729999999999
A_21_P0000649	3.915683	1.451393	1.370464	1.4959959999999999	1.65715	1.3983510000000001
A_21_P0000654	84.65091	132.2324	143.3892	150.7961	149.1741	98.60746
A_21_P0000660	100.1433	173.9656	164.3848	112.7414	122.5584	80.70785
A_21_P0000664	7.663066000000001	1.966278	7.555294	1.7439220000000002	1.8697970000000002	1.6534900000000001
A_21_P0000666	58.08805	104.4255	131.6634	52.822790000000005	48.45174	41.42082
A_21_P0000667	4.5070239999999995	3.280903	5.080165	1.754112	3.614835	1.592696
A_21_P0000668	256.52455	287.59961000000004	339.41433	134.27485000000001	108.85579	121.07167
A_21_P0000669	205.7017	187.0426	192.9068	252.1637	208.924	279.394
A_21_P0000671	8923.261999999999	11997.86	13049.13	36109.81	34094.4	33620.56
A_21_P0000677	5.117064	40.883520000000004	41.47738	40.35972	31.001379999999997	15.94755
A_21_P0000684	420.4345	558.6781	609.9129	1419.9920000000002	1325.9089999999999	1149.53
A_21_P0000686	57.02182600000001	67.27731600000001	62.344657000000005	38.13687	33.411412	31.070377
A_21_P0000693	3.9746120000000005	1.935864	1.414649	1.597632	1.715975	1.394548
A_21_P0000697	17.27318	14.59537	25.542579999999997	40.64933	32.35776	32.32096
A_21_P0000699	4.713569000000001	1.7677029999999998	1.615545	1.7341849999999999	1.855691	1.5540200000000002
A_21_P0000701	18.63176	4.554181	1.5613549999999998	1.645572	1.831675	1.833119
A_21_P0000704	50.33571	40.42957	37.69041	13.11801	10.17862	12.04025
A_21_P0000708	4.527222	1.745738	1.928552	4.956697	2.504203	2.470209
A_21_P0000709	13.839820000000001	18.25795	21.21452	16.428420000000003	19.215970000000002	13.972570000000001
A_21_P0000710	32.961729999999996	120.8949	126.8678	78.23602	74.19932	42.87484
A_21_P0000715	220.6658	323.6127	379.9538	371.3237	363.0143	411.165
A_21_P0000716	4.201158	3.95145	5.9774959999999995	2.525983	2.439954	1.5916370000000002
A_21_P0000721	42.095859999999995	171.1901	177.0069	150.3466	142.9696	50.9249
A_21_P0000723	49.72435	112.9164	119.102	103.3579	108.962	62.124880000000005
A_21_P0000743	22.61391	11.696530000000001	10.49526	7.426845	5.823766	2.422946
A_21_P0000771	3.853565	10.09295	9.378957000000002	5.948912	1.654033	4.865736
A_21_P0000780	14.226270000000001	43.16029	41.52046	33.6729	36.82099	18.76525
A_21_P0000782	3.8788139999999998	5.2108300000000005	1.8834849999999999	1.495468	1.8754240000000002	1.598834
A_21_P0000786	4.259218444444445	1.6141727777777777	1.4770457	1.6453464444444446	1.7796806	1.6496911
A_21_P0000790	4.101799	1.483902	1.759363	1.5290110000000001	1.7029450000000002	2.378547
A_21_P0000795	4.8853089999999995	11.26608	9.190433	7.59046	13.37764	8.693077
A_21_P0000805	3.8623540000000003	1.452801	1.363149	1.805696	1.648695	1.389883
A_21_P0000835	4.078255	1.6315600000000001	1.9067009999999998	1.826572	1.7787529999999998	2.973646
A_21_P0000857	3.868324	7.413715	12.729619999999999	7.029528	6.347591	4.571172
A_21_P0000860	61.29881999999999	279.5457	248.377	216.5267	186.5065	117.6835
A_21_P0000863	5.130647	4.510669999999999	2.617866	2.041474	2.9835990000000003	1.599592
A_21_P0000867	787.7163	2282.226	2509.501	2921.988	3008.639	1893.0829999999999
A_21_P0000870	5.0539309999999995	17.68579	20.58049	11.508	10.372110000000001	7.699414
A_21_P0000873	4.487787	1.709375	1.567609	1.8028330000000001	1.917352	1.608131
A_21_P0000874	20.72026	17.63624	23.68313	13.0091	2.56604	5.229379
A_21_P0000881	4.104754	1.623182	2.863959	1.6776369999999998	3.4573370000000003	1.4697440000000002
A_21_P0000884	31.0057	39.69058	41.9665	23.14872	12.043439999999999	16.12787
A_21_P0000887	8.433062	6.927625	5.67821	2.44635	2.7108630000000002	2.2217569999999998
A_21_P0000899	122.0695	106.5079	124.63	168.0049	121.0053	113.9231
A_21_P0000905	22.54804	1.8082550999999998	1.5101751666666665	1.6662374444444443	1.8007360000000001	1.5604494
A_21_P0000911	52.9025	92.73085	107.0338	66.18209	46.75475	60.52279
A_21_P0000917	34.43139	41.50535	41.91765	16.66001	11.27408	8.413741
A_21_P0000972	4.3314748000000005	1.6177437000000001	1.6393984	1.6450513333333334	1.8136641	1.5019263999999999
A_21_P0000974	4.809433	1.777469	1.605618	2.84286	1.8951200000000001	2.5652880000000002
A_21_P0000982	3.954217	1.457647	1.380347	1.504149	1.6702669999999997	1.406937
A_21_P0000994	18.19876	117.8727	120.8937	124.5491	93.6601	60.862080000000006
A_21_P0000995	4.584724	2.7450669999999997	6.269875	5.744391	2.335972	2.3044759999999997
A_21_P0001015	27.639470000000003	8.38561	10.60338	13.29708	12.19861	11.56435
A_21_P0001017	13.58019	5.468657	1.993507	1.8055849999999998	1.9406889999999999	1.6816950000000002
A_21_P0001021	35.7513	12.7623	10.174710000000001	8.505025999999999	15.856420000000002	7.314769999999999
A_21_P0001024	11.9201	13.02511	12.11547	4.54199	4.444419	2.640172
A_21_P0001048	16.48328	23.12339	33.03221	16.750220000000002	18.69887	13.71925
A_21_P0001058	7.942255	1.7183560000000002	1.561956	2.143447	1.88877	1.542756
A_21_P0001063	4.1435900000000006	1.608603	1.450572	1.618451	1.732474	1.563639
A_21_P0001077	44.20832	71.34121	72.35955	62.74426	64.81055	30.01288
A_21_P0001087	35.2046	31.4512	27.957620000000002	32.15168	36.11177	17.3656
A_21_P0001089	18.53797	19.17144	8.82625	6.108462	4.693083000000001	8.284405
A_21_P0001104	33.82597	87.72558000000001	68.96273000000001	62.218790000000006	54.50636	33.38154
A_21_P0001122	4.6791160000000005	2.008038	3.360906	2.762396	1.7968119999999999	2.159793
A_21_P0001129	4.643551	10.5627	7.958516	8.739785000000001	6.416117	4.9509050000000006
A_21_P0001141	34.541129999999995	23.18259	17.48206	14.5037	15.128079999999999	19.53913
A_21_P0001142	441.7095	1469.2179999999998	1553.1989999999998	1356.7620000000002	1239.145	804.9042
A_21_P0001143	4.7081597	3.0316062	9.1487715	3.1545905	2.9350616	2.7954650000000005
A_21_P0001152	392.4398	613.6418	578.3251	604.7879	565.47	304.0524
A_21_P0001154	282.9913	711.9807	836.5698	675.641	707.7759	206.2535
A_21_P0001160	3.9311730000000003	4.220317	3.20581	1.5693270000000001	1.693718	2.866159
A_21_P0001164	39.54108	21.757270000000002	20.645220000000002	15.691070000000002	13.31569	14.69786
A_21_P0001177	16.15577	3.6579650000000004	13.25656	6.953166	1.8661169999999998	1.8344880000000001
A_21_P0001178	288.0672	406.1502	497.1432	840.2583	642.8658	660.8611
A_21_P0001182	3.9657760000000004	4.700966	4.668915	5.029875	9.680649	1.674502
A_21_P0001184	5.5946571	1.97972	1.602518	1.616905	1.7612055000000002	1.5279592000000002
A_21_P0001186	22.95059	92.94887	82.59834000000001	68.03595	62.99906	22.00475
A_21_P0001187	4.185251999999999	1.9727720000000002	4.318547	1.551532	1.706906	1.438858
A_21_P0001190	8.262835	1.589876	1.5021799999999998	1.789837	1.8259869999999998	1.6201379999999999
A_21_P0001196	75.90883000000001	48.14675	63.33436	43.31386	25.19225	39.61482
A_21_P0001201	18.019660000000002	16.83754	21.28643	19.847520000000003	14.57608	6.589177
A_21_P0001206	4.560487999999999	1.71124	1.533829	1.7309919999999999	1.939216	1.59854
A_21_P0001214	35.28872	9.841689	9.114339	6.037815	8.946275	6.545089
A_21_P0001229	13.73083	5.896935	5.833654	5.4094120000000006	3.3542680000000002	4.460618
A_21_P0001237	40.060829999999996	18.93701	22.145770000000002	14.152779999999998	11.59457	11.243960000000001
A_21_P0001250	333.9553	972.938	1011.6	903.3161	901.0146	472.2239
A_21_P0001254	649.7602	916.4987	889.3556	805.3908	722.2067	406.4884
A_21_P0001257	11.8666	6.899273	8.456703	6.5391639999999995	8.871119	3.9375370000000003
A_21_P0001259	76.8604	70.06366	43.63237	25.35231	38.76954	10.61634
A_21_P0001260	5.2994335	2.2625621111111105	1.898375	1.6512936666666667	2.3243944	1.5156581
A_21_P0001261	16.06739	14.991760000000001	17.76296	18.02884	16.98838	10.03532
A_21_P0001262	4.058594	3.6051830000000002	2.503938	6.1343440000000005	1.7710990000000002	2.891717
A_21_P0001264	4.36719	1.7277360000000002	1.579123	1.7946790000000001	1.897618	1.555974
A_21_P0001265	3.8907480000000003	1.42674	1.387743	1.5086870000000001	1.685616	1.3849280000000002
A_21_P0001266	34.017611	16.403354000000004	17.595686	15.964754	14.986506666666665	13.525271999999998
A_21_P0001269	15.455110000000001	17.20345	10.60978	17.89777	12.58501	9.61121
A_21_P0001270	23.832490000000004	8.649148166666667	8.048954	9.509063000000001	9.297719	4.554382499999999
A_21_P0001274	26.7856	11.4717	7.413003999999999	17.78199	9.817609	7.28025
A_21_P0001275	20.99634	9.580119166666666	10.099278000000002	9.439535000000001	5.190479777777778	2.4662705000000003
A_21_P0001276	4.212560777777777	8.9336764	4.876791333333333	9.244571666666666	4.4433231	3.0963534444444445
A_21_P0001277	6.551903	1.520119	1.40065	1.530576	1.6640009999999998	1.7713430000000001
A_21_P0001278	9.523498	2.135351	4.617230999999999	3.6539309999999996	5.521269	4.466874
A_21_P0001279	98.57105	149.9069	116.7608	93.48495	91.2685	69.05391999999999
A_21_P0001281	4.679247	11.50169	6.241221	4.672322	1.846456	1.5479120000000002
A_21_P0001282	4.432944125	1.6248117999999998	1.5043621666666667	1.6376294000000002	1.7783864444444444	1.5300711
A_21_P0001283	4.754233	13.56073	16.40144	10.56123	13.347570000000001	4.597182
A_21_P0001284	37.93493	29.67057	31.866	28.23435	15.68585	16.42398
A_21_P0001288	22.97743	4.524582	12.62148	3.526668	1.662351	5.4378400000000005
A_21_P0001291	67.1688	100.6094	104.543	94.00227	92.16889	46.420840000000005
A_21_P0001295	33.04188	11.05485	16.64767	10.89798	6.961646000000001	14.34646
A_21_P0001297	4.287276	2.464027	5.079374	2.8499689999999998	5.789263	2.587377
A_21_P0001299	233.9921	586.0737	533.9698	620.3636	480.4647	290.4987
A_21_P0001300	73.37711	20.25473	19.46835	18.40525	19.72384	12.69252
A_21_P0001303	51.82288	35.24665	53.09573	37.74488	33.23919	28.85437
A_21_P0001304	4.072375	12.77811	11.2594	14.52038	9.808406	10.03162
A_21_P0001306	22.28239	54.70693000000001	49.238240000000005	55.01156999999999	50.55232	33.94563
A_21_P0001308	40.84762	53.63918	53.07875	30.639879999999998	25.40674	20.91581
A_21_P0001312	4.736065	1.7902930000000001	3.125915	1.780184	1.9278810000000002	1.724895
A_21_P0001313	4.799089	5.721566	4.871726	2.739661	6.930914	3.292679
A_21_P0001316	4.418173	1.547384	1.4670889999999999	1.579941	1.746221	1.451565
A_21_P0001323	4.42146	7.693442999999999	8.503302	7.817494	10.21883	5.562687
A_21_P0001332	5.064838	1.7819639999999999	1.7434880000000001	1.7872029999999999	2.22425	1.623751
A_21_P0001333	4.106138	1.482543	1.4016959999999998	1.514419	1.6775919999999998	1.415708
A_21_P0001334	133.1705	372.9468	377.1136	390.9246	347.0165	210.313
A_21_P0001335	4.885873	1.728692	1.576794	1.698995	1.854629	1.76633
A_21_P0001337	71.90593	103.2158	90.12467	87.38639	100.5444	50.477309999999996
A_21_P0001339	3.9624339999999996	3.330076	1.7809169999999999	1.5738450000000002	1.6968619999999999	1.4929540000000001
A_21_P0001340	96.76746999999999	230.9874	202.9223	141.7193	120.0633	107.2672
A_21_P0001341	4.071788	5.051330999999999	4.528605000000001	3.976926	5.132108000000001	1.444801
A_21_P0001342	10.630434900000001	1.9678715	2.5290325	1.9273235999999998	1.8425696666666664	2.0573426
A_21_P0001344	8.365142	26.19264	22.72393	27.31932	23.770889999999998	10.428239999999999
A_21_P0001349	22.11094	31.460759999999997	34.077290000000005	34.35224	33.297979999999995	18.64816
A_21_P0001355	4.425455	1.464517	1.376976	1.495387	3.8615809999999997	1.409403
A_21_P0001356	13.946279999999998	10.56889	12.46308	14.84175	12.47203	1.539374
A_21_P0001357	4.3029971	3.2035685000000003	7.792586999999999	8.979782499999999	3.4461549999999996	2.2899905
A_21_P0001359	9.036411	5.075101	3.355842	1.792145	2.980086	1.643923
A_21_P0001360	189.1048	1744.85	1028.435	1123.468	954.533	544.525
A_21_P0001362	12.64508	11.88286	6.821877000000001	11.01949	7.337221	5.06824
A_21_P0001363	9.917561	6.050401	7.5736229999999995	6.347787	9.080662	2.115719
A_21_P0001364	235.5157444444444	509.4707	454.26579999999996	397.78855	384.15054000000003	199.50962222222222
A_21_P0001369	163.4074	173.9224	175.9294	191.7947	146.0774	135.4074
A_21_P0001370	4.771326	1.601173	1.5103440000000001	1.6433689999999999	1.817125	1.540067
A_21_P0001373	6.767367999999999	14.34105	14.645629999999999	10.15882	5.9137	1.567204
A_21_P0001374	632.6036	699.1299	768.8646	636.8264	545.2283	612.429
A_21_P0001375	63.58271	113.656	128.9218	125.1972	112.5739	71.26857
A_21_P0001376	4.236269999999999	9.564834	9.428633	8.195171	15.73056	10.11624
A_21_P0001380	5.76118111111111	12.086834699999999	9.885346888888888	10.175847833333334	4.6546385	3.9574693999999995
A_21_P0001381	250.8186	190.4958	142.0038	119.1763	119.1597	50.036770000000004
A_21_P0001383	21.061	1.701227	2.233925	1.513401	1.651084	4.52691
A_21_P0001386	4.668677	1.738182	1.607897	1.7894869999999998	1.930193	1.682995
A_21_P0001389	14.510670000000001	56.33299	51.590990000000005	50.79473	54.17793	30.362890000000004
A_21_P0001390	3.8934900000000003	1.4532479999999999	1.385667	1.520767	1.683966	1.355906
A_21_P0001393	23.20486	1.706848	9.61641	7.465458	4.352608999999999	4.8454559999999995
A_21_P0001398	4.181769	19.84629	24.54974	43.37762	38.67208	7.493892999999999
A_21_P0001399	5.015956	12.969439999999999	16.68158	19.91294	15.264439999999999	6.514525
A_21_P0001405	41.37515	25.04051	39.55193	25.27798	20.49367	18.14418
A_21_P0001407	83.21461	133.286	97.96884	123.6472	95.80282	64.03867
A_21_P0001408	4.6635800000000005	1.435009	1.381649	2.367118	1.6779439999999999	4.1985220000000005
A_21_P0001411	28.7088	56.2977	42.9166	43.14715	39.10192	12.417060000000001
A_21_P0001416	3.919055	2.566061	1.9006990000000001	3.360404	1.6543330000000003	1.554729
A_21_P0001417	51.015054444444445	81.36322200000001	81.266282	69.59401857142858	67.051202	30.738872000000004
A_21_P0001418	4.3089010000000005	3.3740339999999995	1.4486629999999998	4.847254	1.750146	2.129381
A_21_P0001426	138.0859	136.7565	133.0954	109.7914	94.44273000000001	67.64741
A_21_P0001427	28.13897	20.37745	17.8723	14.10077	16.20286	8.735165
A_21_P0001431	4.5596559999999995	4.091785	1.5785420000000001	1.7379080000000002	1.8711529999999998	1.694505
A_21_P0001433	140.5717	188.4828	203.3308	176.0503	180.8337	81.77328
A_21_P0001434	3.9487089999999996	3.070761	5.96973	7.516779	3.116021	1.3832209999999998
A_21_P0001441	5.146542	3.0070919999999997	1.647243	4.712478	1.892116	1.5975059999999999
A_21_P0001442	4.334094	2.587803	1.5414809999999999	11.47851	4.1691080000000005	11.83688
A_21_P0001443	17.70216	36.035740000000004	21.96445	23.60762	19.49829	11.86518
A_21_P0001446	21.820120000000003	30.89527	41.82199	39.7348	43.002590000000005	22.36598
A_21_P0001448	3.884358	2.407983	1.952535	1.4924600000000001	1.9435369999999998	1.875835
A_21_P0001463	38.55973	2.497137	7.296889	4.752777	3.5930940000000002	1.5684870000000002
A_21_P0001467	200.8448	538.5595	550.5037	447.0825	502.627	213.7987
A_21_P0001469	145.378	232.4598	202.6481	216.807	234.7274	113.5026
A_21_P0001474	40.37068	6.12215	10.62428	6.3355120000000005	1.9056220000000001	1.601171
A_21_P0001478	4.441738	13.70615	9.832939	6.600433	4.877914	5.293054
A_21_P0001483	76.34919000000001	110.0058	92.29394	62.74851999999999	77.06323	44.73802
A_21_P0001489	27.65764	19.77492	22.15306	14.22575	13.380479999999999	8.777314
A_21_P0001491	4.259169	1.584763	1.439077	1.601583	1.715931	1.571906
A_21_P0001493	5.825532	9.091341	9.364972999999999	7.192858	8.057394	5.7632699999999994
A_21_P0001494	35.72801199999999	2.1545666	3.2971525	2.1062421000000002	1.7618405	1.4991553000000002
A_21_P0001496	64.61825999999999	89.58739	86.95318	66.29371	65.25899	38.34874
A_21_P0001497	19.59026	28.22275	34.03672	17.415879999999998	17.65471	11.94793
A_21_P0001501	18.68564	6.235602	4.585681	4.593325	2.744409	4.648312000000001
A_21_P0001504	57.69842	136.775	157.8039	133.3988	130.5711	84.42206
A_21_P0001505	3.8447169999999997	1.7373049999999999	1.365329	1.507729	1.6533900000000001	1.384914
A_21_P0001506	18.4602	19.12625	13.09125	18.011879999999998	7.780227	7.404694
A_21_P0001507	4.5100805	1.6274617	1.5048587000000002	1.7512709000000002	1.7806625999999999	1.7895695999999994
A_21_P0001508	17.41106	4.875233000000001	1.585245	1.7973169999999998	3.131224	1.6471330000000002
A_21_P0001510	3.975367	1.559213	1.421667	1.605907	1.717314	1.7847169999999999
A_21_P0001512	25.26882	1.76855	3.242844	1.740709	1.9029509999999998	1.762255
A_21_P0001514	9.780758	14.381739999999999	21.94594	1.9726720000000002	1.8847450000000001	7.01777
A_21_P0001517	115.9423	297.1032	329.3505	229.2341	188.5811	143.2352
A_21_P0001519	4.2873660000000005	1.647245	1.48845	1.6549330000000002	1.773518	1.610056
A_21_P0001520	15.221	13.91585	4.134926	5.397803	4.044872	1.366477
A_21_P0001521	5.302536	1.790815	3.5998370000000004	2.944635	1.9178369999999998	1.741972
A_21_P0001524	4.838124	1.6264530000000001	1.544498	2.008178	1.820788	1.510182
A_21_P0001526	15.14471	5.703496	5.4754629999999995	1.9411029999999998	5.200318	1.835539
A_21_P0001531	22.908379999999998	32.55867	37.34391	34.66773	24.95641	13.33903
A_21_P0001535	5.226554800000001	5.334293	8.22096	9.7150138	10.01196	3.223318111111111
A_21_P0001539	15.0261	1.528957	1.462914	1.591474	1.776252	1.512816
A_21_P0001542	54.498569999999994	158.1148	154.2792	155.7768	143.5471	102.6333
A_21_P0001543	6.39215	1.722605	3.848324	1.8016619999999999	1.8999669999999997	1.558451
A_21_P0001546	4.1918690000000005	30.07562	28.379659999999998	22.061239999999998	25.93329	13.28924
A_21_P0001555	25.16248	12.330680000000001	7.386011999999999	13.57691	2.478513	4.081851
A_21_P0001557	6.186232	3.752368	5.468285	3.284123	2.8408599999999997	1.4742520000000001
A_21_P0001559	13.12021	1.4913040000000002	2.91472	3.5861980000000004	1.667446	1.420324
A_21_P0001561	73.83584	130.0542	110.4641	86.8252	91.64875	48.65449
A_21_P0001566	4.896411	1.847286	1.6883400000000002	1.784401	2.823445	2.266327
A_21_P0001567	41.18492	36.92691	44.59989	33.36185	18.77499	23.62024
A_21_P0001569	5.777756800000001	1.9905934999999997	2.102793875	2.2412916666666662	2.3836272999999997	1.7857712
A_21_P0001571	4.042674	1.594767	1.449315	1.6446490000000002	1.7493040000000002	1.435613
A_21_P0001573	25.78005	44.36596	52.74796	53.9628	47.10007	16.453039999999998
A_21_P0001574	3.922285	19.57113	17.994120000000002	11.20422	18.69277	16.500220000000002
A_21_P0001575	14.89872	1.589224	8.144127000000001	5.930177	2.839968	2.884242
A_21_P0001577	26.95644	1.6685169999999998	1.546984	1.66832	1.7960900000000002	1.500992
A_21_P0001580	19.94444	8.19012	11.890260000000001	4.190772	8.762533	10.90404
A_21_P0001581	4.432452	22.051370000000002	18.94894	16.143279999999997	16.28746	12.73125
A_21_P0001583	9.135803999999998	4.1783339999999995	5.811076	6.123811	3.14641	5.864433999999999
A_21_P0001584	4.3246	3.133624	1.534302	1.769537	1.8667759999999998	1.517455
A_21_P0001585	11.43158	25.703960000000002	23.39882	25.36642	27.517529999999997	17.11735
A_21_P0001586	4.9730669999999995	17.717879999999997	12.13777	14.678189999999999	11.4104	3.295526
A_21_P0001587	10.53416	7.063633	5.798909	5.001358	1.692826	4.443243
A_21_P0001591	11.099739999999999	1.788529	1.675372	1.779349	1.910077	3.712736
A_21_P0001594	13.427370000000002	18.77414	14.640179999999999	12.4414	8.627153999999999	4.371709
A_21_P0001596	6.576150999999999	3.155493	3.6697050000000004	2.502615	5.864908	2.711533
A_21_P0001597	3.916601	1.518027	1.394895	1.5631629999999999	1.692396	1.379
A_21_P0001599	11.53733	4.32132	1.603352	1.730736	1.890407	1.7752439999999998
A_21_P0001600	92.57889	126.5999	111.2358	139.3462	118.635	74.74681
A_21_P0001604	4.1271629999999995	1.541331	1.671825	1.548497	1.6806720000000002	1.443524
A_21_P0001609	41.56127	5.981654	6.071473999999999	10.12088	5.0617779999999994	7.403052000000001
A_21_P0001610	437.3775	598.574	659.8075	577.3437	591.6951	185.5257
A_21_P0001611	9.739757	31.90434	24.25737	23.77024	17.74224	10.45752
A_21_P0001613	235.7897	406.13	356.1443	368.2243	370.8654	166.3638
A_21_P0001615	19.860870000000002	1.522975	3.341537	2.298569	1.677675	4.277799
A_21_P0001621	74.14706	62.75617	74.30093000000001	22.62892	25.36478	18.94366
A_21_P0001623	39.06957333333334	79.756748	75.19730999999999	69.60323	65.686475	45.335798
A_21_P0001624	4.632274	1.627391	2.2124099999999998	1.6482029999999999	1.79289	1.487158
A_21_P0001625	4.039589	10.30175	10.14414	7.788987	7.382447	8.039667
A_21_P0001631	4.3020494	8.9329365	8.246501	9.240988	3.6602810999999997	1.7678851111111111
A_21_P0001632	29.8081	21.1654	18.244889999999998	14.0348	16.116429999999998	7.8666789999999995
A_21_P0001635	4.888604	1.500874	5.3104190000000004	3.6555160000000004	1.6739970000000002	1.387311
A_21_P0001639	38.6422	142.0343	132.104	114.9297	84.51172	99.02869
A_21_P0001640	14.02547	1.4922	8.003136999999999	7.383308	2.383625	4.490574
A_21_P0001645	73.78274	94.53671	105.9277	81.31443	77.15433	52.30049
A_21_P0001652	7.063067	12.30379	13.106689999999999	10.5861	5.085627	10.490739999999999
A_21_P0001654	11.60052	35.21713	30.374409999999997	38.060390000000005	38.98924	18.7931
A_21_P0001658	23.89691666666667	32.007882	38.52466285714286	33.329127	36.490404	20.54590111111111
A_21_P0001660	4.086717	1.481278	1.406651	1.527026	1.700653	1.429253
A_21_P0001665	7.620645	14.871039999999999	11.1759	6.039404	13.472829999999998	6.346737
A_21_P0001667	4.384969	3.9132239999999996	2.887673	1.747829	1.8796650000000001	1.513859
A_21_P0001670	10.041730000000001	64.78933	35.88743	27.365579999999998	23.92868	8.226536999999999
A_21_P0001674	25.315586666666665	29.082603999999996	36.211707	28.163373	22.953517777777776	21.537592
A_21_P0001677	14.48369	37.21199	28.185159999999996	19.11407	15.303679999999998	20.07103
A_21_P0001678	55.92491	2.70562	8.401245	1.858787	8.886567	1.595854
A_21_P0001684	25.26913	5.784026	10.053239999999999	21.53162	27.81853	20.96724
A_21_P0001686	5.209688	3.264426	5.874626	9.144746000000001	2.418601	1.5747659999999999
A_21_P0001700	59.60312	40.66563	48.11544	37.51551	30.6715	33.22637
A_21_P0001708	26.0562	3.277511	12.97911	10.843169999999999	6.077146	3.523165
A_21_P0001718	24.38462	7.68018	16.07062	8.427733	11.269969999999999	5.443681
A_21_P0001720	43.1789	38.21247	37.19402	37.39563	37.24733	22.05704
A_21_P0001742	27.10375	95.24154	70.87578	78.95430999999999	70.35861	29.76688
A_21_P0001743	154.21217	112.18597	84.98226500000001	80.138055	68.125918	34.205562
A_21_P0001744	43.19063	6.470479	8.15948	2.8699220000000003	1.655604	1.4425540000000001
A_21_P0001746	3.97281	1.555597	1.53142	1.592905	1.721252	1.4633530000000001
A_21_P0001751	4.103292	1.588983	1.432375	1.598933	37.959579999999995	4.000771
A_21_P0001752	304.4862	1222.528	1067.629	947.2855	904.7933	529.7172
A_21_P0001764	9.151133	1.691598	1.525951	1.7016810000000002	2.834742	1.5923770000000002
A_21_P0001770	4.257288	4.810739	3.622853	2.6575349999999998	5.960684	1.412835
A_21_P0001785	6.152830000000001	10.62594	13.91536	10.577069999999999	8.589174	14.664579999999999
A_21_P0001792	4.488503	1.7074779999999998	1.5653860000000002	1.8007349999999998	1.916979	1.610274
A_21_P0001805	103.225	69.68119	71.01306	70.94384000000001	67.15779	18.68589
A_21_P0001820	16.06713	1.908953	1.76895	1.828891	8.883536999999999	1.7851709999999998
A_21_P0001823	24.51734	9.510003999999999	10.44908	7.486623	1.8943279999999998	6.922446000000001
A_21_P0001833	5.043129	1.574166	4.289013	1.568229	2.970493	1.4776790000000002
A_21_P0001837	438.3503	2819.098	2569.399	2189.265	1874.933	1265.237
A_21_P0001838	4.575106	1.728158	1.566951	1.694739	1.8109400000000002	1.524268
A_21_P0001848	5.140463	3.162187	2.229595	5.163261	1.8328419999999999	1.832716
A_21_P0001853	4.233373	1.521647	1.433236	1.546594	1.7027349999999999	1.4316149999999999
A_21_P0001862	22.43127	76.67554	1.971164	1.519733	1.692884	1.419661
A_21_P0001863	8.43299	6.060348	3.73276	2.268511	1.724004	1.403765
A_21_P0001881	4.989278	3.9915339999999997	1.480995	1.693487	1.8080200000000002	1.446299
A_21_P0001882	4.1950921	1.6099223999999999	1.5787298999999997	1.69773	1.7386730999999997	1.4826948999999998
A_21_P0001884	4.270014	3.7806580000000003	4.189135	1.613191	3.531133	1.58293
A_21_P0001886	77.71651999999999	100.6153	96.39522	76.19326	52.15998	49.689659999999996
A_21_P0001890	22.11788	14.726720000000002	13.748079999999998	13.91059	10.26778	3.711936
A_21_P0001909	5.24625	1.6423720000000002	2.4556310000000003	3.511168	1.842834	1.617427
A_21_P0001921	12.09523	19.843770000000003	26.52116	14.736579999999998	19.837310000000002	16.4714
A_21_P0001928	3.916585	2.205603	1.3741729999999999	1.502724	1.6484459999999999	1.420112
A_21_P0001936	51.15418	74.98595	67.01145	50.32309	42.80835	37.27653
A_21_P0001943	4.054295	3.699233	1.852343	5.4929239999999995	4.861332	1.538241
A_21_P0001960	7.3217360000000005	1.5312700000000001	1.3970879999999999	1.55234	1.664182	1.511665
A_21_P0001964	198.0761	178.5364	188.4401	153.3593	140.4284	76.00151
A_21_P0001975	3.9646760000000003	9.956159	1.373528	1.491703	1.653134	1.4017629999999999
A_21_P0001981	4.348117	4.262242	6.0853209999999995	5.880876	8.004351	2.210555
A_21_P0001989	382.9453	335.3874	330.1838	309.2526	248.4496	118.7755
A_21_P0001992	122.9537	142.2368	184.77	158.6217	160.3028	94.76063
A_21_P0002002	4.524358	3.3848480000000003	6.05931	4.260207	3.5650690000000003	1.4763629999999999
A_21_P0002008	19.30834	2.933214	6.083737999999999	3.3413449999999996	3.924903	1.412144
A_21_P0002010	773.6683	949.8681	745.9265	630.76	538.0598	293.9192
A_21_P0002011	3.9227760000000003	2.626607	4.274515	1.571379	1.6947740000000002	1.386663
A_21_P0002030	23.99644	11.09742	15.05415	12.60303	7.413772	4.706538
A_21_P0002047	27.502540000000003	16.77818	30.86597	20.10322	23.18668	25.26494
A_21_P0002049	10.3502	14.023610000000001	6.18436	9.227517	8.414028	5.750648
A_21_P0002050	15.465470000000002	11.434989999999999	15.22833	8.35941	8.679597	8.636889
A_21_P0002067	5.348555999999999	9.159319	15.57254	8.211694	10.76592	7.295871000000001
A_21_P0002068	7.990202	1.530206	1.390357	1.5382639999999999	1.6591580000000001	1.465837
A_21_P0002071	4.9293175555555555	1.6972492	1.8350249	1.6801887	1.8341359000000002	1.5805946666666668
A_21_P0002072	3.851929	1.4511319999999999	14.68144	1.505642	1.6609029999999998	1.386943
A_21_P0002077	27.62227	84.60986	106.6949	115.9627	89.3812	74.2707
A_21_P0002078	4.35433	2.70688	1.972902	1.7288029999999999	1.864526	1.4881950000000002
A_21_P0002082	5.150087999999999	1.7360830000000003	1.6599220000000001	1.765265	1.901118	1.608858
A_21_P0002086	4.500935	9.015039571428572	10.187459	9.823274222222222	11.833276666666665	4.5771029
A_21_P0002087	21.633129999999998	16.26339	19.28595	14.1316	11.52732	11.060310000000001
A_21_P0002090	4.320651	8.532532000000002	5.770971	12.50277	5.842413	5.135108
A_21_P0002092	10.42072	1.7685110000000002	1.605291	1.7953169999999998	1.9161529999999998	1.619916
A_21_P0002095	20.2308	1.456813	1.3642290000000001	1.5039209999999998	1.6514520000000001	1.386774
A_21_P0002097	113.7302	120.6595	115.1677	119.2882	107.7934	60.64329
A_21_P0002098	19.58607	5.974432	12.64207	6.983067	5.082093	2.835391
A_21_P0002105	51.72009	48.076159999999994	52.562740000000005	58.602830000000004	41.97078	37.26475
A_21_P0002109	14.04943	9.419178	4.5369019999999995	3.9536379999999998	2.988995	1.630935
A_21_P0002118	7.58102	7.511331	8.924298	5.914771	9.650827	2.2477169999999997
A_21_P0002122	16.386789999999998	1.452969	1.363798	2.745653	1.650469	1.389183
A_21_P0002125	4.706275	1.7956580000000002	1.6246049999999999	1.784191	1.928518	1.719084
A_21_P0002129	4.304889	1.6343020000000001	1.464923	1.750361	1.717672	1.482521
A_21_P0002130	4.035527	1.588311	1.450057	1.639561	1.747566	1.440525
A_21_P0002140	13.25695	36.419709999999995	37.24198	30.296940000000003	27.59546	12.55767
A_21_P0002152	5.287211	1.503547	2.7132810000000003	1.555973	3.279731	1.352997
A_21_P0002153	19.7393	7.795986	1.582141	8.485672000000001	4.163412	1.6491360000000002
A_21_P0002157	7.369717999999999	4.9494419999999995	1.391202	1.536907	1.664877	1.461541
A_21_P0002159	9.514493	44.46517	31.717609999999997	37.25087	27.219490000000004	13.51441
A_21_P0002160	29.561740000000004	46.950790000000005	59.1835	55.02105	56.68145	42.13838
A_21_P0002162	142.4605	353.8804	322.6858	280.932	241.1914	129.9523
A_21_P0002163	22.17971	17.19288	30.429470000000002	41.93845	37.559020000000004	42.7882
A_21_P0002171	24.17275	1.6993200000000002	6.247312	19.03659	2.884894	2.951066
A_21_P0002173	4.522282	1.713583	1.547209	1.6787439999999998	1.7929130000000002	1.51464
A_21_P0002178	3.979464	2.9764909999999998	2.1847689999999997	2.260955	5.341438	1.406191
A_21_P0002179	19.19442	12.25339	8.262577	6.129151	9.003996	2.982145
A_21_P0002185	20.13188	25.60024	24.78331	11.81461	11.091610000000001	6.589580000000001
A_21_P0002188	277.62580999999994	751.4178777777777	990.2698	971.6830000000001	816.8297777777778	379.38346
A_21_P0002189	17.94442	45.619609999999994	37.5884	69.21882	67.66962	59.51465
A_21_P0002194	9.501534	4.931675	4.08828	5.094716	3.391956	1.579369
A_21_P0002195	10.09962	6.984380000000001	11.97712	11.05255	10.74761	3.526225
A_21_P0002201	44.05584	37.496320000000004	36.5792	20.8159	34.50911	16.48291
A_21_P0002203	13.941679999999998	22.69869	13.307670000000002	10.25274	10.631260000000001	1.569391
A_21_P0002206	142.8887	235.2364	167.4299	196.9197	166.4092	88.09863
A_21_P0002210	5.249921	4.144014	3.169708	1.6744860000000001	1.836311	1.6471669999999998
A_21_P0002211	23.3066	7.866727	11.45645	8.328291	6.206399	1.60537
A_21_P0002212	28.59068	57.32141	64.13038	52.4602	46.78406	28.09174
A_21_P0002213	47.939840000000004	91.31525	83.67305	61.545190000000005	61.861509999999996	38.567640000000004
A_21_P0002214	34.19977	8.057782000000001	11.72387	2.657086	2.839013	5.968653
A_21_P0002222	31.433940000000003	156.5046	143.1992	294.8875	248.6336	250.1675
A_21_P0002224	5.097689	3.302621	1.5058639999999999	1.6598700000000002	1.830141	2.257907
A_21_P0002232	23.884520000000002	1.527026	1.391167	1.538974	1.662843	1.466496
A_21_P0002233	4.270739	1.72013	1.556445	1.738378	1.858682	1.591442
A_21_P0002234	3.861726	1.458283	1.3640860000000001	1.502171	1.6480150000000002	1.3912229999999999
A_21_P0002236	3.9391809999999996	5.059608	7.398244	4.926374	4.154719	5.522519
A_21_P0002244	4.754428	3.036717	3.097771	1.6408880000000001	1.8145220000000002	3.300437
A_21_P0002249	3.9892760000000003	1.670541	1.381612	2.423005	1.6523889999999999	1.416613
A_21_P0002251	17.10243	14.41523	26.569209999999998	11.94005	14.118039999999999	8.926021
A_21_P0002255	18.009220000000003	10.925510000000001	16.82873	16.18326	8.300974	9.375308
A_21_P0002257	6.3267409	8.7503442	7.665325999999999	3.652446799999999	3.4715879999999997	2.5404045
A_21_P0002258	8.095925999999999	1.841004	3.870275	7.449225	4.1715480000000005	1.611132
A_21_P0002260	3.8871029999999998	1.49332	6.188216000000001	1.6521130000000002	3.1714439999999997	1.371378
A_21_P0002261	4.224621	1.602506	1.4506649999999999	1.5902479999999999	1.7046970000000001	1.469099
A_21_P0002264	16.5086	14.70739	6.2010760000000005	6.018429	2.463446	7.6620550000000005
A_21_P0002267	6.106273000000001	1.75089	1.615332	1.759466	1.882626	1.628219
A_21_P0002273	14.8405	1.651301	1.52864	2.322181	1.7792599999999998	1.490275
A_21_P0002276	673.143	3774.046	2609.165	2528.529	1966.225	1234.528
A_21_P0002281	3.887656	6.8341389999999995	5.919788	2.803514	4.296183	2.588148
A_21_P0002282	3.9959879999999997	13.50981	5.420961	8.542923	171773.4	2.0323860000000002
A_21_P0002283	3.8647980000000004	1.477578	1.3725479999999999	1.52249	1.6582990000000002	1.3926209999999999
A_21_P0002286	4.496867	1.719614	3.690371	1.735843	6.580647	1.541662
A_21_P0002287	4.739515	1.6807900000000002	2.3260919999999996	1.6765700000000001	1.8197290000000002	2.358797
A_21_P0002290	9.251084400000002	2.202903	1.6679221111111113	1.6633633333333333	1.7782814999999998	1.6581683999999999
A_21_P0002296	6.035414	1.6783259999999998	1.5054370000000001	1.644363	1.7550259999999998	1.497326
A_21_P0002297	4.0495209999999995	1.4926760000000001	1.8210950000000001	2.5546159999999998	1.662866	1.422448
A_21_P0002304	11.2997	3.296179	1.497252	1.718331	1.8288939999999998	1.468197
A_21_P0002305	4.790096	1.656616	1.565882	4.105358	2.059885	1.512035
A_21_P0002311	4.39237	1.537968	1.4594280000000002	1.575045	1.8083049999999998	1.455722
A_21_P0002315	11.85099	28.019479999999998	17.92	18.40625	10.96192	10.980269999999999
A_21_P0002316	14.633989999999999	5.999189	7.467428	1.7277779999999998	2.435232	1.579365
A_21_P0002321	5.119275	1.907882	3.311907	3.704047	2.018001	1.7017240000000002
A_21_P0002322	7.961836	1.486826	1.545605	2.20243	3.119079	1.4303299999999999
A_21_P0002329	4.359305	8.258117	4.831245	5.544384	1.78718	1.6298030000000001
A_21_P0002331	5.362430000000001	9.27932	10.46139	9.195725999999999	8.648114	4.639476999999999
A_21_P0002337	4.858764	12.114239999999999	12.449119999999999	10.19165	12.167580000000001	5.966648999999999
A_21_P0002338	8.536177	1.452999	1.36881	1.489483	1.646596	1.401516
A_21_P0002339	4.868869999999999	12.31893	11.96001	8.125931	9.417822	8.189697
A_21_P0002340	14.97135	6.05028	11.11133	8.375235	5.588838	3.283589
A_21_P0002341	8.101479	3.337478	3.152136	1.8347310000000001	2.316752	1.728991
A_21_P0002342	27.93905	68.38364	72.15873	68.00415	45.94597	25.683989999999998
A_21_P0002345	14.5681	1.775997	1.6033600000000001	1.7463819999999999	1.8939439999999998	1.7444380000000002
A_21_P0002348	35.02528	14.7829	18.68758	377.4861	275.6675	291.1076
A_21_P0002349	53.60729	57.18557	61.12028000000001	457.4643	321.8199	359.4203
A_21_P0002353	5.193746	1.6956369999999998	1.6244020000000001	1.737609	1.878827	1.587078
A_21_P0002355	54.340990000000005	119.9606	121.9043	93.35125	104.7833	73.01323000000001
A_21_P0002364	109.6094	202.8581	181.9292	160.0586	165.0823	100.1001
A_21_P0002366	11.5244	14.71827	17.201079999999997	35.003659999999996	31.73477	25.07135
A_21_P0002367	10.269260000000001	96.7117	79.62491999999999	95.45885	63.536730000000006	69.33175
A_21_P0002368	4.376322	1.717756	1.532059	1.7657349999999998	1.88126	1.527954
A_21_P0002371	13.270179999999998	2.749229	4.976257	8.162153	5.546309	6.447861
A_21_P0002373	14.90262	1.568778	1.413738	1.561334	1.672755	1.531218
A_21_P0002374	6.146877	22.952022	27.651615000000003	30.55348	29.093453999999998	14.198885900000002
A_21_P0002375	5.30274	6.648455	7.2167520000000005	6.016465	5.275793	9.777722
A_21_P0002376	4.230012	1.570918	1.447919	4.606637999999999	1.7053220000000002	1.452801
A_21_P0002379	4.499113777777777	89.18301199999999	53.086932000000004	40.76375399999999	28.606915999999995	16.709772
A_21_P0002381	3.911475	1.472658	3.4561589999999995	1.503139	1.648936	1.4192770000000001
A_21_P0002382	4.622984	5.585332	6.210249	1.807304	1.938993	1.6625150000000002
A_21_P0002383	5.23605	2.365376	1.586055	1.710186	1.860426	1.579026
A_21_P0002384	3.9606449999999995	10.75411	10.24662	10.56668	7.27561	5.4803
A_21_P0002386	4.10898875	1.5526305	1.4427066666666666	1.588701888888889	1.714045125	1.4592093000000002
A_21_P0002387	8.047566	12.96462	14.41721	16.114710000000002	17.02901	5.205344
A_21_P0002395	27.288259999999998	1.629092	1.515825	3.434703	1.8336830000000002	1.6590610000000001
A_21_P0002396	4.074104	1.472805	1.3951440000000002	2.754058	1.675934	1.412568
A_21_P0002398	3196.151	15736.98	15713.79	17888.89	16528.63	8532.568000000001
A_21_P0002405	7.755592999999999	1.557612	1.411804	4.020356	1.684032	1.535884
A_21_P0002408	3.8892300000000004	1.449958	1.363515	1.491496	2.036156	1.394513
A_21_P0002409	5.315822	8.318827	10.56456	10.308539999999999	7.035691	4.894609
A_21_P0002412	34.817694444444456	48.34003800000001	47.05231428571428	49.09166555555556	46.234133	28.084899999999998
A_21_P0002415	41.19751	216.2942	215.4748	155.7826	140.7585	92.16015
A_21_P0002419	4.357181	5.963706	7.666671000000001	1.7916330000000003	5.2761379999999996	1.551963
A_21_P0002423	7.200742	5.567133999999999	6.264485	3.0565450000000003	3.676286	3.197029
A_21_P0002425	30.10768	10.10605	13.255529999999998	8.797067	5.849712	2.482624
A_21_P0002426	4.4249275	1.6333862857142858	1.5027631111111113	1.6470209	1.8017734444444444	1.5199244999999997
A_21_P0002427	35.42305	28.291090000000004	24.6972	11.25715	11.782969999999999	15.543679999999998
A_21_P0002431	15.01252	23.856379999999998	27.55113	4.375182	6.684659	6.772914
A_21_P0002433	40.96348	59.99669	55.1196	42.57108	46.330740000000006	32.057959999999994
A_21_P0002434	34.93235	66.25177	54.293130000000005	63.73406	49.034079999999996	35.040420000000005
A_21_P0002439	21.67284	26.90553	30.422320000000003	33.637879999999996	38.453109999999995	16.38716
A_21_P0002441	138.7685	395.2794	286.8207	291.471	211.3354	147.9252
A_21_P0002446	694.1109	2566.696	2176.21	1872.576	1536.2939999999999	884.4566
A_21_P0002447	7.82443	1.5682459999999998	1.43232	6.022632	10.4407	3.611886
A_21_P0002448	28.91763857142857	28.922817000000002	28.082087777777776	23.892999000000003	21.30078888888889	15.701068888888889
A_21_P0002449	4.425547	1.547733	1.467853	1.581105	1.7484520000000001	1.4531969999999998
A_21_P0002452	7.7326514	2.0474871	2.2737471	2.0578604	1.9579162222222222	2.0571550000000003
A_21_P0002453	11.13907	10.11625	14.849470000000002	23.299570000000003	13.92234	12.55083
A_21_P0002458	23.47687	52.47014	76.03177	62.6238	62.552459999999996	31.121159999999996
A_21_P0002459	5.769857999999999	3.9597700000000002	3.628241799999999	10.35876	2.4346235999999997	1.9921108
A_21_P0002460	18.74537	1.7320349999999998	8.102834	2.262086	1.9104400000000001	1.568827
A_21_P0002462	22.28624	3.9230410000000004	10.01821	7.881164999999999	2.700442	1.474677
A_21_P0002463	7.562251	72.64471	45.71352	52.727219999999996	39.007220000000004	18.12259
A_21_P0002465	3.991285	1.535298	1.411728	1.5785870000000002	1.718117	1.3710120000000001
A_21_P0002468	51.657271	78.48439499999999	82.80648000000002	83.744322	66.40272222222221	70.811592
A_21_P0002471	9.176805	7.507789999999999	6.5496620000000005	4.392472	3.501618	1.429917
A_21_P0002472	5.0621279999999995	1.6386610000000001	1.551189	1.6809740000000002	1.842123	1.556454
A_21_P0002473	35.62608	18.81719	13.5388	15.694820000000002	16.38655	4.6527
A_21_P0002475	157.7823	136.4379	207.9644	177.2981	135.6473	135.5054
A_21_P0002476	99.92627	113.4213	108.4376	120.9108	102.6021	45.67352
A_21_P0002479	33.311167999999995	2.5672004444444445	5.212378888888889	1.8578840000000003	2.1507785	1.6112051111111112
A_21_P0002482	4.746459	1.599306	1.5129700000000001	1.638982	1.8101919999999998	1.5158399999999999
A_21_P0002486	15.743429999999998	12.01755	2.054894	1.760073	1.898025	1.7114639999999999
A_21_P0002489	4.199039	1.928548	4.874205	2.272933	1.658118	1.4485729999999999
A_21_P0002490	48.49009	488.4194	437.5116	413.3442	370.8182	117.2104
A_21_P0002491	21.36376	4.934949	5.5986519999999995	7.58562	4.931076	3.5426870000000004
A_21_P0002496	66.86031	70.57871	53.64272	73.66187	81.84664000000001	36.68189
A_21_P0002502	87.14453	81.11570999999999	77.60605	81.57522	88.37066999999999	33.5864
A_21_P0002503	3.92107	1.4859069999999999	1.378364	4.373603	4.025976999999999	1.430683
A_21_P0002505	78.65302	115.3094	140.5176	157.2132	157.0831	111.4135
A_21_P0002506	110.4391	100.7379	76.82477	70.00986	47.792970000000004	23.91122
A_21_P0002508	13.187144444444446	11.394039999999999	10.346520400000001	9.3239275	4.5743244	3.4842514
A_21_P0002510	34.50393	34.56073	28.82403	26.9947	31.307159999999996	13.97995
A_21_P0002512	11.54003	6.345197	11.65508	5.795831	5.336881	3.360032
A_21_P0002519	4.029315	5.886443	4.7196169999999995	1.6313520000000001	1.754471	3.5947970000000002
A_21_P0002532	5.1559610000000005	7.648089	10.44075	1.772201	1.907805	5.032135
A_21_P0002534	24.32894	7.6196649999999995	15.89446	6.810153	6.330856	7.532844
A_21_P0002541	22.37833	1.558481	5.8296019999999995	2.3007400000000002	3.2831269999999995	1.390419
A_21_P0002543	124.9019	130.419	134.4133	100.5814	91.9945	82.29263
A_21_P0002544	4.174238	1.63631	1.465945	1.66553	1.791464	1.4225459999999999
A_21_P0002545	7.916967	7.142869	6.442145	4.972266	8.451297	4.942596
A_21_P0002547	10.9074	12.13082	19.93906	9.656505000000001	6.286743	6.909322
A_21_P0002548	3.984357	1.56623	1.800819	1.610431	1.72115	1.4097870000000001
A_21_P0002555	46.30745	129.124	127.5795	120.5133	105.2722	66.62069
A_21_P0002557	82.5351	98.67345	126.9522	189.2399	157.9897	186.1822
A_21_P0002558	107.9191	153.9527	150.9883	101.0556	101.0876	67.4583
A_21_P0002562	43.20482	27.161820000000002	17.88237	21.24032	11.29932	11.96539
A_21_P0002567	4.419689	4.928129	1.579132	1.8082639999999999	1.9933619999999999	2.51063
A_21_P0002571	30.59	68.55518000000001	61.582930000000005	51.1774	50.68673	42.8684
A_21_P0002581	16.23291	8.705177	3.100782	11.41062	3.161074	10.35725
A_21_P0002585	4.1997800000000005	15.26919	11.772089999999999	12.956719999999999	9.159852	9.135746000000001
A_21_P0002586	25.881140000000002	17.75958	22.297711000000003	17.396686000000003	12.873837555555555	13.736294000000001
A_21_P0002587	6.634322999999999	16.142570000000003	16.16481	13.74734	8.322061	9.589449
A_21_P0002588	47.26382	111.1427	97.37371999999999	94.42142	83.79701999999999	45.46839
A_21_P0002593	10.92497	4.016514	5.167338	3.4253690000000003	6.151648000000001	4.975663
A_21_P0002597	18.14847	1.585286	1.457653	1.627291	1.750146	1.473013
A_21_P0002608	14.83172	24.17596	30.433059999999998	24.94066	34.031290000000006	18.34065
A_21_P0002609	16.479210000000002	6.783383000000001	11.6305	10.762319999999999	7.6513919999999995	6.203713
A_21_P0002610	42.99648	3.49495	4.744464	1.9693009999999997	1.714011	1.482896
A_21_P0002611	51.974959999999996	48.97365	242.3372	53.90882	66.02771	33.04895
A_21_P0002617	26.952659999999998	24.20636	28.617390000000004	23.78021	26.52887	13.600570000000001
A_21_P0002619	11737.586666666664	26985.606250000004	25078.67222222222	25749.129	23732.231999999996	14831.406666666668
A_21_P0002625	12.58102	1.6825189999999999	1.522148	1.699154	1.819346	1.5721450000000001
A_21_P0002629	9.344978199999998	2.4343242	2.6624188	3.432223777777778	1.8492485555555558	1.812946111111111
A_21_P0002630	11.075660000000001	1.551269	1.4667059999999998	1.5947559999999998	1.7095630000000002	1.400951
A_21_P0002633	5.925004777777777	2.3235845	1.8581911111111111	2.2199077999999997	1.8401666250000002	1.8142195
A_21_P0002634	15.442020000000001	20.562929999999998	21.14826	19.35207	17.692520000000002	11.85507
A_21_P0002647	32.188959999999994	6.110132	8.215133	5.900197	2.288246	1.470764
A_21_P0002652	11.537930000000001	1.6939060000000001	4.705218	2.7642990000000003	1.854259	1.534434
A_21_P0002653	52.91335	76.89046	83.68132	102.4563	79.56891999999999	79.80083
A_21_P0002654	112.1636	155.4297	171.9372	179.4455	131.6965	130.1146
A_21_P0002659	4.604486	2.8516	8.715764	1.555721	2.440539	1.521955
A_21_P0002663	14.238389999999999	31.86495	30.52797	25.72756	22.53519	11.77581
A_21_P0002664	3.980243	1.527032	2.217942	1.534042	1.6566470000000002	1.457306
A_21_P0002672	10.11224	1.706857	4.959656	3.1776009999999997	1.6508900000000002	1.398212
A_21_P0002677	4.082388	3.0870830000000002	1.48205	2.1639909999999998	3.2724860000000002	3.802026
A_21_P0002687	3.9387239999999997	4.620119	7.176519	3.4123879999999995	5.168173	4.327411
A_21_P0002726	9.319548	16.37272	6.825951	9.469068	10.201939999999999	7.244702
A_21_P0002727	467.7357	657.7176	668.286	625.0775	588.3809	253.9099
A_21_P0002728	3.882599	1.615594	5.520258	1.494312	1.6499240000000002	1.39299
A_21_P0002752	7.8808208	1.584167	1.8702181	2.2720612	1.9133124000000001	1.8502035999999997
A_21_P0002753	4.018235	1.583412	1.45587	1.624095	1.7478580000000001	1.4738799999999999
A_21_P0002754	4.077515	4.409111	1.405625	1.5688090000000001	1.9057509999999998	1.514469
A_21_P0002755	5.240467	12.163260000000001	4.391439	8.037028	5.323299	7.690455
A_21_P0002762	17.75284	8.578877	10.62094	13.02492	52.514509999999994	14.41983
A_21_P0002764	4.355747	1.5468620000000002	1.460019	1.57281	3.149334	1.444238
A_21_P0002774	5.013547	16.09978	19.46473	9.763634	8.549949	7.32075
A_21_P0002782	23.266370000000002	11.26488	18.903489999999998	7.5746210000000005	11.87466	2.711429
A_21_P0002786	10.78328	1.83398	1.562306	1.818195	1.829588	2.0092830000000004
A_21_P0002787	4.051744	1.551384	1.424679	1.5911629999999999	1.7377150000000001	1.370715
A_21_P0002798	131.2618	707.3294	551.5541	577.8141	450.837	258.0681
A_21_P0002800	11.76165	6.053262	2.197143	2.519397	1.6982380000000001	1.6376
A_21_P0002804	30.19408	23.61254	22.57987	15.352910000000001	17.17933	9.255944
A_21_P0002805	17.32524	19.23621	21.65715	20.72379	16.60047	19.109679999999997
A_21_P0002807	4.095936	1.507739	1.406518	2.50575	2.043075	1.427828
A_21_P0002812	3.871836	8.247599000000001	12.008510000000001	7.352778	3.605431	2.766469
A_21_P0002816	19.688760000000002	1.652575	1.497732	1.63297	1.74722	1.486956
A_21_P0002818	19.31779	3.415344	5.825539	3.087088	3.1565220000000003	1.3949719999999999
A_21_P0002823	323.7535	667.501	662.5854	509.5659	432.7691	333.8543
A_21_P0002835	5.332033625	4.707011	3.326755125	3.7896778999999996	10.32907	2.6913542
A_21_P0002875	14.381260000000001	31.56705	30.252	33.67407	22.2351	8.054032000000001
A_21_P0002876	114.4555	2440.567	1497.743	1337.4260000000002	1574.9389999999999	610.6521
A_21_P0002884	20.79666	75.09775	54.26375	59.041990000000006	47.83726	29.771040000000003
A_21_P0002890	12.42961	1.649357	5.892733	4.0586519999999995	1.850693	3.245134
A_21_P0002892	4.174597	1.662598	1.498979	1.671687	1.790382	1.582233
A_21_P0002899	3.863605	7.612821	8.415644	7.5553300000000005	4.122934	2.491677
A_21_P0002905	4.974208	8.088058	2.9170689999999997	4.788049	1.981526	1.561776
A_21_P0002906	35.96557	84.89675	67.30221	65.51852	71.80811	33.04305
A_21_P0002908	24.04326	34.41375	28.353959999999997	31.263720000000003	18.935579999999998	13.59015
A_21_P0002910	17.87252	97.62933000000001	99.99577	81.72373	79.75471	33.28935
A_21_P0002916	36.07698	4.330614	6.918907000000001	2.858334	3.483251	1.967954
A_21_P0002922	4.090801	1.62021	1.824156	1.669773	1.7699029999999998	1.443706
A_21_P0002926	5.211983	1.6555669999999998	1.574208	1.7016369999999998	1.855141	1.575727
A_21_P0002929	19.32295	5.1610510000000005	14.08871	10.4809	10.85787	6.650002000000001
A_21_P0002936	71.75623	325.456	237.3081	224.0818	200.8551	107.0042
A_21_P0002938	4.8048	2.9349279999999998	4.608944	7.493938000000001	2.582906	5.216565
A_21_P0002939	4.853769099999999	17.129966999999997	15.695196124999999	12.705550166666669	11.438467142857144	7.6296
A_21_P0002945	59.66652	7.576026	21.167679999999997	5.223968	9.110312	6.1467480000000005
A_21_P0002946	21.26463	7.760681	5.234926000000001	8.274653	4.476585	6.91017
A_21_P0002948	3.8831279999999997	1.46791	1.371795	1.508646	1.652655	2.4014990000000003
A_21_P0002950	27.57525	1.734386	6.998552	2.717276	1.9002849999999998	1.565939
A_21_P0002952	9.020311	4.638585	2.628556	7.024897	9.082305	154.3393
A_21_P0002953	56.34846999999999	66.33923	83.63684	70.30735	70.85224000000001	48.98344
A_21_P0002955	10.816310000000001	10.37215	11.67647	10.87405	7.061358	4.431783
A_21_P0002956	5.058046	21.63908	24.37415	21.10735	15.4899	12.18042
A_21_P0002957	4.112366000000001	3.3633349999999997	2.339353	4.474469999999999	1.671741	1.435123
A_21_P0002959	11.779187777777778	1.9148247	2.5242277777777784	1.8463048	1.8806581999999998	1.8540855
A_21_P0002962	236.6975	1454.349	1432.7020000000002	1167.001	1171.56	742.8351
A_21_P0002963	34.93963	46.515570000000004	51.19269	20.367820000000002	21.94674	29.461959999999998
A_21_P0002968	26.311870000000003	20.717370000000003	12.250119999999999	3.6676940000000005	5.080342	5.939931
A_21_P0002972	4.344158999999999	1.715475	1.5624719999999999	1.787366	1.884011	1.5380120000000002
A_21_P0002974	4.255758	4.053701	1.55264	1.750633	1.860883	1.53795
A_21_P0002976	1116.404	536.8938	457.4984	439.5214	414.5285	347.7264
A_21_P0002982	13.01713	13.47301	11.39375	13.255320000000001	9.691472000000001	6.400733
A_21_P0002983	23.52603	26.79168	23.35032	18.042460000000002	21.493579999999998	10.7959
A_21_P0002985	47.18677	1.7248080000000001	2.996295	2.251076	1.912145	1.577815
A_21_P0002986	5.0611853	2.3754899	2.8835723	2.2901282000000003	1.965452888888889	1.6083270000000003
A_21_P0002994	12.77661	9.797431	12.68075	9.679105999999999	11.6716	5.068232
A_21_P0002997	3.93773	6.822817	4.744972	4.99375	5.67935	2.8873159999999998
A_21_P0002998	17.08175	3.854775	1.553908	2.753567	1.6935330000000002	1.415553
A_21_P0003002	7.617835	17.752229999999997	25.56731	33.59711	17.57069	27.069440000000004
A_21_P0003006	5.141081	1.634542	1.5315450000000002	1.6766419999999997	1.840772	1.60519
A_21_P0003010	6.408638	31.2651	33.65375	29.727140000000002	24.831329999999998	19.94816
A_21_P0003012	26.03264	194.6158	145.3372	112.7206	94.67737	52.12599
A_21_P0003013	9.020174333333335	9.957355833333333	10.444792285714286	9.0018872	10.795059	9.426305000000001
A_21_P0003014	21.66519	6.329594999999999	5.347647	5.086428	5.645165	5.279936
A_21_P0003020	6.475731	2.468876	1.5676139999999998	1.7959310000000002	1.892713	1.547023
A_21_P0003021	14.35452	2.781139	6.606289	5.410383	4.6254599999999995	8.832753
A_21_P0003024	84.40798000000001	119.319	129.672	88.66991999999999	82.05366	81.46564000000001
A_21_P0003025	5.8663	3.259725	1.387623	1.657764	1.6644330000000003	1.409291
A_21_P0003028	3.933468	6.790839	8.633275	6.355041	6.0846279999999995	1.458855
A_21_P0003032	4.481743	1.5546309999999999	1.476642	1.607726	1.789352	1.522463
A_21_P0003034	7.889836	1.537269	1.392615	1.544193	1.6620869999999999	1.47405
A_21_P0003035	5.011566	1.7466259999999998	1.586463	8.079621000000001	5.168639	2.430713
A_21_P0003036	24.759116249999998	53.79823600000001	48.762229000000005	50.03851166666667	45.553597999999994	30.343183000000003
A_21_P0003038	25.2434	41.23298	39.6399	27.772679999999998	22.366139999999998	11.903880000000001
A_21_P0003039	6.3821738	1.5701115555555556	1.681692888888889	1.7499651999999997	1.8125588000000001	1.4923455000000003
A_21_P0003041	28.109790000000004	21.17972	18.25055	14.2859	15.86345	10.85332
A_21_P0003046	3.927389	11.56074	3.560517	6.579938	13.683489999999999	3.0173740000000002
A_21_P0003047	4.040945	3.469353	1.463301	1.630536	1.752709	1.524437
A_21_P0003054	4.581506	14.73299	18.57658	12.9434	4.046773	9.980473
A_21_P0003055	4.631099	1.579664	1.4933809999999998	1.627118	1.8056299999999998	1.537983
A_21_P0003057	4.5961634	40.7005825	43.94050444444444	38.41122222222222	34.23363888888888	26.181335
A_21_P0003059	3.898103	7.103692999999999	6.251918	10.06562	4.371899	3.489009
A_21_P0003060	4.639512	4.817391000000001	3.1176369999999998	1.722303	1.860263	1.7125150000000002
A_21_P0003062	10.51421	2.076858	2.437077	1.797548	1.912836	1.594799
A_21_P0003063	4.17558	3.412474	1.525992	1.712393	1.82828	1.527203
A_21_P0003064	3.849937	1.476032	1.372164	2.520028	1.6624849999999998	1.380317
A_21_P0003067	5.00173	10.390839999999999	14.1743	2.936921	4.103529	4.604035
A_21_P0003068	4.219442	1.6743270000000001	1.522053	1.7364400000000002	1.83352	1.495788
A_21_P0003069	46.59486	7.844019	16.91315	5.397402	4.478985	3.115974
A_21_P0003071	7.5156279999999995	9.74668	9.01538	4.7292440000000004	1.7862	2.3135950000000003
A_21_P0003072	35.58487	74.44463	69.77150999999999	57.040980000000005	47.64181	23.39771
A_21_P0003073	31.03122	39.76934	56.96318	38.51379	40.03155	14.92387
A_21_P0003074	16.96536	25.82306	33.7487	19.77848	27.63028	19.85902
A_21_P0003076	5.02344	4.5083839999999995	3.158409	1.746125	1.880885	1.575518
A_21_P0003077	48.43566	47.36727	41.977740000000004	55.55451	47.44465	39.74422
A_21_P0003081	7.178755000000001	1.8826330000000002	1.537547	2.40097	1.8328330000000002	1.618266
A_21_P0003084	3.941212	1.540806	7.845095	7.271031	4.678135	3.426921
A_21_P0003087	3.981578	14.600389999999999	16.59712	12.96434	11.64001	8.445872
A_21_P0003090	278.25235	320.66323	278.97524	234.22607	190.39058999999997	109.786055
A_21_P0003095	33.3707	66.35276	71.62338000000001	64.91991999999999	67.53251999999999	26.816940000000002
A_21_P0003099	4.128117	2.320998	1.4136600000000001	1.532493	10.08135	1.429322
A_21_P0003103	225.74151111111112	364.0079857142858	425.4195900000001	371.68563	369.36595	204.26434
A_21_P0003105	23.84508	27.280977999999998	23.758432000000003	22.579745	18.066408000000003	11.1028855
A_21_P0003106	4.177868	1.666496	1.5238969999999998	1.714621	1.827288	1.515579
A_21_P0003108	4.174378	7.9854449999999995	5.4615089999999995	12.64901	9.100821	3.728449
A_21_P0003109	4.017079	3.90215	2.592575	1.906884	8.240018	1.469201
A_21_P0003110	4.3588855	4.892435399999999	8.667808	3.4993043	3.460217900000001	2.1652146999999995
A_21_P0003113	4.435512999999999	2.507818	2.2558700000000003	1.799634	1.905964	1.574175
A_21_P0003115	4.6026419999999995	6.023223000000001	4.92496	3.920349	6.738448	8.356579
A_21_P0003116	346.9122	519.5427	429.6718	441.2222	352.4624	223.811
A_21_P0003119	10.16811	8.672404	7.044392	8.414734	8.490381	8.7057
A_21_P0003127	13.73456	8.698961	5.616337000000001	6.317791000000001	10.268310000000001	20.39979
A_21_P0003133	4.209542	1.626978	3.16351	1.6514	1.7976	1.408174
A_21_P0003138	293.2966	822.5828	617.4572	518.0879	423.1621	154.0081
A_21_P0003141	4.405047	1.58546	4.981148999999999	1.6007120000000001	1.743755	1.459302
A_21_P0003151	4.9835	7.6671190000000005	7.889241	2.421073	6.15632	1.464102
A_21_P0003152	5.23074	2.524766	1.9353150000000001	2.934152	2.9689959999999997	2.4632709999999998
A_21_P0003161	21.53039	64.40135	59.32801	55.174890000000005	50.59203	40.30916
A_21_P0003162	314.1155	7617.536	4119.842000000001	4706.147	4387.774	2278.653
A_21_P0003163	3.892494	1.455278	1.365817	1.4942540000000002	1.6450599999999997	1.400515
A_21_P0003166	68.51718000000001	71.78031	69.82865	63.48706	62.77548	39.80525
A_21_P0003167	407.8523	11390.42	7218.437	7789.929	7131.451	2909.323
A_21_P0003171	13.285979999999999	4.771656	6.582641000000001	5.458801	1.7451330000000003	6.948224000000001
A_21_P0003178	4.1269290000000005	10.79278	7.356344	5.061782	2.7343509999999998	1.465488
A_21_P0003181	4.435556	1.720646	1.5619100000000001	1.8010240000000002	1.9063009999999998	1.5741020000000001
A_21_P0003185	10.0944	1.5887209999999998	1.499971	1.6376950000000001	1.815704	1.560799
A_21_P0003187	52.41766	21.000410000000002	24.05386	28.199890000000003	20.09405	8.572299000000001
A_21_P0003188	4.714548000000001	1.77446	1.601153	1.7485650000000001	1.89274	1.734232
A_21_P0003192	11.62909	172.0839	105.4626	98.13124	64.26728	44.69419
A_21_P0003198	4.531139	4.001894	1.875011	1.7962060000000002	1.925441	1.665027
A_21_P0003202	4.113218	1.627544	1.459849	1.6666009999999998	2.151145	1.430328
A_21_P0003203	4.175315	3.418594	1.5127700000000002	1.714847	1.818556	1.4919040000000001
A_21_P0003204	64.21471	85.39579	82.87252	78.38204	70.21088	47.35376
A_21_P0003206	5.233327	1.975613	1.605927	2.3868150000000004	1.9357830000000003	1.6416130000000002
A_21_P0003207	4.486025	19.356189999999998	23.16329	22.46152	22.099520000000002	5.08652
A_21_P0003218	4.087783	1.5794030000000001	1.423398	1.589066	1.7005009999999998	1.535259
A_21_P0003225	4.294153	1.623449	1.471047	1.6351040000000001	1.752733	1.60158
A_21_P0003226	394.1383	721.1919	783.1788	713.2854	722.6348	484.2025
A_21_P0003231	31.870745	43.580506	50.05585555555555	46.65664888888889	41.677671999999994	26.246229
A_21_P0003232	33.925090000000004	51.42824	52.28973	36.2957	38.29937	15.488029999999998
A_21_P0003237	14.5451	23.93893	25.17087	17.443929999999998	16.311220000000002	4.743894999999999
A_21_P0003249	7.504759	6.857542	7.7218350000000004	6.794955	3.260135	4.728095
A_21_P0003251	3.8472769999999996	1.544248	1.373189	3.442772	1.6664130000000001	2.460613
A_21_P0003254	8.063847	1.7064720000000002	1.5881020000000001	2.295973	1.926195	1.642768
A_21_P0003261	4.005248	1.589399	1.4490180000000001	1.612393	1.7366119999999998	1.505096
A_21_P0003262	5.082625	9.988882	13.8494	8.076985	6.833691	4.674168
A_21_P0003265	4.72351	1.587077	3.159894	1.63605	1.741984	1.43067
A_21_P0003271	7.523802800000001	14.239076714285714	13.648098	10.790091111111112	10.192295750000001	7.967452000000001
A_21_P0003273	59.23839	180.1645	91.48857	119.3188	97.27790999999999	27.9333
A_21_P0003275	171.9973	150.4134	176.8428	128.1632	110.9172	100.5228
A_21_P0003276	11.99001	4.126753	5.799594	3.088726	6.629861999999999	2.094378
A_21_P0003279	40.37628	18.1579	29.80245	23.62238	22.91937	7.7221720000000005
A_21_P0003280	4.040051	1.544257	4.245823000000001	1.5446520000000001	8.880489	1.458566
A_21_P0003282	4.5604510000000005	5.977285	6.20881	4.956099	2.522001	1.539351
A_21_P0003283	45.04421	56.21229	44.46226	36.30135	39.4429	27.11058
A_21_P0003284	4.659016	10.34687	6.011080000000001	6.847389	10.23402	10.514380000000001
A_21_P0003285	3.9013940000000003	1.484689	1.381294	1.5177370000000001	1.659358	1.426105
A_21_P0003289	53.57801	156.772	172.1714	178.7936	214.9498	89.60909000000001
A_21_P0003290	51506.86	236793.2	242020.8	239461.9	236539.3	202636.2
A_21_P0003294	94.7414	89.76853	116.2434	74.73546999999999	66.36403	55.86837
A_21_P0003297	4.316699	5.633281	15.22054	12.30407	12.09678	7.747661
A_21_P0003307	4.396464	1.7203669999999998	1.551728	1.7910849999999998	1.893334	1.551639
A_21_P0003308	1484.675	2078.024	1850.0810000000001	1769.6070000000002	1620.724	971.565
A_21_P0003309	50.61204	55.215619999999994	65.55355	57.13885	95.77911	26.9857
A_21_P0003311	167.8551	198.1412	137.8061	109.6888	102.3055	75.10132
A_21_P0003312	11.5253	1.7516180000000001	1.615228	1.8149119999999999	1.940361	1.646075
A_21_P0003313	4.313383	1.7266700000000001	1.556233	2.138012	1.855243	1.619006
A_21_P0003339	4.449644999999999	9.735163	7.168142	8.024173	6.302691	1.551793
A_21_P0003345	4.4401600000000006	8.844211999999999	3.399297285714286	9.383562333333332	4.894382	2.7568457
A_21_P0003377	3.868584	1.460936	1.366009	1.5039049999999998	1.648739	1.394656
A_21_P0003380	10.940820874999998	37.482933	37.004861	37.556813	32.13426	19.411057999999997
A_21_P0003385	13.19789	1.585251	1.498522	4.42481	1.816698	1.570918
A_21_P0003394	11.00192	1.700178	4.7068330000000005	1.681904	1.777727	1.91481
A_21_P0003396	3.960804	1.540812	1.9334380000000002	1.584731	1.7116360000000002	1.4415360000000002
A_21_P0003397	6.668736	15.2273	19.174429999999997	15.044620000000002	13.037930000000001	3.223564
A_21_P0003404	583.5368111111111	2038.4685	2084.6511	1729.9247	1499.1244000000002	999.4047444444445
A_21_P0003411	50.83037	101.7053	111.3501	86.84772	77.77471	41.82285
A_21_P0003415	10.22353	1.6113540000000002	1.7608259999999998	1.6619669999999998	1.7635049999999999	1.442602
A_21_P0003420	25.26519	6.966038	7.67575	8.325656	3.591757	2.511767
A_21_P0003421	3.901793	1.456559	1.367052	1.493636	1.644966	1.403599
A_21_P0003423	4.518223	1.6027790000000002	1.443184	1.6395560000000002	1.7548650000000001	1.41099
A_21_P0003429	4.443465	19.3135	14.12645	19.9129	10.145660000000001	2.634177
A_21_P0003434	4.9173290000000005	6.597262	3.018957	7.343203999999999	4.52746	1.528095
A_21_P0003437	7.981789999999999	1.45102	1.367795	1.500446	1.6569669999999999	1.392349
A_21_P0003453	16.38716	1.560901	4.429697	9.388789	10.41564	2.634173
A_21_P0003467	4.078894	1.5674540000000001	1.432264	1.603789	3.1610869999999998	1.377558
A_21_P0003468	4.140716	1.643313	1.48187	1.695025	1.792059	1.457889
A_21_P0003472	31.448790000000002	52.86159	37.315220000000004	35.852270000000004	34.163759999999996	18.4422
A_21_P0003474	4.303224	2.1139810000000003	6.6187130000000005	3.68042	2.658305	1.4802110000000002
A_21_P0003481	4.186666000000001	15.10675	11.32559	12.9538	14.67586	9.2576
A_21_P0003482	16.717270000000003	1.7150419999999997	2.082793	1.7880060000000002	1.911571	1.591834
A_21_P0003486	160.6099	318.1301	335.1424	311.4066	302.2665	173.5717
A_21_P0003500	4.51778	1.6747290000000001	2.1201	1.6709740000000002	1.896046	1.448105
A_21_P0003504	4.628748000000001	1.664237	1.524541	1.6682290000000002	1.8038040000000002	1.686694
A_21_P0003514	10.22828	1.665302	1.5808229999999999	1.670537	1.7954740000000002	1.647737
A_21_P0003533	9.520723	9.163779	12.51142	9.462569	6.145344000000001	1.4709969999999999
A_21_P0003540	4.320269000000001	6.891961	11.56584	2.746422	5.439144000000001	3.252394
A_21_P0003544	4.5279370000000005	1.728918	1.5968149999999999	1.8164919999999998	1.930664	1.617328
A_21_P0003545	13.23083	1.679618	3.61301	2.8048290000000002	2.067798	1.660597
A_21_P0003558	151.5006	154.4099	127.5359	117.7744	94.19686	75.33851999999999
A_21_P0003559	14.212829999999999	4.628368	8.229115	6.909708	2.845933	3.409817
A_21_P0003561	25.2563	12.2805	12.85815	12.4913	12.79417	9.669955
A_21_P0003564	52.579798000000004	8.753815499999998	11.697525500000001	4.5323384	3.4772459000000007	9.961125
A_21_P0003565	4.772416000000001	8.636064999999999	9.626683	2.154082	4.108084	7.166072
A_21_P0003567	72.79598	111.3669	99.79306	101.7864	95.78415	48.03188
A_21_P0003568	30.17577	15.96745	14.540410000000001	15.02324	13.977170000000001	9.662827
A_21_P0003576	3.9593589999999996	4.352555000000001	4.847111	4.774754	1.652379	1.881475
A_21_P0003578	11.403939999999999	27.548609999999996	23.08095	30.628829999999997	19.88821	28.69268
A_21_P0003579	7212.682	9940.667	7309.056	7303.196999999999	6311.356	3489.688
A_21_P0003580	6.8270283	25.201257	26.544669	20.275909	15.760718888888887	12.587126666666665
A_21_P0003582	11.9209	1.549489	1.470119	1.58641	1.758694	1.463206
A_21_P0003583	4.100703	1.485417	2.240607	1.542743	1.7210310000000002	1.448962
A_21_P0003586	32.12715	25.62207	21.413510000000002	24.1161	10.68259	17.458470000000002
A_21_P0003589	4.779024	2.537499	1.597317	1.767929	1.9172930000000001	1.7012
A_21_P0003595	2902.7290000000003	3204.067	3970.183	3018.1220000000003	2783.593	2634.486
A_21_P0003596	65.25115	155.3276	159.1626	125.9709	103.4626	63.18113
A_21_P0003601	4.399973999999999	1.6741419999999998	2.3039680000000002	4.749775	6.182938	1.6432799999999999
A_21_P0003603	47.94552	47.047779999999996	37.06823	42.966390000000004	33.70572	18.59307
A_21_P0003605	4.3452589999999995	1.4287379999999998	1.387394	1.509179	1.6851619999999998	1.387153
A_21_P0003611	44.76976	9.291513	10.938939999999999	1.6390259999999999	6.09667	4.310976999999999
A_21_P0003613	16.136120000000002	84.52119	90.48275	76.22708	77.15928000000001	31.138540000000003
A_21_P0003616	26.728623333333335	9.914191	8.760519200000001	5.5939722000000005	3.619922	3.4222665
A_21_P0003618	4.033526999999999	3.848131	1.3863729999999999	1.500843	4.0728	1.408509
A_21_P0003624	5.147798000000001	1.606058	1.5015379999999998	2.35515	4.80943	1.680202
A_21_P0003626	8.908636999999999	1.490445	1.382926	1.540162	1.67789	1.372762
A_21_P0003627	4.032916999999999	1.5436729999999999	5.447296	2.145379	2.746007	1.460129
A_21_P0003628	40.24179	19.63778	22.8597	13.591870000000002	15.577029999999999	4.927674
A_21_P0003635	14.138770000000001	17.2039	27.48227	70.44524	41.61592	48.13901
A_21_P0003636	4.007327	2.8904389999999998	1.4525620000000001	1.616455	1.741839	1.494997
A_21_P0003637	3.9715529999999997	5.370664	4.665375	1.5921399999999999	2.399004	1.46861
A_21_P0003638	3.938275	4.496025	3.855328	8.555961	2.044115	4.856831
A_21_P0003643	4.138183000000001	21.542170000000002	4.150686	2.5838900000000002	2.593757	2.030441
A_21_P0003644	14.734539999999999	1.461058	1.7236029999999998	2.9170279999999997	3.7068839999999996	1.406358
A_21_P0003645	23.57476	17.66978	11.49377	14.148079999999998	11.89055	5.034375
A_21_P0003653	8.387186	1.6333870000000001	1.529081	1.6755740000000001	1.840043	1.610615
A_21_P0003657	4.170654300000001	7.544333999999999	7.879523	8.005739	3.078359	2.0189068999999997
A_21_P0003658	1304.651	1491.0510000000002	1252.652	1128.8319999999999	926.6666	475.1339
A_21_P0003663	11.11466	27.304270000000002	27.7012	22.58796	22.00714	23.29656
A_21_P0003664	4.543266	2.5348509999999997	6.79117	2.337941	3.8084379999999998	1.627826
A_21_P0003666	3.912072	1.510937	1.39583	1.556918	1.683329	1.409622
A_21_P0003668	4.036819	1.502759	1.395232	2.65691	1.6610919999999998	1.4294280000000001
A_21_P0003669	4.312525	1.6128209999999998	1.475843	1.606543	1.728702	1.470022
A_21_P0003671	3.8657510000000004	1.440256	18008.09	1.508774	1.6744830000000002	1.384499
A_21_P0003676	8.809128	13.138	13.8314	8.839359	11.601189999999999	6.256089
A_21_P0003679	5.014382	4.501753	5.817547	4.727469999999999	5.740678	3.6567019999999997
A_21_P0003680	4.073057	1.474752	1.5899020000000001	1.507878	3.463993	1.412299
A_21_P0003683	3.927144	3.811237	1.485142	2.834094	3.208098	1.7601189999999998
A_21_P0003685	10.48301	1.5202120000000001	4.692357	4.5457019999999995	4.504632	5.075659
A_21_P0003686	5.270742	1.652773	1.567353	1.699598	1.853734	1.589911
A_21_P0003687	3.905543	1.4950940000000001	7.141544000000001	1.778617	1.6707130000000001	1.427565
A_21_P0003690	42.75796	53.15172	58.25301999999999	36.77768	44.86391	15.00673
A_21_P0003692	4.7836050000000006	11.66261	16.47133	22.26534	19.80172	9.364203999999999
A_21_P0003693	4.9634160000000005	23.17511	15.36324	13.01079	19.102339999999998	4.439796
A_21_P0003696	10.0106	6.718538000000001	5.0700330000000005	5.0876470000000005	2.941388	5.701244
A_21_P0003697	4.697011	1.7760669999999998	1.601917	1.7516080000000003	1.8945049999999999	1.729748
A_21_P0003702	4.639589	1.742114	1.6109440000000002	1.800126	1.935122	1.6696950000000002
A_21_P0003705	4.497248999999999	10.239549166666666	9.65683525	10.9407892	10.0076485	8.595435
A_21_P0003707	15.905339999999999	12.79387	8.898128999999999	5.5996239999999995	8.455161	1.5389469999999998
A_21_P0003708	8.317677	4.104972	8.700792	1.600057	3.282722	1.4847299999999999
A_21_P0003710	108.072	216.0977	183.4662	175.4411	148.2864	90.73228
A_21_P0003711	17.70126	6.552089	8.902036	16.72077	17.64614	24.847720000000002
A_21_P0003713	19.671120000000002	1.556469	2.027741	1.597335	1.773523	2.746074
A_21_P0003715	602.0603	603.7963	511.3921	516.381	407.4328	231.3125
A_21_P0003717	4.010976	15.63205	17.207	16.52047	16.95417	8.452777000000001
A_21_P0003718	101.568	99.28054	103.9333	56.173480000000005	60.56673000000001	44.41282
A_21_P0003719	160.7248	245.8391	245.8114	271.0906	237.6181	296.9045
A_21_P0003721	4.518642	5.911147	3.0391340000000002	1.599592	3.729193	1.473116
A_21_P0003723	7.577056	7.053588	5.83249	3.4467209999999997	3.4388870000000002	1.747972
A_21_P0003727	9774.021	11037.74	11939.2	11051.47	10789.14	5703.424
A_21_P0003731	4.179826	5.364151000000001	3.462102	3.0752509999999997	1.6910290000000001	1.425383
A_21_P0003734	4.116058	7.994441	9.942485000000001	8.332358000000001	5.121304	1.418627
A_21_P0003736	5.08633	31.00631	36.325140000000005	44.8973	39.17302	31.23827
A_21_P0003737	5.111065	1.7214459999999998	1.5677299999999998	1.656163	1.839047	1.8283330000000002
A_21_P0003742	4.943707	13.576039999999999	6.2119800000000005	6.648174000000001	15.934120000000002	1.5982180000000001
A_21_P0003744	4.770419	1.7907939999999998	1.616982	1.763396	1.9136	1.744058
A_21_P0003745	4.740677	1.583452	1.498832	4.9657849999999994	2.1412009999999997	1.5889739999999999
A_21_P0003747	14.757639999999999	17.59751	23.58336	16.81534	15.60704	7.758642999999999
A_21_P0003749	4.297209	1.71097	1.5628870000000001	1.768933	1.874988	1.5410780000000002
A_21_P0003751	15.5133826	2.7005091111111112	3.1696851	1.6559290999999998	2.2891389	1.9364599000000002
A_21_P0003752	4.489508	1.702102	2.9636099999999996	1.777796	2.5081990000000003	1.61839
A_21_P0003754	43.560359999999996	7.103704	16.51322	5.792518	3.223472	3.346598
A_21_P0003755	17.25682	18.55188	12.424389999999999	35.028059999999996	33.006209999999996	14.86646
A_21_P0003756	168.1251	157.5872	199.8967	142.8302	117.9876	80.09926
A_21_P0003759	8.113629	36.03232	27.808009999999996	30.02362	32.92816	25.25226
A_21_P0003760	11.486889999999999	38.590379999999996	38.879670000000004	44.491	46.56997	19.07956
A_21_P0003763	3.9592709999999998	4.400565	5.350289	5.779441	4.636391000000001	1.418018
A_21_P0003766	8.66497	9.254657	7.6872940000000005	5.057509	1.647615	1.412788
A_21_P0003770	19.98424	84.06403	59.0441	54.185790000000004	52.78085	9.726916000000001
A_21_P0003772	10.705039999999999	1.607055	4.230986	2.505264	1.6449650000000002	5.015338
A_21_P0003777	13.51837	5.235681	4.420374	1.691862	1.834381	1.617082
A_21_P0003779	145.7776	183.4428	164.6897	208.5274	184.8527	87.94707
A_21_P0003781	7.996375	6.8069869999999995	9.144719	11.3263	5.0106910000000005	5.183948
A_21_P0003800	21.96967	1.5818530000000002	1.491041	1.64487	2.343984	1.707057
A_21_P0003801	29.52962	59.53395	60.2932	62.6608	60.47855	41.82911
A_21_P0003802	3.912548	1.717527	4.299567	1.889343	1.689329	7.322893
A_21_P0003803	38.92797	4.202257	8.265172999999999	1.6953939999999998	1.851429	2.265734
A_21_P0003806	4.043439	1.593867	1.451418	1.6447580000000002	1.750476	1.439122
A_21_P0003808	96.23215	224.6808	215.932	187.4664	197.883	102.2777
A_21_P0003818	4.289053	1.625126	1.471937	1.636378	1.7539150000000001	1.601474
A_21_P0003820	4.9380440000000005	1.61699	5.218653	1.660727	1.8319150000000002	1.5846799999999999
A_21_P0003821	39.26919	76.2137	62.18034	29.342109999999998	32.368390000000005	19.69868
A_21_P0003822	26.27083	117.3694	138.566	72.33385	65.27059	34.217459999999996
A_21_P0003825	119.4988	239.7362	247.9823	230.3896	172.5065	92.44003000000001
A_21_P0003828	159.3874	247.1244	238.5067	242.26	197.6764	121.6837
A_21_P0003832	5.528628	10.33607	13.38195	5.529965	8.616305	1.513332
A_21_P0003834	4.3030669999999995	1.7055740000000001	5.599746	1.7725400000000002	1.871025	1.527915
A_21_P0003838	16.32225	25.38942	20.3258	23.40554	22.516560000000002	20.139110000000002
A_21_P0003840	4.215648777777777	2.4930084999999997	2.6820801	2.7033245999999997	2.3060637	1.5120000999999998
A_21_P0003849	4.209759	7.716646000000001	3.4652410000000002	2.062136	4.887827	1.807306
A_21_P0003856	9.038822999999999	3.3766932000000005	3.2179789999999997	2.5749976666666665	3.1472216	2.7585984999999997
A_21_P0003857	18.45905	9.179737	9.07647	3.553495	1.843113	1.994637
A_21_P0003858	263.6513	627.3707	483.3327	439.0352	343.5478	189.8807
A_21_P0003862	7.809286	8.354030999999999	12.3305	11.31542	10.49216	5.027376
A_21_P0003865	4.377187	1.751796	1.593351	1.787202	1.9043029999999999	1.5958379999999999
A_21_P0003866	625.77726	918.8065299999998	955.96975	870.9631800000001	837.4502200000001	420.1087
A_21_P0003869	3.984691	1.471154	1.379739	1.499135	1.6516520000000001	1.4136090000000001
A_21_P0003870	32.816320000000005	4.630730000000001	10.26577	1.5311540000000001	1.663256	3.7737489999999996
A_21_P0003871	15.63972	45.28419	45.89765	49.11657	39.41829	21.26543
A_21_P0003882	18501.61	177688.9	175119.8	172946.5	170760.2	100791.2
A_21_P0003883	43.45557	17.72072	24.81334	24.6059	21.89613	13.05182
A_21_P0003884	41.00173	87.60876	70.89149	60.71725	55.28191999999999	37.26683
A_21_P0003890	3.938415	1.454083	1.3901940000000002	2.578407	1.687401	1.414138
A_21_P0003897	4.4383	1.7418049999999998	1.5958709999999998	1.8128349999999998	1.918928	1.581285
A_21_P0003902	15.43465	3.785626	8.700895	4.696181	1.994545	1.566131
A_21_P0003904	4.421277	10.76216	13.89759	3.328765	9.725748	5.235655
A_21_P0003905	29.330781428571424	33.511523333333336	28.065931250000002	30.154425000000003	29.568096000000004	14.293068222222225
A_21_P0003907	7.945346000000001	1.665719	1.520907	1.704851	1.9749419999999998	1.526935
A_21_P0003909	15.153720000000002	4.295985	2.43111	6.778116000000001	11.241660000000001	5.0006580000000005
A_21_P0003910	4.535101	5.362758	3.5821660000000004	1.792382	1.917815	1.640339
A_21_P0003916	4.658851	2.065455	1.73288	2.212811	1.803411	1.8077779999999999
A_21_P0003946	205.60138	354.62779000000006	290.94115999999997	259.5829	226.92012	117.740173
A_21_P0003972	4.087871	1.622509	1.464496	1.633757	1.751355	1.5520450000000001
A_21_P0003977	9.728953	44.50697	49.0459	44.59778	39.1939	33.365
A_21_P0003979	9.909091	6.164286	5.535831	3.5824620000000005	4.83329	1.610047
A_21_P0003984	4.106303	1.633166	1.4739959999999999	1.644407	1.8355560000000002	1.558508
A_21_P0003994	9.324762	1.5434299999999999	1.419044	1.5851950000000001	1.729279	1.369767
A_21_P0004002	21.57305	10.0981	8.603411999999999	12.1455	1.7185860000000002	1.511267
A_21_P0004011	12.221548111111112	16.29505	16.8333614	13.502788777777779	12.842265	10.223041
A_21_P0004013	18.57722	2.03393	12.24169	2.320539	1.7182080000000002	2.756548
A_21_P0004017	7.931383	1.88451	1.6965580000000002	1.7353150000000002	1.874787	1.573186
A_21_P0004019	20.970760000000002	25.42302	23.71987	29.160740000000004	19.28615	14.048810000000001
A_21_P0004021	4.0222489999999995	2.537934	1.3847909999999999	1.500312	1.665829	1.407232
A_21_P0004027	27.26247	1.579084	3.2376419999999997	1.7469669999999997	1.689402	1.461629
A_21_P0004028	7.684863000000001	2.720462	1.474684	2.036218	1.7309169999999998	1.48266
A_21_P0004035	9.503997	3.3667870000000004	4.017903	1.680927	2.1451759999999997	1.803891
A_21_P0004042	4.352224	3.3723379999999996	7.814562	5.580838	6.003282	2.008396
A_21_P0004044	4.063625	1.606216	1.446682	1.6477700000000002	1.754434	1.4223629999999998
A_21_P0004062	40.02004	44.622	35.23601	33.3565	41.12874	18.2644
A_21_P0004064	18.07423	10.09192	13.619470000000002	10.79145	15.35314	6.013771
A_21_P0004068	73.67886999999999	341.7041	301.7331	288.6404	272.0359	176.1222
A_21_P0004072	415.0425	2443.0370000000003	1712.125	1758.8629999999998	1490.158	858.3938
A_21_P0004075	4.668019999999999	1.793743	1.627485	1.7961799999999999	1.936157	1.700492
A_21_P0004082	4.5232779999999995	3.554893	7.556991	6.9728330000000005	6.664944	3.199831
A_21_P0004089	10.38192	13.56921	6.7137649999999995	8.310335	11.88802	9.814561
A_21_P0004090	8.910295	1.499842	3.155005	4.085412	4.277734	1.428236
A_21_P0004122	4.714654	6.137505	5.222404	8.641914	4.214975	8.252496
A_21_P0004126	4.903937	34.784729999999996	45.09357	41.47699	51.31457	27.991390000000003
A_21_P0004133	26.88525	9.7707892	13.253235714285713	9.511648666666666	5.077402599999999	4.2229065
A_21_P0004135	4.275492	1.536123	1.398949	1.555868	1.66688	1.515929
A_21_P0004146	5.2262580000000005	9.692568	8.038675	2.757001	1.6586419999999997	4.791291999999999
A_21_P0004160	4.449337	2.81992	1.581868	1.812645	7.620446	1.5794709999999998
A_21_P0004167	4.147817	1.5574940000000002	1.4060709999999998	1.568918	1.677387	1.522322
A_21_P0004184	21.78805	10.95831	20.11038	14.61309	8.232805	4.432276
A_21_P0004186	7.006035000000001	40.51548	27.2814	41.84763	33.07072	19.83919
A_21_P0004191	34.85354	1.525236	3.8176650000000003	2.183295	1.64602	2.118806
A_21_P0004197	4.442726	1.550958	2.285889	1.584651	1.752089	1.45559
A_21_P0004198	9.7496566	4.6032293	3.9455931111111107	3.558485199999999	3.2470625000000006	2.5323852000000002
A_21_P0004206	25.74625	27.158440000000002	17.43167	14.3326	19.84671	9.070881
A_21_P0004213	24.961365	3.7092210000000003	5.595497222222222	3.2107661	3.9540827999999997	2.8465563
A_21_P0004214	4.370751	1.535425	1.6963840000000001	1.576645	1.753341	1.4662110000000002
A_21_P0004218	4.211962000000001	2.285648	1.5271569999999999	1.732721	1.835422	1.503891
A_21_P0004221	12.742469999999999	1.471835	1.394743	1.5092379999999999	1.677227	1.4128370000000001
A_21_P0004223	5.107044	4.9870790000000005	13.32192	15.56306	15.30195	7.731611999999999
A_21_P0004224	7.059603	1.615864	1.896902	3.9971949999999996	1.7517479999999999	1.613681
A_21_P0004225	11.35777	153.4175	141.5442	173.9629	113.6849	110.429
A_21_P0004229	211.8337	149.8741	189.1583	119.0684	130.3105	122.3213
A_21_P0004231	21.95188	18.31992	16.09839	12.42432	12.22467	6.410839
A_21_P0004232	6.715452	1.518391	1.388399	1.532651	1.660063	1.458459
A_21_P0004233	4.49653	1.713893	1.576797	1.808758	1.920625	1.608208
A_21_P0004237	189.8112	333.8419	309.3424	453.5764	303.4432	352.1789
A_21_P0004240	4.376136	1.7322110000000002	1.559436	1.7317930000000001	1.856018	1.6431419999999999
A_21_P0004241	271.8495	838.0287	615.2178	582.4369	486.9569	253.2974
A_21_P0004244	4.546284	2.4484470000000003	1.596473	2.1596319999999998	2.2137700000000002	2.685608
A_21_P0004248	15.98127	51.67042	65.59744	49.03405	37.43121	20.15684
A_21_P0004250	5.540394	1.712066	3.776628	1.710562	3.317417	2.775583
A_21_P0004257	7.100067999999999	3.5091930000000002	3.3270150000000003	1.555129	1.709452	1.8088009999999999
A_21_P0004258	17.87552	1.8889470000000002	2.91419	3.94446	1.7679040000000001	1.479096
A_21_P0004263	4.497063	1.701122	1.540873	1.7693349999999999	1.919861	1.621926
A_21_P0004266	7.367405000000001	14.097829999999998	12.18794	7.188383999999999	7.271853999999999	4.195541
A_21_P0004268	25.29475	31.269309999999997	30.8845	27.504140000000003	15.813329999999999	10.403939999999999
A_21_P0004273	12.19529	1.541762	4.016541	2.6192	3.268522	2.555282
A_21_P0004275	36.981640000000006	31.227109999999996	35.85103	18.10389	13.057960000000001	4.890721
A_21_P0004276	7.834103999999999	23.39187	25.701970000000003	15.75624	9.420896	7.853905999999999
A_21_P0004277	13.309920000000002	1.528186	1.411065	1.551223	1.681764	1.464488
A_21_P0004284	5.242845	1.591465	1.488421	1.647356	1.8159459999999998	1.7217779999999998
A_21_P0004287	8.268344	1.567157	1.484651	1.607219	1.7823240000000002	1.489481
A_21_P0004291	5.290251499999999	1.592511777777778	1.4927024000000002	1.664276222222222	1.787025111111111	1.5469715999999998
A_21_P0004293	4.550502	1.715811	1.532145	1.719889	2.656466	1.542977
A_21_P0004299	3.984586	3.655583	2.183576	2.5019869999999997	1.652969	1.42861
A_21_P0004301	7.5512	1.733221	4.954869	1.555661	1.679984	1.39101
A_21_P0004302	14.318539999999999	11.1131	8.288275	7.274224	3.443059	2.0362880000000003
A_21_P0004306	28.35135	31.403959999999998	33.63819	26.81082	25.00686	11.75545
A_21_P0004307	4.192833299999999	1.9854065999999997	1.9681392999999996	1.6100212000000003	1.8026969999999998	1.6771524444444443
A_21_P0004311	7.703067999999999	4.708044	7.559935	3.5393760000000003	9.5538	4.488471
A_21_P0004314	6.014037	12.2779	3.158318	3.81511	2.4926939999999997	2.754771
A_21_P0004315	10.05775	1.4993100000000001	2.972859	4.348262	1.680422	1.375993
A_21_P0004316	42.40108	100.4001	75.75036	74.60929	71.75408	49.47076
A_21_P0004322	16.73767	17.71007	12.29482	17.53846	12.192169999999999	19.91852
A_21_P0004323	4.398953	1.669114	1.497399	1.637478	1.7474349999999998	1.4938129999999998
A_21_P0004327	22.210739999999998	1.6631799999999999	2.310298	1.700795	1.8495	1.541416
A_21_P0004328	4.87557	4.226728	7.910858999999999	1.6554080000000002	1.8276860000000001	1.567715
A_21_P0004331	107.3897	1569.7939999999999	1390.1589999999999	1627.668	1708.871	1176.183
A_21_P0004332	10.595294111111109	11.418280000000001	8.155121000000001	2.394057666666667	2.5886109999999998	2.5264982
A_21_P0004336	71.08885	221.1882	188.9163	170.3042	151.898	64.83521999999999
A_21_P0004338	4.171506	23.78138	18.37658	16.888189999999998	15.79906	10.71764
A_21_P0004340	4.3789206	10.173664	8.666263500000001	5.259024500000001	9.959858	2.4256914
A_21_P0004344	4.567604888888889	4.894700444444444	8.191189666666666	3.1632808888888886	2.3810536	1.7318798000000002
A_21_P0004345	88.70829	78.38231999999999	79.5291	61.24775	59.536680000000004	46.95327
A_21_P0004346	5.162083999999999	1.723557	1.649568	1.757137	1.8941029999999999	1.601526
A_21_P0004347	4.4691980000000004	2.808627	3.978538	2.1219349999999997	1.9079509999999997	2.334388
A_21_P0004352	23.09013	1.829877	2.088679	3.354378	1.773873	1.4734399999999999
A_21_P0004357	4.483797	1.958648	3.046509	2.548516	1.930562	1.601905
A_21_P0004359	8.750725	22.59271	18.55997	16.1686	18.51342	7.808247
A_21_P0004364	13.692620000000002	9.141155	13.52055	6.280364	1.9106990000000001	1.575142
A_21_P0004365	9.686324	2.77923	4.784553	4.71161	4.107386	1.57829
A_21_P0004368	4.496802	1.7209439999999998	1.533766	1.744837	3.459232	1.558984
A_21_P0004370	4.130701999999999	1.595261	1.4465649999999999	1.626265	1.768319	1.391063
A_21_P0004372	5.7254102499999995	1.5357438888888888	1.5070422857142858	1.6842833	1.7666136000000001	1.4762948999999999
A_21_P0004375	4.1007690000000006	1.581882	1.425933	2.0920669999999997	1.703373	1.5394649999999999
A_21_P0004390	252.5292	19.891820000000003	21.12226	22.441229999999997	21.267120000000002	17.30933
A_21_P0004392	18.935389999999998	31.58822	24.47711	19.146379999999997	14.697579999999999	16.46497
A_21_P0004393	3.871201	1.477112	2.135798	2.296523	1.675732	1.3685200000000002
A_21_P0004394	18.66204	9.86669	12.77829	13.7219	4.935289	3.398881
A_21_P0004395	24.618718333333334	15.548156	16.435881000000002	15.650048000000002	13.7929049	9.242785750000001
A_21_P0004400	6.267022	7.492042	2.7424049999999998	5.239621	4.741444	1.6544450000000002
A_21_P0004406	25.28161	44.98594	46.563829999999996	32.7431	29.70117	17.876279999999998
A_21_P0004408	6.335412	8.658014999999999	8.584743	7.43158	9.780915	2.767814
A_21_P0004412	22.93649	54.331030000000005	54.85491999999999	51.93009	40.80447	20.35161
A_21_P0004416	25.689151666666664	11.06596325	9.5980324	9.249568333333334	11.50754	8.351774
A_21_P0004427	4.157307	1.6509340000000001	1.482797	1.6992470000000002	1.797032	1.456943
A_21_P0004429	4.445755	1.7214180000000001	1.541517	1.774757	4.310941000000001	1.5683129999999998
A_21_P0004430	3.9452019999999997	1.52996	1.413157	1.576196	1.7014529999999999	1.429809
A_21_P0004431	10.31548	4.022474	4.708743	2.173697	2.544457	2.491246
A_21_P0004433	4.380812000000001	1.9778189999999998	1.570466	1.798607	3.5094809999999996	1.550824
A_21_P0004434	4.395169999999999	1.5399459999999998	1.460645	1.5808950000000002	1.7574	1.469164
A_21_P0004438	18.74671	27.6434	18.03518	21.50112	14.90045	7.1942070000000005
A_21_P0004442	8.4014396	39.397588999999996	35.509578999999995	31.702382500000006	24.272425999999996	12.365185
A_21_P0004446	5.029483	1.7534900000000002	1.6602439999999998	1.7663529999999998	1.8988369999999999	1.5963100000000001
A_21_P0004448	126.55876	114.72967777777778	88.803217	77.61336666666665	70.520725	38.538078
A_21_P0004452	7.558642999999999	7.000837	6.313657	5.139939	8.824474	2.707905
A_21_P0004455	117.6612	327.8829	367.417	325.828	292.4391	170.4771
A_21_P0004457	5.078577	1.621336	1.515835	1.666439	1.8349970000000002	1.6299620000000001
A_21_P0004463	4.659055	2.203497	1.5322040000000001	2.611224	2.867315	1.548546
A_21_P0004464	15.95382	1.603384	2.8516880000000002	1.599645	1.723744	1.4660440000000001
A_21_P0004465	13.78469	39.64407	21.88407	16.26869	17.55999	14.92481
A_21_P0004467	4.01417	1.581028	2.047279	1.6284129999999999	1.735428	1.5230139999999999
A_21_P0004471	12.942839999999999	43.49248	32.63733	43.99398	39.1112	19.25897
A_21_P0004473	6.297257	9.601532	9.068575	13.34046	7.529947999999999	15.372770000000001
A_21_P0004477	4.3438051	1.7375545555555556	1.7582898999999999	1.908141	2.5805907	1.7760154999999997
A_21_P0004480	95.31193	63.796440000000004	79.75729	81.84268	83.02060999999999	45.25744
A_21_P0004484	3172.8520000000003	32513.83	20739.57	23136.22	21614.62	11077.11
A_21_P0004485	3.961992	1.529484	1.390247	1.538032	1.659355	1.4656879999999999
A_21_P0004487	20.15289	20.67726	18.03667	9.725525	9.420869	7.034708
A_21_P0004492	23.77975	1.8426049999999998	1.6869779999999999	1.755251	1.941584	1.5822
A_21_P0004493	12.56065	1.4559549999999999	1.36437	1.4980149999999999	1.646252	1.395025
A_21_P0004496	19.79274	28.48726	22.29084	15.48024	12.779060000000001	11.202
A_21_P0004499	13.5181	25.20692	12.53348	16.7113	8.871008999999999	9.671275999999999
A_21_P0004507	11.9691	48.4529	53.45287	39.32268	50.97829	20.17251
A_21_P0004511	10.35282	1.688309	1.528375	2.77431	1.826825	1.572094
A_21_P0004520	12.10197	32.64431	25.19596	26.366020000000002	29.764570000000003	17.26051
A_21_P0004522	19.59715	20.587529999999997	19.73092	9.621317999999999	10.69583	7.418672
A_21_P0004524	3.868006	1.46061	1.365785	2.682607	1.648591	6.851538000000001
A_21_P0004535	15.711960000000001	8.388482000000002	8.239287	5.840408999999999	4.474082	3.941868
A_21_P0004536	39.02236	14.61615	20.77526	7.3763119999999995	12.02383	6.213523
A_21_P0004542	3.8451120000000003	3.105917	3.205366	1.517754	1.6581759999999999	1.382069
A_21_P0004543	40.86938	17.5751	18.08326	16.813	7.977869999999999	13.94302
A_21_P0004545	8.6102263	25.667354	32.224070999999995	34.036696	28.240526	13.144401250000001
A_21_P0004546	9.4607102	1.8244426666666667	3.5078474999999996	2.4422436999999997	1.7377025555555554	1.4896094444444445
A_21_P0004548	54.251619999999996	90.04606	94.80334	67.99721	74.70674	37.26124
A_21_P0004553	3.90173	1.613816	1.3907459999999998	1.549863	1.677775	1.405794
A_21_P0004560	5.139678	6.302288	6.615653999999999	11.34473	6.7679089999999995	1.9994299999999998
A_21_P0004562	21.19332	56.40555	42.32411	49.54505	39.4031	17.62572
A_21_P0004565	4.724488	1.7937150000000002	1.6345180000000001	1.781394	1.9276349999999998	1.723702
A_21_P0004573	3.9636410000000004	2.212138	1.408298	1.583264	1.7104720000000002	1.382296
A_21_P0004579	4.215291000000001	1.663748	1.483508	1.6964119999999998	1.812256	1.448659
A_21_P0004587	7.188683999999999	1.4962959999999998	8.281986999999999	7.28377	3.927307	4.903862999999999
A_21_P0004606	4.188691	1.66147	5.539373	2.379309	1.806323	4.581154
A_21_P0004616	4.027191	1.570052	1.415613	1.57893	1.692164	1.517021
A_21_P0004621	91.43375999999999	333.155	323.409	318.737	418.4106	246.3592
A_21_P0004622	48.03348	38.98959	31.599140000000002	29.542720000000003	32.43529	22.9259
A_21_P0004633	11.37246	6.5228589999999995	9.748033	7.102308	2.964469	4.183851
A_21_P0004646	4.3977246999999995	1.9895128999999998	2.7280566	2.2420338	1.8533794999999997	1.5136505
A_21_P0004657	4.510422	14.360270000000002	8.579661999999999	3.4067279999999998	2.5213360000000002	1.615501
A_21_P0004662	11.451939999999999	4.429994000000001	2.511745	1.520219	1.9841330000000001	3.74421
A_21_P0004668	4.73765	1.606423	1.52443	1.642195	1.804975	1.49617
A_21_P0004675	3.921414	12.1645	7.885364	8.548217999999999	5.830247	8.394468
A_21_P0004677	31.188509999999997	21.354779999999998	25.95026	20.92154	19.19866	17.82017
A_21_P0004685	5.21263	1.7374349999999998	1.8995669999999998	1.674288	1.8373549999999998	1.671075
A_21_P0004691	19.73539	28.878052000000004	27.321993000000003	28.995779	26.640539999999998	12.060332625
A_21_P0004702	25.96265	1.648524	1.7688072000000001	1.8802222000000004	1.7853936250000002	1.4974635
A_21_P0004715	22.977339999999998	15.46401	13.1779	14.817570000000002	15.07598	3.6067480000000005
A_21_P0004716	7.7458919999999996	26.7889	41.39244	29.782790000000002	25.124579999999998	9.696444999999999
A_21_P0004720	6.889859999999999	9.981021	9.3229025	9.448058	9.061689	2.6517545000000005
A_21_P0004727	5.3017831	1.6554898000000002	1.5279028000000001	2.6932975999999997	2.278625	1.5159246000000002
A_21_P0004769	4.8951910000000005	2.1592849999999997	1.522116	1.6578680000000001	1.828414	1.556927
A_21_P0004778	20.11015	7.407228	4.988981	5.040654	1.8443479999999999	4.367282
A_21_P0004784	68.15849	41.92196	57.20386	55.439780000000006	56.43524	44.3648
A_21_P0004788	4.827336	1.7017470000000001	1.599486	1.887619	1.847077	1.537009
A_21_P0004789	16.58905	45.34113	56.655	40.904	45.26044	17.272479999999998
A_21_P0004790	4.3434610000000005	6.581291	6.7316899999999995	7.743741	8.290102000000001	1.5743479999999999
A_21_P0004794	1599.2579999999998	15886.21	10132.16	11996.47	11436.97	3973.917
A_21_P0004795	4.300560625	1.9817284999999998	1.755951888888889	1.8428749000000004	2.014280444444444	1.5602754
A_21_P0004796	4.468615	1.553817	1.472741	1.595045	1.77171	1.482377
A_21_P0004798	10.8984	9.15211	8.909717	9.630903	7.394356	6.745671000000001
A_21_P0004799	3.88701	1.465705	1.370944	1.505001	1.9733	1.406079
A_21_P0004812	115.8395	320.7005	355.1058	301.2163	254.5989	93.61483
A_21_P0004813	50.37038	60.36152	53.24105	47.45649	37.63078	40.76744
A_21_P0004814	8.105559	2.601212	1.6789900000000002	1.551575	1.741111	1.469596
A_21_P0004817	133.3059	150.2697	161.5459	139.0798	123.8768	120.778
A_21_P0004818	24.72924	30.72653	40.296459999999996	18.40491	24.4591	12.920689999999999
A_21_P0004820	45.22162	41.68878	35.6831	23.87976	29.839609999999997	23.092979999999997
A_21_P0004827	3.9683059999999997	5.213794	7.967606	16.26407	4.933859	3.722375
A_21_P0004830	4.6111699999999995	1.755898	1.617685	1.8111259999999998	1.940781	1.657731
A_21_P0004833	4.112847	1.555245	3.3920589999999997	2.5067	1.670282	1.509055
A_21_P0004835	4.061558	1.472501	1.392134	1.689516	3.211338	1.411238
A_21_P0004836	33.38542	7.744717	12.23912	9.573768	2.9242470000000003	4.0524830000000005
A_21_P0004840	3.879034	1.4883620000000002	1.379534	3.850479	1.665584	1.397765
A_21_P0004841	26.14083	10.4637675	9.29653	3.7911620999999998	5.567016625	8.721179
A_21_P0004843	23.746920000000003	2.158976	4.2579	2.462606	1.732589	1.433802
A_21_P0004844	4.460651	3.975772	6.940299	6.549676	6.460776	1.629492
A_21_P0004846	24.75515	46.8198	47.828759999999996	38.05587	30.731920000000002	22.84127
A_21_P0004848	20.25374	5.205623999999999	5.209885	4.926607	1.7191439999999998	2.815966
A_21_P0004850	11.93183	4.440611	9.126330000000001	8.840403	5.402811	4.9267650000000005
A_21_P0004851	5.1933739999999995	3.567041	1.581112	1.7054080000000003	1.857246	1.571116
A_21_P0004852	17.52165	42.264829999999996	29.91915	31.094409999999996	27.70536	18.23914
A_21_P0004856	84.55939000000001	115.8291	85.06854	72.9195	65.84136	48.4226
A_21_P0004865	31.313409999999998	38.66348	42.77332	48.019529999999996	33.811209999999996	27.28315
A_21_P0004870	4.3757839999999995	1.6405990000000001	1.4896770000000001	2.237228	1.772129	1.948839
A_21_P0004874	21.7942	26.894470000000002	24.77485	21.846870000000003	21.19136	10.4763
A_21_P0004875	3.876156	7.826333999999999	4.653503	8.17724	6.04146	5.198305
A_21_P0004876	4.5202230000000005	1.786716	7.841527	1.8040889999999998	4.7404589999999995	4.04154
A_21_P0004878	3.929082	1.466451	1.372339	1.49686	1.6463279999999998	1.4137950000000001
A_21_P0004880	27.680559999999996	21.42077	5.997272	11.46299	6.968779	1.760946
A_21_P0004882	36.00942	41.41975	50.57887	55.25058000000001	50.73788	31.78872
A_21_P0004884	33.77507	29.896	29.916690000000003	25.47421	26.94561	15.550889999999999
A_21_P0004886	4.4797199999999995	2.696438	2.180283	3.4204489999999996	1.7872740000000003	3.178411
A_21_P0004888	4.452668666666666	11.244445333333333	11.000667142857141	11.122722833333333	11.1925324	7.190334
A_21_P0004889	7.7733669999999995	301.6477	347.1663	320.3238	305.7258	83.10188000000001
A_21_P0004890	4.529349	1.564961	1.4818129999999998	1.6077219999999999	1.78503	1.4993290000000001
A_21_P0004892	17.42653	7.104249	13.70111	7.0080160000000005	5.249331	1.472939
A_21_P0004893	4.632016	4.566243	2.912432	2.323595	2.331509	1.534777
A_21_P0004897	4.196418	10.30735	6.733072	4.934669	5.851261	4.684480000000001
A_21_P0004900	9.009564	13.85019	14.36709	13.577679999999999	13.95101	5.034305000000001
A_21_P0004901	3.916438	1.4493639999999999	1.366603	1.489999	1.648493	1.39681
A_21_P0004907	4.459755399999999	1.6634858000000001	1.4928475	1.6344364000000002	1.8059939	1.5570183
A_21_P0004909	4.503801	2.084379	2.583075	4.7172540000000005	1.766736	1.4675790000000002
A_21_P0004911	3.9861779999999998	4.7847800000000005	1.480452	4.068611	4.707863	4.00884
A_21_P0004912	10.2757	12.39833	12.76624	12.38917	3.62895	6.826286
A_21_P0004915	8.504641000000001	13.70929	17.29018	18.35756	16.7325	12.11712
A_21_P0004916	9.607508000000001	12.75243	11.85401	9.774558	6.276473999999999	7.799855
A_21_P0004918	4.015805	8.741812	9.139797	8.693337	5.108815	4.0163
A_21_P0004919	21.90979	21.388679999999997	23.14732	19.8586	17.168770000000002	10.02442
A_21_P0004920	76.81759	51.39083	61.96595	46.23423	32.86313	35.42051
A_21_P0004921	683.7367	1711.386	1579.638	1737.378	1460.529	801.2579
A_21_P0004922	4.013003	1.523549	1.394854	2.080099	2.269678	1.446443
A_21_P0004923	4.271546	1.9009200000000002	1.5165309999999999	1.7467580000000003	1.844281	1.893025
A_21_P0004924	44.61828	536.9786	576.4677	494.3609	478.1683	286.7364
A_21_P0004925	8.874725	1.583444	1.5418209999999999	1.6244399999999999	1.799252	1.605479
A_21_P0004930	29.255390000000002	6.582622	5.904313	1.792757	5.844609999999999	6.673617999999999
A_21_P0004932	4.345984	1.630197	2.3341540000000003	4.535462	1.713053	1.4829139999999998
A_21_P0004939	4.387213	1.722865	1.551513	1.7212419999999997	1.845647	1.647829
A_21_P0004943	4.4037004	1.6588611666666668	1.5343861111111112	1.737233	1.8094225555555559	1.5539690000000002
A_21_P0004948	4.684704	3.9144370000000004	1.62105	1.7799779999999998	1.922237	1.718489
A_21_P0004951	4.458032	1.721384	4.495669	3.828244	1.909148	3.00648
A_21_P0004952	14.96527	1.919746	4.163451	1.770516	1.891692	1.612797
A_21_P0004957	4.249638	2.69918	1.437868	1.600749	3.3083699999999996	1.569647
A_21_P0004961	9.428454400000001	1.972991	1.5684591	2.0123748	1.8174282000000002	1.5146245999999999
A_21_P0004964	4.327579	2.827034	1.482544	1.620431	1.7332830000000001	1.482045
A_21_P0004965	4.228967	1.6788009999999998	1.529673	1.740837	1.8404310000000002	1.5039
A_21_P0004967	10.2805	1.704921	2.1248099999999996	3.5916059999999996	1.959988	1.554773
A_21_P0004970	8.584112	1.63638	1.538653	1.6546900000000002	1.796509	1.933366
A_21_P0004973	12.18723	5.737933	2.313976	3.2431400000000004	1.8703040000000002	1.5211139999999999
A_21_P0004974	8.627101	1.512576	1.479395	1.6047420000000001	1.8011110000000001	2.443191
A_21_P0004986	17.84294	45.8287	34.40077	18.56052	16.48067	9.044872
A_21_P0004989	99.14198999999999	237.05751	222.42825555555558	156.4949	135.53752000000003	93.72942777777777
A_21_P0004991	4.422218	9.500822	2.363121	1.6889900000000002	3.6084120000000004	1.969027
A_21_P0004992	1806.9779999999998	2573.937	2523.375	2209.9770000000003	2085.397	1478.9260000000002
A_21_P0004995	2935.397	5255.076	4349.502	3876.3340000000003	2835.072	2319.741
A_21_P0004999	6.430706	1.68917	1.542957	2.301247	1.849166	2.111118
A_21_P0005003	6.009434	16.57264	7.681367999999999	6.578361999999999	4.553205	1.4052120000000001
A_21_P0005004	4.426485125	1.8563188999999998	1.5545214999999997	1.7867768000000002	1.784745111111111	1.5252054999999998
A_21_P0005006	3.874574	2.3479759999999996	8.526272	1.495793	1.6502970000000001	1.391928
A_21_P0005007	12.856119999999999	17.15253	17.412110000000002	17.10609	11.32368	6.884666
A_21_P0005008	4.1390150000000006	3.7056489999999997	7.142428	2.054826	3.704157	1.436373
A_21_P0005009	19.29389	8.692725	14.276720000000001	4.7636519999999996	3.903083	2.6141919999999996
A_21_P0005013	4.441083	1.6706509999999999	3.62417	1.674405	1.873307	2.1132869999999997
A_21_P0005016	4.360709333333333	1.6204174000000002	1.495171888888889	2.01384	1.7807683	1.4781511666666667
A_21_P0005018	4.663746	2.964016	1.6275700000000002	1.7966939999999998	1.936249	1.6993770000000001
A_21_P0005019	13.825320000000001	2.122889	2.419755	5.679174	1.667507	1.392782
A_21_P0005025	16.87558	1.6976229999999999	7.499969999999999	1.5466010000000001	1.741801	2.6912700000000003
A_21_P0005027	8.369591	4.790914	2.9558240000000002	4.096324	1.669356	1.6894150000000001
A_21_P0005028	43.47351	80.13566999999999	71.45510999999999	62.38463	66.22707	34.515609999999995
A_21_P0005037	24.7988	50.46714	45.99599	35.91067	41.206340000000004	18.71496
A_21_P0005039	4.535723	1.770056	1.620495	1.818931	2.1907669999999997	1.6323889999999999
A_21_P0005042	5.197488	1.6441459999999999	1.5508309999999998	1.687888	1.8471509999999998	3.888125
A_21_P0005045	6.213867	4.794043	7.175653	9.077892	5.1185339999999995	3.09904
A_21_P0005049	50.63798	25.287229999999997	47.876259999999995	24.51256	25.50047	22.56696
A_21_P0005052	22.47425	42.22374	39.51164	24.143539999999998	18.40972	18.89872
A_21_P0005054	3.996403	2.241332	2.9691259999999997	1.717861	1.655587	1.406284
A_21_P0005056	13.1929	23.14939	23.75923	16.936020000000003	11.476230000000001	5.483091
A_21_P0005059	19.7507	1.5155450000000001	3.218642	1.554749	2.794968	1.445233
A_21_P0005060	11.0949	46.274440000000006	40.65927	37.12919	35.25577	23.860570000000003
A_21_P0005061	12.748289999999999	31.21375	34.554109999999994	28.51435	32.76467	23.12043
A_21_P0005062	36.2779	61.496469999999995	72.22618	60.97044	52.96935	29.74635
A_21_P0005063	4.459531	1.641587	1.502998	1.6926580000000002	1.8497150000000002	1.493465
A_21_P0005070	8.314918299999999	1.653309222222222	7.332628999999999	1.7026413333333332	1.8322543999999996	1.4851296999999999
A_21_P0005071	9.528914	1.486141	8.612661	1.532784	1.665966	1.383227
A_21_P0005073	4.589102	1.795194	1.621982	1.794577	1.9283540000000001	1.684855
A_21_P0005075	14.3569	1.7380080000000002	4.996697	1.7716869999999998	1.888779	1.584694
A_21_P0005076	28.90413	44.773309999999995	57.716840000000005	57.20691	38.956340000000004	22.54865
A_21_P0005085	23.6543	8.038675	12.87595	4.412747	1.6797669999999998	7.535247
A_21_P0005090	8.765302100000003	1.6056014	1.5190816	1.655362888888889	1.7726409999999997	1.6763086666666667
A_21_P0005091	4.4555419999999994	12.97782	10.81006	6.799244	6.390795	3.2900139999999998
A_21_P0005093	38.75841	7.672327	13.58119	10.8683	3.5647800000000003	3.706989
A_21_P0005098	4.262153	1.583833	1.420272	1.572842	1.679334	1.4788569999999999
A_21_P0005099	373.7353	487.0778	507.1554	528.9638	503.1414	308.597
A_21_P0005101	106.283	107.4537	166.1597	91.64873	59.14638000000001	77.2948
A_21_P0005109	998.2614	675.2237	724.7708	516.8019	722.314	121.1284
A_21_P0005110	4.996939	8.963071000000001	6.961227	4.841973	5.119669999999999	3.073563
A_21_P0005113	8.875865	1.53516	2.249574	2.30658	1.7471729999999999	1.456537
A_21_P0005115	79.80469000000001	148.111	103.0735	102.5872	97.24455999999999	49.90623
A_21_P0005123	32.291309999999996	13.78855	7.989638	6.946421000000001	9.330098	10.560889999999999
A_21_P0005127	9.530291	26.09098	20.627670000000002	33.197109999999995	27.68072	25.8482
A_21_P0005128	25.42541	21.52887	33.126020000000004	20.011029999999998	14.22055	12.5874
A_21_P0005139	6.577696	7.787595	9.748824	1.759261	4.086665	4.267968
A_21_P0005141	48.67711	88.73983	73.40828	73.59673000000001	65.62625	34.78716
A_21_P0005142	5.160907	1.6389799999999999	1.540476	1.6814380000000002	1.843562	1.593564
A_21_P0005147	204.3752	1364.567	1322.62	1287.95	1177.516	644.3831
A_21_P0005155	4.191533	13.478860000000001	15.868079999999999	16.67171	13.937660000000001	9.128425
A_21_P0005156	8.688267	2.106859	4.017405999999999	1.6954650000000002	1.8307490000000002	1.696625
A_21_P0005157	95.62415	101.2377	98.64928	86.8444	92.69881	76.84334
A_21_P0005158	8.182952	2.0965689999999997	6.41879	1.551466	1.8094130000000002	1.387165
A_21_P0005160	23.84746	8.648266	6.624067	3.6289860000000003	4.901273000000001	5.556507
A_21_P0005161	43.0662	20.70054	21.26834	10.90714	6.28038	8.19051
A_21_P0005162	13.89139	1.7661919999999998	3.3453910000000002	1.789753	1.9109900000000002	2.073534
A_21_P0005164	9.690911999999999	1.681023	5.064934	1.616946	1.730721	3.475797
A_21_P0005169	25.25057	31.435240000000004	35.69876	42.3973	42.31687	19.02119
A_21_P0005180	4.146421	2.364835	2.423777	1.539109	3.8709269999999996	1.432866
A_21_P0005181	4.6594690000000005	2.416729	1.5930600000000001	1.744816	1.88475	2.675815
A_21_P0005198	274.3754	289.8288	248.0364	161.1671	97.69171	100.2071
A_21_P0005216	14.7809	1.724561	1.588122	1.7091759999999998	1.830947	1.5319459999999998
A_21_P0005222	69.36783	192.3925	160.5647	172.0039	146.7567	72.0688
A_21_P0005227	7.439545	18.27501	19.79045	21.61864	15.14676	10.39203
A_21_P0005246	58.553169999999994	45.4732	30.421979999999998	33.24924	20.714879999999997	8.000506
A_21_P0005253	4.247342	1.6986029999999999	1.5508979999999999	1.74643	1.858166	1.539691
A_21_P0005257	32.64716	109.0707	90.37854	60.78665	74.97899	29.36022
A_21_P0005263	5.1341221	5.7172506	10.145622500000002	8.789325	3.9452842000000006	3.0232038
A_21_P0005276	4.720396	8.668788000000001	13.6388	12.59331	4.778971	1.5624209999999998
A_21_P0005279	33.413959999999996	7.2519979999999995	13.34695	6.733688000000001	6.979911	5.881582
A_21_P0005283	4.412317	1.681871	1.521549	1.6839849999999998	1.808399	1.6483729999999999
A_21_P0005289	4.037964	9.086341000000001	4.794953	2.7103450000000002	6.873576	3.79618
A_21_P0005290	3.9888190000000003	3.633189	2.808766	7.836913000000001	4.804849	7.683336
A_21_P0005291	4.5827230000000005	5.61873	1.558815	4.431826	3.089003	1.481645
A_21_P0005295	4.227847	1.61086	2.502174	1.84953	3.282801	1.392547
A_21_P0005296	4.47454	1.747939	1.603932	1.81827	1.928064	1.596666
A_21_P0005305	6.125563	1.680459	1.512207	1.6493259999999998	1.7606580000000003	1.498493
A_21_P0005313	16.3156	11.944469999999999	12.00416	11.99	13.00147	10.67882
A_21_P0005315	11.80453	2.559173	4.531094	1.71508	1.8350650000000002	1.540346
A_21_P0005316	4.474471	3.408287	1.578893	1.811871	1.9184240000000001	1.593474
A_21_P0005320	106.3522	299.8859	263.0097	267.8556	232.0939	165.265
A_21_P0005329	3.887675	1.4235440000000001	1.386711	1.507061	1.68449	1.371292
A_21_P0005342	19.943579999999997	10.927769999999999	4.930528	3.201336	5.045546	4.166691999999999
A_21_P0005346	27.770670000000003	1.707891	6.911648	1.778968	1.916412	1.608724
A_21_P0005353	17.69525	8.581447	6.457992	5.040982	4.429313	2.319643
A_21_P0005354	172.3043	537.3992	556.459	551.345	614.6584	323.9986
A_21_P0005357	4.1983871	1.578685	1.5633009000000002	1.625523	1.7623840000000002	1.4829243
A_21_P0005358	12.89995	11.03633	19.32415	12.67428	10.755939999999999	2.396424
A_21_P0005361	9.688794	29.147959999999998	12.16162	6.463195	3.470616	9.32282
A_21_P0005363	4.114738	2.341965	3.144621	2.766159	6.283180000000001	1.4395879999999999
A_21_P0005366	17.682170000000003	49.24409	55.073530000000005	38.05052	35.947109999999995	25.82272
A_21_P0005367	11.36743	1.704594	6.968869000000001	3.140181	4.322248	3.8043949999999995
A_21_P0005369	14.213389999999999	30.298740000000002	28.43698	39.055620000000005	32.87137	35.52032
A_21_P0005370	44.90803	95.06661	82.71083	87.17681999999999	68.10311999999999	47.769079999999995
A_21_P0005374	3.9590980000000005	1.5429059999999999	1.418069	1.590878	1.7092319999999999	1.42231
A_21_P0005377	18.63092	23.14118	32.91046	17.487479999999998	14.599110000000001	10.99435
A_21_P0005379	3.896039	3.9306059999999996	1.389173	2.961426	1.678278	1.3983709999999998
A_21_P0005380	4.811826	3.4822050000000004	6.2686980000000005	2.928721	2.919074	7.512499000000001
A_21_P0005385	14.95762	36.87766	47.58316	34.70432	38.610640000000004	46.44825
A_21_P0005388	7.996351	33.59745	29.8918	19.3529	18.11854	9.085271
A_21_P0005395	82.23928000000001	128.131	117.2655	105.1591	88.82778	42.73427
A_21_P0005396	4.411812	1.7600939999999998	1.601899	1.797066	1.914549	1.603911
A_21_P0005398	5.410669	1.60143	2.092295	1.5868209999999998	1.708516	1.473373
A_21_P0005399	11.777619999999999	1.722607	2.5416990000000004	2.292004	1.9104849999999998	1.577803
A_21_P0005400	5.173019999999999	1.7195330000000002	1.646773	7.417248	1.9329150000000002	1.600798
A_21_P0005405	3.9964419999999996	1.564084	1.436112	1.613536	4.241818	1.4365430000000001
A_21_P0005406	17.90684	24.13276	22.89753	23.85124	22.28425	14.621429999999998
A_21_P0005408	80.12208000000001	351.8931	284.6907	294.9706	249.6898	163.2602
A_21_P0005409	8.088686000000001	18.59581	21.5396	20.846970000000002	17.66691	8.468155
A_21_P0005414	4.4474860000000005	2.879206	4.427599	1.8024830000000003	1.909498	1.581304
A_21_P0005416	4.660234	1.5674629999999998	1.492412	1.630426	1.8140490000000002	1.583501
A_21_P0005419	4.620725	1.795064	1.6273950000000001	1.801625	1.9369060000000002	1.6859959999999998
A_21_P0005421	4.107908	4.162615	4.448732	2.9942029999999997	1.684659	1.6889669999999999
A_21_P0005422	9.561236	6.640127000000001	7.929956	5.951226999999999	9.015864	5.769031
A_21_P0005424	4.718448	9.37531	8.876843	1.8530790000000001	3.111413	1.8287360000000001
A_21_P0005428	24.96187	14.105920000000001	8.578662	11.492410000000001	8.351607000000001	6.937574000000001
A_21_P0005429	4.4011941	4.572695599999999	7.180233	9.500637	4.3218549	14.00739
A_21_P0005430	12.76227	5.172205	1.9347580000000002	1.8142490000000002	1.917305	1.581008
A_21_P0005435	4.182387	1.494873	1.418432	1.532435	1.704034	1.427824
A_21_P0005438	4.47964	1.7127310000000002	1.543353	1.7748689999999998	1.916245	1.599839
A_21_P0005446	8.680905000000001	26.06789	22.782320000000002	20.95052	17.504739999999998	9.422716000000001
A_21_P0005455	122.3052	226.5442	182.2551	184.4803	193.7397	91.05844
A_21_P0005456	47.65231	78.13797	96.97576	80.11536	86.58877	51.33742
A_21_P0005457	9.677484	1.536694	4.541962	1.577934	1.754588	1.467225
A_21_P0005463	257.4819	479.4814	494.5573	420.7171	407.5596	230.2166
A_21_P0005464	35.10799	57.33153000000001	60.82464	56.6576	46.19187	42.78856
A_21_P0005477	478.7423	429.4116	421.3507	389.5031	299.5864	238.8404
A_21_P0005486	6.685845	1.6407669999999999	1.533854	1.684133	1.839781	1.642006
A_21_P0005489	4.8633094	1.6170325555555556	1.5352443	2.1803275	2.2116922	2.2678187
A_21_P0005491	7.440797	16.68459	22.87793	11.426730000000001	10.58787	8.057951
A_21_P0005495	19.14159	33.873509999999996	41.976240000000004	38.789970000000004	35.011990000000004	28.72697
A_21_P0005496	11.76577	1.573064	1.489254	1.613858	1.789282	1.498528
A_21_P0005497	3.954102	30.243440000000003	17.463260000000002	18.12706	20.62033	8.563303999999999
A_21_P0005499	22.825470000000003	10.1112	3.3390809999999997	3.3280230000000004	7.0632589999999995	2.530739
A_21_P0005500	9.257378	1.530542	1.390611	1.5369680000000001	1.657541	1.462173
A_21_P0005507	21.35399	4.649183	3.395838	7.013683	8.867261	2.972518
A_21_P0005512	6.561644	1.5466229999999999	1.414974	1.568638	1.6962810000000001	1.478458
A_21_P0005514	23.74519	1.6277139999999999	2.505109	1.635189	1.7693189999999999	1.4794530000000001
A_21_P0005518	258.506	143.9408	155.8274	126.4561	111.0004	93.68604
A_21_P0005520	4.641769	1.605745	1.520262	1.6347129999999999	1.789684	1.481475
A_21_P0005522	3.923421	6.069076	7.833429	5.352228	8.187503999999999	4.362289
A_21_P0005523	9.48403	6.613042	7.393680000000001	6.414962999999999	2.912258	1.581611
A_21_P0005525	3.9855959999999997	1.550586	1.4007020000000001	1.558402	1.6735790000000001	1.492529
A_21_P0005526	49.56879	93.41872	103.6391	76.62245	51.29724	57.69849
A_21_P0005527	4.809329	1.788375	1.6464619999999999	1.75832	1.883922	1.576673
A_21_P0005528	8.720322999999999	15.38585	15.30751	9.650565	11.20814	8.068589999999999
A_21_P0005529	4.658233	1.5862969999999998	1.8555599999999999	2.309599	8.64505	1.497711
A_21_P0005530	71.05408	46.1295	48.18323	46.27599	46.23901	29.38385
A_21_P0005534	167.3262	147.2446	98.93955	122.1614	96.74552	58.261340000000004
A_21_P0005539	40.92096	19.7214	22.48087	12.7937	15.63625	10.614939999999999
A_21_P0005540	493.4795	318.5387	264.4984	249.8136	194.5061	83.67103
A_21_P0005543	5.612486	6.957764999999999	2.96286	8.644866	4.259622	6.379299
A_21_P0005544	4.323364	35.55315	40.028690000000005	33.36078	33.9015	21.76012
A_21_P0005545	112.186	193.6429	161.1578	160.004	143.1732	66.4394
A_21_P0005556	65.3906975	125.7321875	115.68361444444446	100.56351333333333	93.078638	56.310775
A_21_P0005558	3.985384	1.483615	1.382958	1.506317	1.652268	4.5370610000000005
A_21_P0005560	34.97807	43.84317	33.412690000000005	31.691029999999998	27.81485	25.76505
A_21_P0005562	3.843351	3.1463349999999997	1.370837	2.252879	1.6626049999999999	1.3773950000000001
A_21_P0005568	79.44378	100.2497	120.4466	136.4065	96.06526	113.036
A_21_P0005571	7320.161999999999	37466.68	29792.76	31818.55	28318.61	14505.98
A_21_P0005572	30.795884444444443	24.05363222222222	24.7079666	27.348531	25.111718888888888	14.696049666666665
A_21_P0005573	235.2203	550.8968	470.1238	463.0106	368.9109	199.2958
A_21_P0005577	9.528115	21.80399	25.947589999999998	20.41906	13.319510000000001	11.84293
A_21_P0005582	13.91555	8.062892999999999	4.662382	1.810155	4.518086	2.2006
A_21_P0005583	23.72831	26.15438	23.53739	14.46597	19.19491	11.04831
A_21_P0005590	371.6726	489.4624	559.1501	465.8517	336.1789	405.5298
A_21_P0005591	4.551768	22.51674	16.69324	14.58869	14.28875	8.93515
A_21_P0005594	202.7701	312.579	357.93	296.0494	282.1412	297.0608
A_21_P0005601	5.091958999999999	1.595726	1.49875	3.1823509999999997	1.8255880000000002	1.6812259999999999
A_21_P0005604	43.86728	78.54871	94.4058	69.35679	76.54369	68.75749
A_21_P0005605	1669.826888888889	1578.1027	1142.0043	1072.1917142857144	906.7771428571428	495.38874
A_21_P0005606	288.8265	449.9782	481.9721	495.5898	440.4811	204.661
A_21_P0005607	4.6006160000000005	2.1584436	3.2030833999999997	1.7845144444444445	2.6353818	1.6890134999999997
A_21_P0005610	4.259403	1.538398	1.398775	1.556416	1.666666	1.514324
A_21_P0005640	86.46534	476.8377	324.4421	395.2705	294.4829	163.2069
A_21_P0005641	4.249643	14.73219	14.47499	11.336730000000001	15.71485	9.495774
A_21_P0005643	4.041855	1.520605	1.399699	1.530601	1.6630740000000002	1.4399440000000001
A_21_P0005644	27.523090000000003	39.876267000000006	35.897221	29.159476	27.100685999999996	13.39013857142857
A_21_P0005650	245.2224	230.1382	176.5534	182.0776	133.3098	97.04966
A_21_P0005654	8.618039999999999	1.795814	6.715683	2.069977	4.875369999999999	1.453156
A_21_P0005661	31.386879999999998	1.659002	5.468102	3.027942	1.8550509999999998	4.379111
A_21_P0005666	4.249612	14.627679999999998	18.08708	15.713989999999999	20.55176	9.185546
A_21_P0005678	4.301093	6.242426999999999	1.564059	1.7455900000000002	1.866596	1.603364
A_21_P0005681	4.969562000000001	1.852609	1.715454	1.806198	1.9489830000000001	1.635693
A_21_P0005682	4.6940024000000005	2.6510533	2.5098279999999997	2.6911055999999998	2.8219328	1.5064089999999999
A_21_P0005698	4.2325989	1.6736967	1.4588148999999997	1.61482925	1.7427020000000002	1.5565567000000002
A_21_P0005703	104.1924	445.9503	440.423	375.5353	311.2527	176.841
A_21_P0005709	10.54367	18.63883	15.92772	23.44547	10.39565	2.7550529999999998
A_21_P0005711	4.25563	2.315049	1.453992	1.5988639999999998	1.995728	1.4773399999999999
A_21_P0005716	4.152924	1.4942600000000001	1.9023150000000002	1.554032	1.734746	1.46299
A_21_P0005719	23.565620000000003	57.449090000000005	59.05226	51.71849	36.972229999999996	17.61453
A_21_P0005720	182.4601	223.456	208.8445	196.1659	164.0071	95.84579000000001
A_21_P0005723	15.134	1.5770819999999999	1.4134870000000002	1.567906	2.16788	1.479233
A_21_P0005724	10.91814	2.35039	7.718439	3.9834110000000003	5.826723	2.547228
A_21_P0005725	3.9951529999999997	1.5020950000000002	1.715816	1.517707	1.654996	1.433726
A_21_P0005732	9.361127	9.637761	7.426664	14.17019	11.13573	8.245410000000001
A_21_P0005733	3.844736	9.676248	2.8442819999999998	5.002262	2.478965	1.384691
A_21_P0005734	4.87744	10.78469	5.178562	7.553511	3.8437089999999996	3.986164
A_21_P0005736	15.080420000000002	1.6355979999999999	1.540041	3.244327	1.841435	1.577517
A_21_P0005742	30.853709999999996	13.687079999999998	24.80772	18.093870000000003	20.42268	13.24995
A_21_P0005747	5.165276	1.742951	1.5629	1.6455	1.8276139999999998	1.83093
A_21_P0005749	14.49595	13.94195	21.141820000000003	18.6391	17.35052	12.41874
A_21_P0005756	13.27425	3.389361	2.891642	3.451312	4.166746	1.4148100000000001
A_21_P0005758	4.4399664	1.6153269000000001	1.4982186	1.6480834000000002	1.8011467999999997	1.5634569
A_21_P0005759	28.91879	54.14937	57.70805	216.1148	180.3038	225.6876
A_21_P0005761	4.190264	8.532549000000001	2.999542	8.336178	7.061675999999999	1.538411
A_21_P0005762	30.943291249999998	21.963717000000003	20.738024000000003	19.536054	14.424112099999999	9.434500833333333
A_21_P0005767	66.62569	198.9383	151.9312	136.2139	94.14925	41.185
A_21_P0005770	6.278102	1.537431	1.402611	1.559596	1.6716939999999998	2.399382
A_21_P0005773	4.426049	7.255702	5.328618	11.08428	7.15145	9.011789
A_21_P0005774	51.14072	101.3925	85.4674	72.41230999999999	55.76146	32.506240000000005
A_21_P0005778	4.217364	1.6816220000000002	1.537009	1.734202	1.843489	1.5212809999999999
A_21_P0005779	8.546393	30.81537	30.472440000000002	26.193839999999998	22.05483	22.58963
A_21_P0005780	4.026356	3.090789	8.597897999999999	2.823634	1.7271470000000002	2.449175
A_21_P0005781	90.16641	99.35186999999999	97.23831	95.69445	76.01474	49.895070000000004
A_21_P0005785	13132.64	29925.56	20338.57	20608.13	16016.09	12473.29
A_21_P0005786	6.136094	2.962698	1.616484	1.819416	1.9371919999999998	1.620641
A_21_P0005788	42.639959999999995	145.3345	109.4193	112.8377	98.56172	32.96351
A_21_P0005796	4.157354	1.646237	1.472472	1.684318	1.7917330000000002	1.441122
A_21_P0005802	3.9329959999999997	3.070307	2.848462	4.707607	1.9994759999999998	1.9829240000000001
A_21_P0005807	22.40142	2.60891	8.295555	1.522311	2.8884540000000003	1.374456
A_21_P0005811	42.00363	36.03235	30.406940000000002	38.467040000000004	31.76347	23.29063
A_21_P0005813	4.12935	1.557139	1.404179	1.566994	1.675052	1.517488
A_21_P0005821	4.618563	2.6317169999999996	1.620298	1.8104650000000002	1.9415950000000002	1.662438
A_21_P0005822	411.2	469.7227	491.7456	452.2202	369.1044	241.5665
A_21_P0005823	215.5663	1248.238	801.1558	744.9617	583.1282	367.5231
A_21_P0005827	16.97094	13.37747	13.441370000000001	12.471169999999999	10.9999	8.682294
A_21_P0005828	9.634892	18.1274	14.840029999999999	12.60593	8.941365	4.890198000000001
A_21_P0005829	172.7696	520.0353	438.2721	410.0956	385.8606	207.5452
A_21_P0005832	6.718764	3.33885	1.3830280000000001	1.7707110000000001	1.670597	1.408137
A_21_P0005837	4.69073	1.711525	1.5860530000000002	1.705418	1.830354	1.528304
A_21_P0005850	13.90158	1.5658020000000001	2.800601	1.7197830000000003	1.746843	1.393901
A_21_P0005856	98.24727	236.7764	236.6173	176.9942	155.0393	88.11771999999999
A_21_P0005865	3.937525	55.32495	46.24432	40.55322	43.08945	21.91395
A_21_P0005868	4.711067	1.7906380000000002	4.955707	1.766935	1.9113950000000002	1.730323
A_21_P0005869	442.935	550.6761	558.803	475.9108	426.2215	214.8912
A_21_P0005871	3.9912650000000003	1.462791	1.386319	1.507888	1.676284	1.411649
A_21_P0005872	7.0074415000000005	1.8778972500000002	2.873104666666667	2.2763759	1.8408784444444446	1.5732994999999999
A_21_P0005875	4.273912	10.08347	8.188901	7.208369	3.803415	2.9913849999999997
A_21_P0005876	5.357826	3.930514	7.2885279999999995	1.7909560000000002	2.972626	2.183459
A_21_P0005879	3.9328230000000004	1.527916	1.396185	2.071773	15.830029999999999	1.468083
A_21_P0005883	3.917301	3.41375	5.938293	1.656202	3.328302	1.45258
A_21_P0005890	4.422332	1.509044	1.47241	1.597053	1.791771	1.551701
A_21_P0005891	4.890998399999999	9.293995500000001	4.9483999999999995	10.7035285	4.241227125	10.661314714285712
[truncated: 136,474 more rows]
